# Supplementary material for: Adamantane-Resistant Influenza A Viruses in the World (1902–2013): Frequency and Distribution of M2 Gene Mutations
Source: PLoS One. 2015 Mar 13;10(3):e0119115. doi: 10.1371/journal.pone.0119115 (PMC4358984; doi:10.1371/journal.pone.0119115)
Supplement: S1 Table — (XLSX) [file pone.0119115.s001.xlsx]

## Sheet: Sheet3
S1 Table. Accession numbers and adamantane resistance mutations of M2 protein sequences from H1 subtype influenza A viruses used in this study.
Accume number	Virus name	Subtype	Host	Country/region	Isolation year	M2 adamantane resistance mutations
						L26	V27	A30	S31	G34	H37	L38F	W41
ADA83590	A/Argentina/HNRG14/2009	H1N1	Human	Argentina	2009/05/27	L	V	A	S→N	G	H	L	W
ADA83584	A/Argentina/HNRG13/2009	H1N1	Human	Argentina	2009/06/05	L	V	A	S→N	G	H	L	W
ADA83598	A/Argentina/HNRG16/2009	H1N1	Human	Argentina	2009/06/29	L	V	A	S→N	G	H	L	W
ADA83594	A/Argentina/HNRG15/2009	H1N1	Human	Argentina	2009/07/20	L	V	A	S→N	G	H	L	W
ADA83602	A/Argentina/HNRG17/2009	H1N1	Human	Argentina	2009/06/01	L	V	A	S→N	G	H	L	W
ADA83606	A/Argentina/HNRG18/2009	H1N1	Human	Argentina	2009/07/01	L	V	A	S→N	G	H	L	W
ADA83610	A/Argentina/HNRG20/2009	H1N1	Human	Argentina	2009/06/19	L	V	A	S→N	G	H	L	W
ADA83614	A/Argentina/HNRG21/2009	H1N1	Human	Argentina	2009/07/01	L	V	A	S→N	G	H	L	W
ADA83618	A/Argentina/HNRG23/2009	H1N1	Human	Argentina	2009/07/27	L	V	A	S→N	G	H	L	W
ADA83626	A/Argentina/HNRG3/2009	H1N1	Human	Argentina	2009/06/18	L	V	A	S→N	G	H	L	W
ADA83632	A/Argentina/HNRG30/2009	H1N1	Human	Argentina	2009/06/17	L	V	A	S→N	G	H	L	W
ADA83636	A/Argentina/HNRG31/2009	H1N1	Human	Argentina	2009/06/17	L	V	A	S→N	G	H	L	W
ADA83640	A/Argentina/HNRG32/2009	H1N1	Human	Argentina	2009/06/22	L	V	A	S→N	G	H	L	W
ADA83644	A/Argentina/HNRG33/2009	H1N1	Human	Argentina	2009/06/24	L	V	A	S→N	G	H	L	W
ADA83647	A/Argentina/HNRG36/2009	H1N1	Human	Argentina	2009/06/21	L	V	A	S→N	G	H	L	W
ADA83651	A/Argentina/HNRG37/2009	H1N1	Human	Argentina	2009/06/22	L	V	A	S→N	G	H	L	W
ADA83655	A/Argentina/HNRG39/2009	H1N1	Human	Argentina	2009/06/23	L	V	A	S→N	G	H	L	W
ADA83659	A/Argentina/HNRG40/2009	H1N1	Human	Argentina	2009/06/24	L	V	A	S→N	G	H	L	W
ADA83663	A/Argentina/HNRG41/200	H1N1	Human	Argentina	2009/06/26	L	V	A	S→N	G	H	L	W
ADA83667	A/Argentina/HNRG42/2009	H1N1	Human	Argentina	2009/06/27	L	V	A	S→N	G	H	L	W
ADA83671	A/Argentina/HNRG44/2009	H1N1	Human	Argentina	2009/06/30	L	V	A	S→N	G	H	L	W
ADA83675	A/Argentina/HNRG45/2009	H1N1	Human	Argentina	2009/06/16	L	V	A	S→N	G	H	L	W
ADA83679	A/Argentina/HNRG48/2009	H1N1	Human	Argentina	2009/06/25	L	V	A	S→N	G	H	L	W
ADA83683	A/Argentina/HNRG5/2009	H1N1	Human	Argentina	2009/06/22	L	V	A	S→N	G	H	L	W
ADA83687	A/Argentina/HNRG8/2009	H1N1	Human	Argentina	2009/06/11	L	V	A	S→N	G	H	L	W
ADJ00486	A/Argentina/07-09GP/2009	H1N1	Human	Argentina	2009/05/30	L	V	A	S→N	G	H	L	W
ADJ00484	A/Argentina/08AR/2009	H1N1	Human	Argentina	2009/07/21	L	V	A	S→N	G	H	L	W
ADJ00482	A/Argentina/19527/2009	H1N1	Human	Argentina	2009/06/15	L	V	A	S→N	G	H	L	W
ADJ00480	A/Argentina/19618/2009	H1N1	Human	Argentina	2009/06/12	L	V	A	S→N	G	H	L	W
ADJ00478	A/Argentina/19656/2009	H1N1	Human	Argentina	2009/06/18	L	V	A	S→N	G	H	L	W
ADO65965	A/swine/Argentina/CIP051-BsAs76/2009	H1N1	Swine	Argentina	2009/10/	L	V	A	S→N	G	H	L	W
ADU59791	A/Argentina/HNRG104/2009	H1N1	Human	Argentina	2009/06/19	L	V	A	S→N	G	H	L	W
ADU59831	A/Argentina/HNRG105/2009	H1N1	Human	Argentina	2009/06/24	L	V	A	S→N	G	H	L	W
ADU59840	A/Argentina/HNRG106/2009	H1N1	Human	Argentina	2009/06/27	L	V	A	S→N	G	H	L	W
ADU59849	A/Argentina/HNRG107/2009	H1N1	Human	Argentina	2009/07/02	L	V	A	S→N	G	H	L	W
ADU59909	A/Argentina/HNRG49/2009	H1N1	Human	Argentina	2009/06/16	L	V	A	S→N	G	H	L	W
ADU59919	A/Argentina/HNRG66/2009	H1N1	Human	Argentina	2009/07/10	L	V	A	S→N	G	H	L	W
ADU59922	A/Argentina/HNRG72/2009	H1N1	Human	Argentina	2009/06/19	L	V	A	S→N	G	H	L	W
ADU59934	A/Argentina/HNRG82/2009	H1N1	Human	Argentina	2009/07/22	L	V	A	S→N	G	H	L	W
ADU59943	A/Argentina/HNRG83/2009	H1N1	Human	Argentina	2009/06/17	L	V	A	S→N	G	H	L	W
ADU59951	A/Argentina/HNRG84/2009	H1N1	Human	Argentina	2009/07/05	L	V	A	S→N	G	H	L	W
ADU59955	A/Argentina/HNRG91/2009	H1N1	Human	Argentina	2009/07/05	L	V	A	S→N	G	H	L	W
AFB70149	A/Argentina/13777/2009	H1N1	Human	Argentina	2009/06/30	L	V	A	S→N	G	H	L	W
AFB70171	A/Argentina/7649/2009	H1N1	Human	Argentina	2009/06/17	L	V	A	S→N	G	H	L	W
AFB70181	A/Argentina/7785/2009	H1N1	Human	Argentina	2009/06/	L	V	A	S→N	G	H	L	W
AFB70191	A/Argentina/7937/2009	H1N1	Human	Argentina	2009/06/18	L	V	A	S→N	G	H	L	W
AFB70201	A/Argentina/7953/2009	H1N1	Human	Argentina	2009/06/19	L	V	A	S→N	G	H	L	W
AFB70211	A/Argentina/7967/2009	H1N1	Human	Argentina	2009/06/17	L	V	A	S→N	G	H	L	W
AFB70221	A/Argentina/7980/2009	H1N1	Human	Argentina	2009/06/17	L	V	A	S→N	G	H	L	W
AFB70231	A/Argentina/8019/2009	H1N1	Human	Argentina	2009/06/18	L	V	A	S→N	G	H	L	W
AFB70241	A/Argentina/8551/2009	H1N1	Human	Argentina	2009/06/21	L	V	A	S→N	G	H	L	W
AFB70251	A/Argentina/8574/2009	H1N1	Human	Argentina	2009/06/21	L	V	A	S→N	G	H	L	W
AFB70261	A/Argentina/8673/2009	H1N1	Human	Argentina	2009/06/19	L	V	A	S→N	G	H	L	W
AFB70271	A/Argentina/8989/2009	H1N1	Human	Argentina	2009/06/21	L	V	A	S→N	G	H	L	W
AFB70281	A/Argentina/8994/2009	H1N1	Human	Argentina	2009/06/22	L	V	A	S→N	G	H	L	W
AFB70291	A/Argentina/9004/2009	H1N1	Human	Argentina	2009/06/20	L	V	A	S→N	G	H	L	W
AFB70301	A/Argentina/9180/2009	H1N1	Human	Argentina	2009/06/23	L	V	A	S→N	G	H	L	W
AFB70311	A/Argentina/9333/2009	H1N1	Human	Argentina	2009/06/23	L	V	A	S→N	G	H	L	W
AFB70321	A/Argentina/9384/2009	H1N1	Human	Argentina	2009/06/23	L	V	A	S→N	G	H	L	W
AFB70331	A/Argentina/9452/2009	H1N1	Human	Argentina	2009/06/22	L	V	A	S→N	G	H	L	W
AFB70341	A/Argentina/9576/2009	H1N1	Human	Argentina	2009/06/24	L	V	A	S→N	G	H	L	W
AFB70351	A/Argentina/9579/2009	H1N1	Human	Argentina	2009/06/24	L	V	A	S→N	G	H	L	W
AFB70361	A/Argentina/9583/2009	H1N1	Human	Argentina	2009/06/24	L	V	A	S→N	G	H	L	W
AFB70371	A/Argentina/9588/2009	H1N1	Human	Argentina	2009/06/24	L	V	A	S→N	G	H	L	W
AFB70381	A/Argentina/9597/2009	H1N1	Human	Argentina	2009/06/24	L	V	A	S→N	G	H	L	W
AFB70391	A/Argentina/9705/2009	H1N1	Human	Argentina	2009/06/24	L	V	A	S→N	G	H	L	W
AFB70401	A/Argentina/9711/2009	H1N1	Human	Argentina	2009/06/23	L	V	A	S→N	G	H	L	W
AFB70411	A/Argentina/9721/2009	H1N1	Human	Argentina	2009/06/23	L	V	A	S→N	G	H	L	W
ADU59782	A/Argentina/HNRG102/2010	H1N1	Human	Argentina	2010/01/15	L	V	A	S→N	G	H	L	W
ADO65975	A/swine/Argentina/CIP051-StaFeN2/2010	H1N2	Swine	Argentina	2010/05/	L	V	A	S→N	G	H	L	W
AGK62720	A/swine/Argentina/CIP051-A201/2012	H1N1	Swine	Argentina	2012/01/	L	V	A	S→N	G	H	L	W
AGK62753	A/swine/Argentina/CIP051-A202/2012	H1N1	Swine	Argentina	2012/01/	L	V	A	S→N	G	H	L	W
AGK62731	A/swine/Argentina/CIP051-A204/2012	H1N1	Swine	Argentina	2012/02/	L	V	A	S→N	G	H	L	W
AGK62709	A/swine/Argentina/CIP051-A207/2012	H1N1	Swine	Argentina	2012/02/	L	V	A	S→N	G	H	L	W
ADQ43776	A/Shiraz/14/2010	H1N1	Human	Iran	2010/02/	L	V	A	S→N	G	H	L	W
CAD58691	A/Switzerland/8808/2002	H1N1	Human	Switzerland	2002//	L	V	A	S→N	G	H	L	W
ADU25472	A/Switzerland/9356/2009	H1N1	Human	Switzerland	2009/12/13	L→I	V→A	A	S→N	G	H	L	W
ADU25482	A/Switzerland/5165/2010	H1N1	Human	Switzerland	2010/10/21	L	V→A	A	S→N	G	H	L	W
BAH02183	A/swine/Saitama/1996	H1N2	Swine	Japan	1996//	L	V	A	S→N	G	H	L	W
BAG49620	A/swine/Miyazaki/1/2006	H1N2	Swine	Japan	2006//	L	V→A	A	S→N	G	H	L	W
BAI59622	A/Sendai/TU106/2007	H1N1	Human	Japan	2007//	L	V	A	S→N	G	H	L	W
BAI59624	A/Sendai/TU115/2007	H1N1	Human	Japan	2007//	L	V	A	S→N	G	H	L	W
BAI59626	A/Sendai/TU125/2007	H1N1	Human	Japan	2007//	L	V	A	S→N	G	H	L	W
BAI59628	A/Sendai/TU13/2008	H1N1	Human	Japan	2008//	L	V	A	S→N	G	H	L	W
BAI59638	A/Sendai/TU140/2008 2008// M2	H1N1	Human	Japan	2008//	L	V	A	S→N	G	H	L	W
BAI59640	A/Sendai/TU160/2008	H1N1	Human	Japan	2008//	L	V	A	S→N	G	H	L	W
BAI59636	A/Sendai/TU70/2008	H1N1	Human	Japan	2008//	L	V	A	S→N	G	H	L	W
BAJ11946	A/swine/Chiba/1/1991	H1N2	Swine	Japan	1991//	L	V	A	S→N	G	H	L	W
BAK23293	A/swine/Saitama/1/2000	H1N2	Swine	Japan	2000//	L	V	A	S→N	G	H	L	W
BAK23291	A/swine/Niigata/729/2004	H1N2	Swine	Japan	2004//	L	V	A	S→N	G	H	L	W
BAK23295	A/swine/Saitama/21/2004	H1N2	Swine	Japan	2004//	L→F	V→I	A	S→N	G	H	L	W
BAK23297	A/swine/Aomori/1/2005	H1N2	Swine	Japan	2005//	L	V→A	A	S→N	G	H	L	W
ADC45641	A/Gunma/07G002/2008	H1N1	Human	Japan	2008/01/05	L	V	A	S→N	G	H	L	W
ADC45685	A/Kyoto/07K303/2008	H1N1	Human	Japan	2008/01/21	L	V	A	S→N	G	H	L	W
ADC45718	A/Nagasaki/07N005/2008	H1N1	Human	Japan	2008/01/07	L	V	A	S→N	G	H	L	W
ADC45619	A/Niigata/07F125/2008	H1N1	Human	Japan	2008/02/21	L	V	A	S→N	G	H	L	W
ADC45630	A/Niigata/07F191/2008	H1N1	Human	Japan	2008/03/08	L	V	A	S→N	G	H	L	W
BAI78849	A/Yokohama/63/2008	H1N1	Human	Japan	2008/02/18	L	V	A	S→N	G	H	L	W
ACR20061	A/Narita/1/2009	H1N1	Human	Japan	2009/05/08	L	V	A	S→N	G	H	L	W
ACT22020	A/Akita/1/2009	H1N1	Human	Japan	2009/06/11	L	V	A	S→N	G	H	L	W
ACY39828	A/Aichi/198/2009	H1N1	Human	Japan	2009/06/15	L	V	A	S→N	G	H	L	W
ACY39830	A/Aichi/202/2009	H1N1	Human	Japan	2009/06/16	L	V	A	S→N	G	H	L	W
ACR49324	A/Amagasaki/1/2009	H1N1	Human	Japan	2009//	L	V	A	S→N	G	H	L	W
ACR49326	A/Amagasaki/2/2009	H1N1	Human	Japan	2009//	L	V	A	S→N	G	H	L	W
ACY39832	A/Chiba-C/48/2009	H1N1	Human	Japan	2009/06/02	L	V	A	S→N	G	H	L	W
ACY39834	A/Chiba-C/51/2009	H1N1	Human	Japan	2009/06/18	L	V	A	S→N	G	H	L	W
ACS69014	A/Fukuoka-C/1/2009	H1N1	Human	Japan	2009/06/07	L	V	A	S→N	G	H	L	W
ACS92571	A/Fukuoka-C/2/2009	H1N1	Human	Japan	2009/06/07	L	V	A	S→N	G	H	L	W
ACS92581	A/Fukuoka-C/3/2009	H1N1	Human	Japan	2009/06/07	L	V	A	S→N	G	H	L	W
ACT22022	A/Fukushima/1/2009	H1N1	Human	Japan	2009/06/23	L	V	A	S→N	G	H	L	W
ACY39836	A/Gifu-C/67/2009	H1N1	Human	Japan	2009/07/07	L	V	A	S→N	G	H	L	W
ACS36621	A/Himeji/1/2009	H1N1	Human	Japan	2009/05/18	L	V	A	S→N	G	H	L	W
ACY39838	A/Hiroshima/200/2009	H1N1	Human	Japan	2009/06/13	L	V	A	S→N	G	H	L	W
ACY39840	A/Hiroshima/201/2009	H1N1	Human	Japan	2009/06/17	L	V	A	S→N	G	H	L	W
ACY39842	A/Hiroshima/207/2009	H1N1	Human	Japan	2009/07/01	L	V	A	S→N	G	H	L	W
ACY39844	A/Hiroshima/216/2009	H1N1	Human	Japan	2009/06/30	L	V	A	S→N	G	H	L	W
ACY39846	A/Hiroshima/220/2009	H1N1	Human	Japan	2009/07/03	L	V	A	S→N	G	H	L	W
ACY39847	A/Hiroshima/230/2009	H1N1	Human	Japan	2009/06/25	L	V	A	S→N	G	H	L	W
ACR49328	A/Hyogo/1/2009	H1N1	Human	Japan	2009/05/17	L	V	A	S→N	G	H	L	W
ACR49330	A/Hyogo/2/2009	H1N1	Human	Japan	2009/05/17	L	V	A	S→N	G	H	L	W
ACT36521	A/Iwate/1/2009	H1N1	Human	Japan	2009/06/09	L	V	A	S→N	G	H	L	W
ACT22024	A/Iwate/2/2009	H1N1	Human	Japan	2009/06/18	L	V	A	S→N	G	H	L	W
ACY39762	A/Iwate/3/2009	H1N1	Human	Japan	2009/06/24	L	V	A	S→N	G	H	L	W
ACT79137	A/Japan/1070/2009	H1N1	Human	Japan	2009/06/29	L	V	A	S→N	G	H	L	W
ACY77857	A/Japan/PR1070/2009	H1N1	Human	Japan	2009/07/10	L	V	A	S→N	G	H	L	W
ACT22026	A/Kagoshima/1/2009	H1N1	Human	Japan	2009/06/13	L	V	A	S→N	G	H	L	W
ACY39850	A/Kanagawa/137/2009	H1N1	Human	Japan	2009/06/12	L	V	A	S→N	G	H	L	W
ACY39852	A/Kanagawa/140/2009	H1N1	Human	Japan	2009/06/18	L	V	A	S→N	G	H	L	W
ACR49332	A/Kobe/1/2009	H1N1	Human	Japan	2009//	L	V	A	S→N	G	H	L	W
ACY39854	A/Mie/41/2009	H1N1	Human	Japan	2009/07/11	L	V	A	S→N	G	H	L	W
ACY39856	A/Mie/52/2009	H1N1	Human	Japan	2009/07/21	L	V	A	S→N	G	H	L	W
ACY39858	A/Niigata/690/2009	H1N1	Human	Japan	2009/06/15	L	V	A	S→N	G	H	L	W
ACY39860	A/Niigata/700/2009	H1N1	Human	Japan	2009/06/22	L	V	A	S→N	G	H	L	W
ACY39862	A/Niigata/717/2009	H1N1	Human	Japan	2009/06/23	L	V	A	S→N	G	H	L	W
ACY39864	A/Niigata/749/2009	H1N1	Human	Japan	2009/07/07	L	V	A	S→N	G	H	L	W
ACR49338	A/Osaka-C/1/2009	H1N1	Human	Japan	2009/05/16	L	V	A	S→N	G	H	L	W
ACR49340	A/Osaka-C/2/2009	H1N1	Human	Japan	2009/05/17	L	V	A	S→N	G	H	L	W
ACR49334	A/Osaka/1/2009	H1N1	Human	Japan	2009/05/16	L	V	A	S→N	G	H	L	W
ACT36529	A/Osaka/180/2009 2009//	H1N1	Human	Japan	2009//	L	V	A	S→N	G	H	L	W
ACR49336	A/Osaka/2/2009	H1N1	Human	Japan	2009/05/16	L	V	A	S→N	G	H	L	W
ACY39866	A/Saitama/85/2009	H1N1	Human	Japan	2009/06/29	L	V	A	S→N	G	H	L	W
ACS36623	A/Sakai/1/2009	H1N1	Human	Japan	2009/05/21	L	V	A	S→N	G	H	L	W
ACS36625	A/Sakai/2/2009	H1N1	Human	Japan	2009/05/21	L	V	A	S→N	G	H	L	W
ACT22028	A/Sapporo/1/2009	H1N1	Human	Japan	2009/06/11	L	V	A	S→N	G	H	L	W
ACS36627	A/Shiga/1/2009	H1N1	Human	Japan	2009/05/22	L	V	A	S→N	G	H	L	W
ACS69022	A/Shiga/2/2009	H1N1	Human	Japan	2009/05/19	L	V	A	S→N	G	H	L	W
ACS73547	A/Shiga/3/2009	H1N1	Human	Japan	2009/06/06	L	V	A	S→N	G	H	L	W
ACY39870	A/Shizuoka-C/97/2009	H1N1	Human	Japan	2009/05/26	L	V	A	S→N	G	H	L	W
ACS92591	A/Shizuoka/759/2009	H1N1	Human	Japan	2009/06/02	L	V	A	S→N	G	H	L	W
ACY39868	A/Shizuoka/793/2009	H1N1	Human	Japan	2009/06/15	L	V	A	S→N	G	H	L	W
ACS73555	A/Tokushima/1/2009	H1N1	Human	Japan	2009/06/02	L	V	A	S→N	G	H	L	W
ACY39774	A/Tokushima/2/2009	H1N1	Human	Japan	2009/07/18	L	V	A	S→N	G	H	L	W
ACY39872	A/Wakayama/57/2009	H1N1	Human	Japan	2009/07/13	L	V	A	S→N	G	H	L	W
ACY39874	A/Yamaguchi/21/2009	H1N1	Human	Japan	2009/06/03	L	V	A	S→N	G	H	L	W
ACY39776	A/Yamaguchi/22/2009	H1N1	Human	Japan	2009//	L	V	A	S→N	G	H	L	W
ACY39876	A/Yamaguchi/23/2009	H1N1	Human	Japan	2009/06/22	L	V	A	S→N	G	H	L	W
ACS73563	A/Yokohama/1/2009	H1N1	Human	Japan	2009/06/09	L	V	A	S→N	G	H	L	W
ACS92602	A/Utsunomiya/1/2009	H1N1	Human	Japan	2009/06/16	L	V	A	S→N	G	H	L	W
ACT22030	A/Utsunomiya/2/2009	H1N1	Human	Japan	2009/06/16	L	V	A	S→N	G	H	L	W
ADJ40666	A/Japan/NHRC0001/2009	H1N1	Human	Japan	2009/07/23	L	V	A	S→N	G	H	L	W
ADJ40676	A/Japan/NHRC0002/2009	H1N1	Human	Japan	2009/07/23	L	V	A	S→N	G	H	L	W
BAJ05805	A/Nagano/RC1/2009	H1N1	Human	Japan	2009/08/27	L	V	A	S→N	G	H	L	W
ADL29674	A/Japan/NHRC0003/2009	H1N1	Human	Japan	2009/07/23	L	V	A	S→N	G	H	L	W
ADL29732	A/Japan/NHRC0004/2009	H1N1	Human	Japan	2009/08/04	L	V	A	S→N	G	H	L	W
BAM34272	A/Gunma/262/2009	H1N1	Human	Japan	2009/11/19	L	V	A	S→N	G	H	L	W
BAM34282	A/Gunma/263/2009	H1N1	Human	Japan	2009/11/16	L	V	A	S→N	G	H	L	W
BAM34292	A/Gunma/267/2009	H1N1	Human	Japan	2009/11/25	L	V	A	S→N	G	H	L	W
BAM34302	A/Gunma/287/2009	H1N1	Human	Japan	2009/11/25	L	V	A	S→N	G	H	L	W
BAM34312	A/Gunma/293/2009	H1N1	Human	Japan	2009/12/15	L	V	A	S→N	G	H	L	W
BAM34322	A/Tochigi/350/2009	H1N1	Human	Japan	2009/10/29	L	V	A	S→N	G	H	L	W
BAM34332	A/Tochigi/445/2009	H1N1	Human	Japan	2009/11/24	L	V	A	S→N	G	H	L	W
BAM34362	A/Yamagata/473/2009	H1N1	Human	Japan	2009/11/09	L	V	A	S→N	G	H	L	W
BAM34372	A/Yamagata/674/2009	H1N1	Human	Japan	2009/11/27	L	V	A	S→N	G	H	L	W
BAM34382	A/Yamaguchi/217/2009	H1N1	Human	Japan	2009/11/21	L	V	A	S→N	G	H	L	W
BAM34392	A/Yamaguchi/247/2009	H1N1	Human	Japan	2009/12/02	L	V	A	S→N	G	H	L	W
BAM34402	A/Yamaguchi/248/2009	H1N1	Human	Japan	2009/12/05	L	V	A	S→N	G	H	L	W
BAM34412	A/Yamaguchi/273/2009	H1N1	Human	Japan	2009/12/18	L	V	A	S→N	G	H	L	W
BAM34352	A/Tochigi/10/2010	H1N1	Human	Japan	2010/01/12	L	V	A	S→N	G	H	L	W
BAM34342	A/Tochigi/2/2010	H1N1	Human	Japan	2010/01/13	L	V	A	S→N	G	H	L	W
BAN37215	A/swine/Gunma/1/2012	H1N2	Swine	Japan	2012/01/13	L	V	A	S→N	G	H	L	W
ACU44865	A/swine/Brno/1/1992	H1N1	Swine	Czech Republic	1992//	L	V	A	S→N	G	H	L	W
ACU44867	A/swine/Brno/2/1992	H1N1	Swine	Czech Republic	1992//	L	V	A	S→N	G	H	L	W
AFR75875	A/swine/Brno/00/2000	H1N1	Swine	CzecH Republic	2000//	L	V	A	S→N	G	H	L	W
ACZ81636	A/Prague/197-81395/2009	H1N1	Human	Czech Republic	2009/06/27	L	V	A	S→N	G	H	L	W
ACZ81646	A/Prague/196-81511/2009	H1N1	Human	Czech Republic	2009/07/15	L	V	A	S→N	G	H	L	W
AEM92582	A/Prague/WRAIR4146N/2011	H1N1	Human	Czech Republic	2011/01/18	L	V	A	S→N	G	H	L	W
AFE02946	A/Czech Republic/111/2011	H1N1	Human	Czech Republic	2011/10/25	L	V	A	S→N	G	H	L	W
AFE02936	A/Czech Republic/112/2011	H1N1	Human	Czech Republic	2011/10/25	L	V	A	S→N	G	H	L	W
ADZ75320	A/Czech Republic/1/2011	H1N1	Human	Czech Republic	2011/01/25	L	V	A	S→N	G	H	L	W
ACR08493	A/Minas Gerais/65/2009	H1N1	Human	Brazil	2009/04/27	L	V	A	S→N	G	H	L	W
ACR09350	A/Rio de Janeiro/118/2009	H1N1	Human	Brazil	2009/05/05	L	V	A	S→N	G	H	L	W
ACR09348	A/Rio de Janeiro/125/2009	H1N1	Human	Brazil	2009/05/06	L	V	A	S→N	G	H	L	W
ACS44213	A/Rio de Janeiro/290/2009	H1N1	Human	Brazil	2009/05/24	L	V	A	S→N	G	H	L	W
ACS44215	A/Rio de Janeiro/307/2009	H1N1	Human	Brazil	2009/05/27	L	V	A	S→N	G	H	L	W
ACS44209	A/Rio de Janeiro/332/2009	H1N1	Human	Brazil	2009/05/30	L	V	A	S→N	G	H	L	W
ACS44211	A/Santa Catarina/296/2009	H1N1	Human	Brazil	2009/05/25	L	V	A	S→N	G	H	L	W
ACR83533	A/Sao Paulo/1454/2009	H1N1	Human	Brazil	2009/04/29	L	V	A	S→N	G	H	L	W
ACT22512	A/Sao Paulo/2303/2009	H1N1	Human	Brazil	2009/06/01	L	V	A	S→N	G	H	L	W
ACV82599	A/Netherlands/602/2009	H1N1	Human	Netherlands	2009/04/29	L	V	A	S→N	G	H	L	W
ADJ40466	A/Netherlands/1039/2009	H1N1	Human	Netherlands	2009/08/25	L	V	A	S→N	G	H	L	W
ADI99722	A/Netherlands/1064b/2009	H1N1	Human	Netherlands	2009/09/01	L	V	A	S→N	G	H	L	W
ADJ40606	A/Netherlands/1083/2009	H1N1	Human	Netherlands	2009/09/10	L	V	A	S→N	G	H	L	W
ADJ40616	A/Netherlands/1084/2009	H1N1	Human	Netherlands	2009/09/10	L	V	A	S→N	G	H	L	W
ADJ40576	A/Netherlands/1093/2009	H1N1	Human	Netherlands	2009/09/04	L	V	A	S→N	G	H	L	W
ADJ40536	A/Netherlands/1324/2009	H1N1	Human	Netherlands	2009/11/10	L	V	A	S→N	G	H	L	W
ADJ40556	A/Netherlands/1493b/2009	H1N1	Human	Netherlands	2009/10/23	L	V	A	S→N	G	H	L	W
ADJ40486	A/Netherlands/1715b/2009	H1N1	Human	Netherlands	2009/10/31	L	V	A	S→N	G	H	L	W
ADI99732	A/Netherlands/2143/2009	H1N1	Human	Netherlands	2009/11/16	L	V	A	S→N	G	H	L	W
ADJ40546	A/Netherlands/2229/2009	H1N1	Human	Netherlands	2009/11/19	L	V	A	S→N	G	H	L	W
ADJ40506	A/Netherlands/2243/2009	H1N1	Human	Netherlands	2009/11/17	L	V	A	S→N	G	H	L	W
ADJ40626	A/Netherlands/2290/2009	H1N1	Human	Netherlands	2009/09/30	L	V	A	S→N	G	H	L	W
ADJ40496	A/Netherlands/2442b/2009	H1N1	Human	Netherlands	2009/11/05	L	V	A	S→N	G	H	L	W
ADJ40476	A/Netherlands/2445b/2009	H1N1	Human	Netherlands	2009/11/23	L	V	A	S→N	G	H	L	W
ADJ40516	A/Netherlands/2457b/2009	H1N1	Human	Netherlands	2009/11/07	L	V	A	S→N	G	H	L	W
ADI99712	A/Netherlands/2464b/2009	H1N1	Human	Netherlands	2009/11/15	L	V	A	S→N	G	H	L	W
ADJ40456	A/Netherlands/2629/2009	H1N1	Human	Netherlands	2009/12/04	L	V	A	S→N	G	H	L	W
ADJ40446	A/Netherlands/2635b/2009	H1N1	Human	Netherlands	2009/11/30	L	V	A	S→N	G	H	L	W
ADJ40526	A/Netherlands/2636/2009	H1N1	Human	Netherlands	2009/12/01	L	V	A	S→N	G	H	L	W
ADJ40586	A/Netherlands/2815/2009	H1N1	Human	Netherlands	2009/12/07	L	V	A	S→N	G	H	L	W
ADJ40596	A/Netherlands/2822/2009	H1N1	Human	Netherlands	2009/12/02	L	V	A	S→N	G	H	L	W
AEA30302	A/Netherlands/2223b/2009	H1N1	Human	Netherlands	2009/11/18	L	V	A	S→N	G	H	L	W
AFH97142	A/Netherlands/947b/2009	H1N1	Human	Netherlands	2009/08/11	L	V	A	S→N	G	H	L	W
AGU92702	A/Netherlands/602/2009	H1N1	Human	Netherlands	2009	L	V	A	S→N	G	H	L	W
AGU92713	A/Netherlands/602/2009	H1N1	Human	Netherlands	2009	L	V	A	S→N	G	H	L	W
AGU92724	A/Netherlands/602/2009	H1N1	Human	Netherlands	2009	L	V	A	S→N	G	H	L	W
AGU92735	A/Netherlands/602/2009	H1N1	Human	Netherlands	2009	L	V	A	S→N	G	H	L	W
AGU92746	A/Netherlands/602/2009	H1N1	Human	Netherlands	2009	L	V	A	S→N	G	H	L	W
AGU92757	A/Netherlands/602/2009	H1N1	Human	Netherlands	2009	L	V	A	S→N	G	H	L	W
AGU92834	A/Netherlands/602/2009	H1N1	Human	Netherlands	2009	L	V	A	S→N	G	H	L	W
AGU92845	A/Netherlands/602/2009	H1N1	Human	Netherlands	2009	L	V	A	S→N	G	H	L	W
AGU92856	A/Netherlands/602/2009	H1N1	Human	Netherlands	2009	L	V	A	S→N	G	H	L	W
AGU92867	A/Netherlands/602/2009	H1N1	Human	Netherlands	2009	L	V	A	S→N	G	H	L	W
AGU92878	A/Netherlands/602/2009	H1N1	Human	Netherlands	2009	L	V	A	S→N	G	H	L	W
AGU92889	A/Netherlands/602/2009	H1N1	Human	Netherlands	2009	L	V	A	S→N	G	H	L	W
AGU92933	A/Netherlands/602/2009	H1N1	Human	Netherlands	2009	L	V	A	S→N	G	H	L	W
AGU92944	A/Netherlands/602/2009	H1N1	Human	Netherlands	2009	L	V	A	S→N	G	H	L	W
AGU92955	A/Netherlands/602/2009	H1N1	Human	Netherlands	2009	L	V	A	S→N	G	H	L	W
AGU92988	A/Netherlands/602/2009	H1N1	Human	Netherlands	2009	L	V	A	S→N	G	H	L	W
AGU92999	A/Netherlands/602/2009	H1N1	Human	Netherlands	2009	L	V	A	S→N	G	H	L	W
AGU93010	A/Netherlands/602/2009	H1N1	Human	Netherlands	2009	L	V	A	S→N	G	H	L	W
ADJ40566	A/Netherlands/2631b/2010	H1N1	Human	Netherlands	2010/01/04	L	V	A	S→N	G	H	L	W
AEE69003	A/Netherlands/2631_1202/2010	H1N1	Human	Netherlands	2010/02/12	L	V	A	S→N	G	H	L	W
AEG64786	A/Netherlands/2631c/2010	H1N1	Human	Netherlands	2010/02/09	L	V	A	S→N	G	H	L	W
ACD37494	A/Philippines/3150/2007	H1N1	Human	Philippines	2007/09/03	L	V	A	S→N	G	H	L	W
AEM24928	A/Philippines/TMC10-79/2009	H1N1	Human	Philippines	2009/07/19	L	V	A	S→N	G	H	L	W
AEH94073	A/Philippines/TMC09_123/2009	H1N1	Human	Philippines	2009/07/27	L	V	A	S→N	G	H	L	W
AEH94075	A/Philippines/TMC09_140/2009	H1N1	Human	Philippines	2009/07/23	L	V	A	S→N	G	H	L	W
AEH94077	A/Philippines/TMC09_217/2009	H1N1	Human	Philippines	2009/07/29	L	V	A	S→N	G	H	L	W
AEH94079	A/Philippines/TMC09_218/2009	H1N1	Human	Philippines	2009/07/29	L	V	A	S→N	G	H	L	W
AEH94081	A/Philippines/TMC09_222/2009	H1N1	Human	Philippines	2009/07/30	L	V	A	S→N	G	H	L	W
AEH94083	A/Philippines/TMC09_245/2009	H1N1	Human	Philippines	2009/08/02	L	V	A	S→N	G	H	L	W
AEH94085	A/Philippines/TMC09_248/2009	H1N1	Human	Philippines	2009/08/03	L	V	A	S→N	G	H	L	W
AEH94069	A/Philippines/TMC11-09/2011	H1N1	Human	Philippines	2009//	L	V	A	S→N	G	H	L	W
AEH94071	A/Philippines/TMC11-12/2011	H1N1	Human	Philippines	2009//	L	V	A	S→N	G	H	L	W
AEH21766	A/Philippines/TMC120/2009	H1N1	Human	Philippines	2009/07/21	L	V	A	S→N	G	H	L	W
AEH21768	A/Philippines/TMC136/2009	H1N1	Human	Philippines	2009/07/23	L	V	A	S→N	G	H	L	W
AEM24918	A/Philippines/TMC09-193/2009	H1N1	Human	Philippines	2009/07/26	L	V	A	S→N	G	H	L	W
AEN79396	A/Philippines/TMC09-197/2009	H1N1	Human	Philippines	2009/07/27	L	V	A	S→N	G	H	L	W
AEM24932	A/Philippines/TMC09-280/2009	H1N1	Human	Philippines	2009/08/08	L	V	A	S→N	G	H	L	W
AEX30568	A/Philippines/TMC10-8/2010	H1N1	Human	Philippines	2010/02/14	L	V	A	S→N	G	H	L	W
AEM24930	A/Philippines/TMC10-103/2010	H1N1	Human	Philippines	2010/08/30	L	V	A	S→N	G	H	L	W
AEM24924	A/Philippines/TMC10-135/2010	H1N1	Human	Philippines	2010/11/11	L	V	A	S→N	G	H	L	W
AEM24926	A/Philippines/TMC10-20/2010	H1N1	Human	Philippines	2010/02/17	L	V	A	S→N	G	H	L	W
AEM24922	A/Philippines/TMC10-41/2010	H1N1	Human	Philippines	2010/07/04	L	V	A	S→N	G	H	L	W
AEM24920	A/Philippines/TMC10-99/2010	H1N1	Human	Philippines	2010/08/28	L	V	A	S→N	G	H	L	W
AEX30578	A/Philippines/TMC10-144/2010	H1N1	Human	Philippines	2010/12/21	L	V	A	S→N	G	H	L	W
AEX30570	A/Philippines/TMC10-27/2010	H1N1	Human	Philippines	2010/03/02	L	V	A	S→N	G	H	L	W
AEX30572	A/Philippines/TMC10-59/2010	H1N1	Human	Philippines	2010/08/03	L	V→A	A	S→N	G	H	L	W
AEX30574	A/Philippines/TMC10-60/2010	H1N1	Human	Philippines	2010/08/03	L	V	A	S→N	G	H	L	W
AEX30576	A/Philippines/TMC10-62/2010	H1N1	Human	Philippines	2010/08/04	L	V	A	S→N	G	H	L	W
AEM24934	A/Philippines/TMC11-15/2011	H1N1	Human	Philippines	2011/02/07	L	V	A	S→N	G	H	L	W
AEX30580	A/Philippines/TMC11-37/2011	H1N1	Human	Philippines	2011/07/21	L	V	A	S→N	G	H	L	W
AEX30582	A/Philippines/TMC11-55/2011	H1N1	Human	Philippines	2011/08/29	L	V	A	S→N	G	H	L	W
AFR75885	A/swine/Eire/89/1996	H1N1	Swine	Ireland	1996//	L	V	A	S→N	G	H	L	W
ADJ37484	A/Ireland/1/2009	H1N1	Human	Ireland	2009/05/24	L	V	A	S→N	G	H	L	W
ADJ37538	A/Ireland/2/2009	H1N1	Human	Ireland	2009/05/26	L	V	A	S→N	G	H	L	W
ADJ37544	A/Ireland/3/2009	H1N1	Human	Ireland	2009/05/26	L	V	A	S→N	G	H	L	W
ADJ37546	A/Ireland/4/2009	H1N1	Human	Ireland	2009/05/29	L	V	A	S→N	G	H	L	W
ADJ37548	A/Ireland/5/2009	H1N1	Human	Ireland	2009/05/31	L	V	A	S→N	G	H	L	W
ADJ37540	A/Ireland/7/2009	H1N1	Human	Ireland	2009/06/01	L	V	A	S→N	G	H	L	W
ADJ37542	A/Ireland/10/2009	H1N1	Human	Ireland	2009/06/05	L	V	A	S→N	G	H	L	W
ACY77617	A/San Salvador/WR0167N/2009	H1N1	Human	EI Salvador	2009/06/09	L	V	A	S→N	G	H	L	W
ACY77627	A/San Salvador/0169T/2009	H1N1	Human	EI Salvador	2009/06/12	L	V	A	S→N	G	H	L	W
ADM32943	A/San Salvador/WRAIR1109N/2009	H1N1	Human	EI Salvador	2009/11/06	L	V	A	S→N	G	H	L	W
ADX96421	A/Bishkek/WRAIR0883N/2009	H1N1	Human	Kyrgyzstan	2009/11/19	L	V	A	S→N	G	H	L	W
ADC38999	A/Bishkek/03/2009	H1N1	Human	Kyrgyzstan	2009/11/28	L	V	A	S→N	G	H	L	W
ADB89154	A/Astana/818/2009	H1N1	Human	Kazakhstan	2009/07/	L	V	A	S→N	G	H	L	W
ADB89156	A/Gvardeyskiy/07/2009	H1N1	Human	Kazakhstan	2009/12/	L	V	A	S→N	G	H	无	无
ACU56933	A/Almati/01/2009	H1N1	Human	Kazakhstan	2009//	L	V	A	S→N	G	H	L	W
ACR61571	A/Athens/793/2009	H1N1	Human	Greece	2009/05/28	L	V	A	S→N	G	H	L	W
ACR61573	A/Athens/820/2009	H1N1	Human	Greece	2009/05/31	L	V	A	S→N	G	H	L	W
ACS34675	A/Athens/893/2009	H1N1	Human	Greece	2009/06/09	L	V	A	S→N	G	H	L	W
ACS34677	A/Athens/896/2009	H1N1	Human	Greece	2009/06/09	L	V	A	S→N	G	H	L	W
ACS45028	A/Athens/924/2009	H1N1	Human	Greece	2009/06/12	L	V	A	S→N	G	H	L	W
ACS45030	A/Athens/926/2009	H1N1	Human	Greece	2009/06/12	L	V	A	S→N	G	H	L	W
ACS45032	A/Athens/943/2009	H1N1	Human	Greece	2009/06/12	L	V	A	S→N	G	H	L	W
ACS45034	A/Athens/948/2009	H1N1	Human	Greece	2009/06/13	L	V	A	S→N	G	H	L	W
ACS88271	A/Larisa/1001/2009	H1N1	Human	Greece	2009/06/14	L	V	A	S→N	G	H	L	W
ACS88273	A/Larisa/1002/2009	H1N1	Human	Greece	2009/06/14	L	V	A	S→N	G	H	L	W
ACS88267	A/Athens/987/2009	H1N1	Human	Greece	2009/06/15	L	V	A	S→N	G	H	L	W
ACS88269	A/Athens/992/2009	H1N1	Human	Greece	2009/06/16	L	V	A	S→N	G	H	L	W
ADH01940	A/Athens/INS122/2009	H1N1	Human	Greece	2009/12/09	L	V	A	S→N	G	H	L	W
ADX98787	A/Athens/INS256/2009	H1N1	Human	Greece	2009/12/10	L	V	A	S→N	G	H	L	W
ADX98952	A/Athens/INS86/2009	H1N1	Human	Greece	2009/12/13	L	V	A	S→N	G	H	L	W
ADD75070	A/Athens/INS85/2009	H1N1	Human	Greece	2009/12/13	L	V	A	S→N	G	H	L	W
ADG42175	A/Athens/INS123/2009	H1N1	Human	Greece	2009/12/13	L	V	A	S→N	G	H	L	W
ADG42185	A/Athens/INS124/2009	H1N1	Human	Greece	2009/12/13	L	V	A	S→N	G	H	L	W
ADG42195	A/Athens/INS125/2009	H1N1	Human	Greece	2009/12/13	L	V	A	S→N	G	H	L	W
ADG42205	A/Athens/INS126/2009	H1N1	Human	Greece	2009/12/15	L	V	A	S→N	G	H	L	W
ADH02000	A/Athens/INS153/2009	H1N1	Human	Greece	2009/12/29	L	V	A	S→N	G	H	L	W
ADH02010	A/Athens/INS154/2009	H1N1	Human	Greece	2009/12/29	L	V	A	S→N	G	H	L	W
ADG42335	A/Athens/INS155/2009	H1N1	Human	Greece	2009/12/30	L	V	A	S→N	G	H	L	W
ADG42345	A/Athens/INS156/2009	H1N1	Human	Greece	2009/12/30	L	V	A	S→N	G	H	L	W
ADH02020	A/Athens/INS157/2009	H1N1	Human	Greece	2009/12/18	L	V	A	S→N	G	H	L	W
ADG42355	A/Athens/INS158/2009	H1N1	Human	Greece	2009/12/17	L	V	A	S→N	G	H	L	W
ADG42365	A/Athens/INS159/2009	H1N1	Human	Greece	2009/12/18	L	V	A	S→N	G	H	L	W
ADG42375	A/Athens/INS160/2009	H1N1	Human	Greece	2009/12/18	L	V	A	S→N	G	H	L	W
ADG42385	A/Athens/INS161/2009	H1N1	Human	Greece	2009/12/19	L	V	A	S→N	G	H	L	W
ADG42395	A/Athens/INS162/2009	H1N1	Human	Greece	2009/12/20	L	V	A	S→N	G	H	L	W
ADG42405	A/Athens/INS163/2009	H1N1	Human	Greece	2009/12/20	L	V	A	S→N	G	H	L	W
ADG42415	A/Athens/INS164/2009	H1N1	Human	Greece	2009/12/20	L	V	A	S→N	G	H	L	W
ADG42425	A/Athens/INS165/2009	H1N1	Human	Greece	2009/12/21	L	V	A	S→N	G	H	L	W
ADG42435	A/Athens/INS166/2009	H1N1	Human	Greece	2009/12/26	L	V	A	S→N	G	H	L	W
ADG42445	A/Athens/INS167/2009	H1N1	Human	Greece	2009/12/26	L	V	A	S→N	G	H	L	W
ADG42115	A/Athens/INS87/2009	H1N1	Human	Greece	2009/12/15	L	V	A	S→N	G	H	L	W
ADK33833	A/Athens/INS257/2009	H1N1	Human	Greece	2009/12/13	L	V	A	S→N	G	H	L	W
ADK33843	A/Athens/INS259/2009	H1N1	Human	Greece	2009/12/13	L	V	A	S→N	G	H	L	W
ADK33853	A/Athens/INS260/2009	H1N1	Human	Greece	2009/12/13	L	V	A	S→N	G	H	L	W
ADK33863	A/Athens/INS261/2009	H1N1	Human	Greece	2009/12/13	L	V	A	S→N	G	H	L	W
ADK33873	A/Athens/INS262/2009	H1N1	Human	Greece	2009/12/13	L	V	A	S→N	G	H	L	W
ADK33883	A/Athens/INS263/2009	H1N1	Human	Greece	2009/12/13	L	V	A	S→N	G	H	L	W
ADK33893	A/Athens/INS264/2009	H1N1	Human	Greece	2009/12/13	L	V	A	S→N	G	H	L	W
ADK33903	A/Athens/INS266/2009	H1N1	Human	Greece	2009/12/13	L	V	A	S→N	G	H	L	W
ADK33913	A/Athens/INS267/2009	H1N1	Human	Greece	2009/12/16	L	V	A	S→N	G	H	L	W
ADK33923	A/Athens/INS268/2009	H1N1	Human	Greece	2009/12/15	L	V	A	S→N	G	H	L	W
ADK33933	A/Athens/INS269/2009	H1N1	Human	Greece	2009/12/15	L	V	A	S→N	G	H	L	W
ADK33943	A/Athens/INS270/2009	H1N1	Human	Greece	2009/12/15	L	V	A	S→N	G	H	L	W
ADM52455	A/Athens/INS271/2009	H1N1	Human	Greece	2009/12/15	L	V	A	S→N	G	H	L	W
ADK21805	A/Athens/INS272/2009	H1N1	Human	Greece	2009/12/15	L	V	A	S→N	G	H	L	W
ADK21815	A/Athens/INS273/2009	H1N1	Human	Greece	2009/12/15	L	V	A	S→N	G	H	L	W
ADK21825	A/Athens/INS274/2009	H1N1	Human	Greece	2009/12/15	L	V	A	S→N	G	H	L	W
ADK21835	A/Athens/INS275/2009	H1N1	Human	Greece	2009/12/15	L	V	A	S→N	G	H	L	W
ADK33953	A/Athens/INS276/2009	H1N1	Human	Greece	2009/12/17	L	V	A	S→N	G	H	L	W
ADM31630	A/Athens/INS320/2009	H1N1	Human	Greece	2009/12/13	L	V	A	S→N	G	H	L	W
ADM31640	A/Athens/INS322/2009	H1N1	Human	Greece	2009/12/13	L	V	A	S→N	G	H	L	W
ADN26167	A/Athens/INS323/2009	H1N1	Human	Greece	2009/12/15	L	V	A	S→N	G	H	L	W
ADM31650	A/Athens/INS325/2009	H1N1	Human	Greece	2009/12/20	L	V	A	S→N	G	H	L	W
ADM31660	A/Athens/INS327/2009	H1N1	Human	Greece	2009/12/20	L	V	A	S→N	G	H	L	W
ADM31670	A/Athens/INS329/2009	H1N1	Human	Greece	2009/12/25	L	V	A	S→N	G	H	L	W
ADM32883	A/Athens/INS330/2009	H1N1	Human	Greece	2009/12/26	L	V	A	S→N	G	H	L	W
ADM31680	A/Athens/INS331/2009	H1N1	Human	Greece	2009/12/26	L	V	A	S→N	G	H	L	W
ADM31690	A/Athens/INS332/2009	H1N1	Human	Greece	2009/12/26	L	V	A	S→N	G	H	L	W
ADM31700	A/Athens/INS333/2009	H1N1	Human	Greece	2009/12/28	L	V	A	S→N	G	H	L	W
ADM31710	A/Athens/INS334/2009	H1N1	Human	Greece	2009/12/29	L	V	A	S→N	G	H	L	W
ADM31720	A/Athens/INS335/2009	H1N1	Human	Greece	2009/12/30	L	V	A	S→N	G	H	L	W
ADM31730	A/Athens/INS336/2009	H1N1	Human	Greece	2009/12/30	L	V	A	S→N	G	H	L	W
ADM31740	A/Athens/INS337/2009	H1N1	Human	Greece	2009/12/30	L	V	A	S→N	G	H	L	W
ADM31750	A/Athens/INS338/2009	H1N1	Human	Greece	2009/12/30	L	V	A	S→N	G	H	L	W
ADM31760	A/Athens/INS339/2009	H1N1	Human	Greece	2009/12/30	L	V	A	S→N	G	H	L	W
ADM31770	A/Athens/INS340/2009	H1N1	Human	Greece	2009/12/17	L	V	A	S→N	G	H	L	W
ADM31780	A/Athens/INS341/2009	H1N1	Human	Greece	2009/12/17	L	V	A	S→N	G	H	L	W
ADM31790	A/Athens/INS342/2009	H1N1	Human	Greece	2009/12/17	L	V	A	S→N	G	H	L	W
ADM31800	A/Athens/INS344/2009	H1N1	Human	Greece	2009/12/18	L	V	A	S→N	G	H	L	W
ADM31810	A/Athens/INS345/2009	H1N1	Human	Greece	2009/12/18	L	V	A	S→N	G	H	L	W
ADM31820	A/Athens/INS346/2009	H1N1	Human	Greece	2009/12/20	L	V	A	S→N	G	H	L	W
ADM31830	A/Athens/INS347/2009	H1N1	Human	Greece	2009/12/20	L	V	A	S→N	G	H	L	W
ADM31840	A/Athens/INS348/2009	H1N1	Human	Greece	2009/12/20	L	V	A	S→N	G	H	L	W
ADM31850	A/Athens/INS349/2009	H1N1	Human	Greece	2009/12/20	L	V	A	S→N	G	H	L	W
ADM52475	A/Athens/INS350/2009	H1N1	Human	Greece	2009/12/20	L	V	A	S→N	G	H	L	W
ADL32466	A/Athens/INS352/2009	H1N1	Human	Greece	2009/12/20	L	V	A	S→N	G	H	L	W
ADL32476	A/Athens/INS353/2009	H1N1	Human	Greece	2009/12/21	L	V	A	S→N	G	H	L	W
ADL32486	A/Athens/INS354/2009	H1N1	Human	Greece	2009/12/21	L	V	A	S→N	G	H	L	W
ADL32496	A/Athens/INS355/2009	H1N1	Human	Greece	2009/12/22	L	V	A	S→N	G	H	L	W
ADM33208	A/Athens/WRAIR2962N/2009	H1N1	Human	Greece	2009/12/23	L	V	A	S→N	G	H	L	W
ADL32506	A/Athens/INS357/2009	H1N1	Human	Greece	2009/12/26	L	V	A	S→N	G	H	L	W
ADL32516	A/Athens/INS358/2009	H1N1	Human	Greece	2009/12/26	L	V	A	S→N	G	H	L	W
ADL32526	A/Athens/INS359/2009	H1N1	Human	Greece	2009/12/26	L	V	A	S→N	G	H	L	W
AEA10334	A/Athens/INS152/2009	H1N1	Human	Greece	2009/12/27	L	V	A	S→N	G	H	L	W
ADM13053	A/Athens/INS383/2009	H1N1	Human	Greece	2009/12/31	L	V	A	S→N	G	H	L	W
ADO00742	A/Athens/INS393/2010	H1N1	Human	Greece	2010/01/06	L	V	A	S→N	G	H	L	W
ADM13063	A/Athens/INS389/2010	H1N1	Human	Greece	2010/01/13	L	V	A	S→N	G	H	L	W
ADM13073	A/Athens/INS390/2010	H1N1	Human	Greece	2010/01/14	L	V	A	S→N	G	H	L	W
ADM13362	A/Athens/INS391/2010	H1N1	Human	Greece	2010/01/19	L	V	A	S→N	G	H	L	W
ADM13083	A/Athens/INS394/2010	H1N1	Human	Greece	2010/01/11	L	V	A	S→N	G	H	L	W
ADM13093	A/Athens/INS396/2010	H1N1	Human	Greece	2010/01/21	L	V	A	S→N	G	H	L	W
ADM13103	A/Athens/INS397/2010	H1N1	Human	Greece	2010/01/24	L	V	A	S→N	G	H	L	W
ADM13113	A/Athens/INS398/2010	H1N1	Human	Greece	2010/01/24	L	V	A	S→N	G	H	L	W
ADM13213	A/Athens/INS411/2010	H1N1	Human	Greece	2010/01/30	L	V	A	S→N	G	H	L	W
ADM13223	A/Athens/INS412/2010	H1N1	Human	Greece	2010/02/02	L	V	A	S→N	G	H	L	W
ADM13233	A/Athens/INS413/2010	H1N1	Human	Greece	2010/02/05	L	V	A	S→N	G	H	L	W
ADM13243	A/Athens/INS414/2010	H1N1	Human	Greece	2010/02/05	L	V	A	S→N	G	H	L	W
ADM13253	A/Athens/INS417/2010	H1N1	Human	Greece	2010/01/18	L	V	A	S→N	G	H	L	W
ADM13263	A/Athens/INS419/2010	H1N1	Human	Greece	2010/01/25	L	V	A	S→N	G	H	L	W
ADM13273	A/Athens/INS420/2010	H1N1	Human	Greece	2010/01/27	L	V	A	S→N	G	H	L	W
ADM13283	A/Athens/INS421/2010	H1N1	Human	Greece	2010/02/03	L	V	A	S→N	G	H	L	W
ADO00732	A/Athens/INS392/2010	H1N1	Human	Greece	2010/01/06	L	V	A	S→N	G	H	L	W
ADO00752	A/Athens/INS416/2010	H1N1	Human	Greece	2010/02/17	L	V	A	S→N	G	H	L	W
AGB13272	A/Athens/INS551/2011	H1N1	Human	Greece	2011/01/19	L	V	A	S→N	G	H	L	W
AGB13282	A/Athens/INS552/2011	H1N1	Human	Greece	2011/01/27	L	V	A	S→N	G	H	L	W
AGB13292	A/Athens/INS553/2011	H1N1	Human	Greece	2011/02/01	L	V	A	S→N	G	H	L	W
AGB13302	A/Athens/INS554/2011	H1N1	Human	Greece	2011/02/18	L	V	A	S→N	G	H	L	W
AGB13312	A/Athens/INS555/2010	H1N1	Human	Greece	2010/02/24	L	V	A	S→N	G	H	L	W
AGB13008	A/Athens/INS559/2011	H1N1	Human	Greece	2011/01/28	L	V	A	S→N	G	H	L	W
AGB13322	A/Athens/INS562/2011	H1N1	Human	Greece	2011/02/04	L	V	A	S→N	G	H	L	W
AGB13332	A/Athens/INS564/2011	H1N1	Human	Greece	2011/02/11	L	V	A	S→N	G	H	L	W
AGB13018	A/Athens/INS566/2011	H1N1	Human	Greece	2011/02/12	L	V	A	S→N	G	H	L	W
AGB13028	A/Athens/INS567/2011	H1N1	Human	Greece	2011/02/12	L	V	A	S→N	G	H	L	W
AGB13038	A/Athens/INS568/2011	H1N1	Human	Greece	2011/02/25	L	V	A	S→N	G	H	L	W
AGB13342	A/Athens/INS569/2011	H1N1	Human	Greece	2011/02/25	L	V	A	S→N	G	H	L	W
AGB13050	A/Athens/INS570/2011	H1N1	Human	Greece	2011/02/27	L	V	A	S→N	G	H	L	W
AGB13352	A/Athens/INS571/2011	H1N1	Human	Greece	2011/02/27	L	V	A	S→N	G	H	L	W
ABF47574	A/Canterbury/22/2001	H1N1	Human	New Zealand	2001/06/28	L	V	A	S→N	G	H	L	W
ABD95209	A/Canterbury/53/2001	H1N1	Human	New Zealand	2001/07/09	L→F	V	A	S	G	H	L	W
ACD37512	A/Auckland/8/2007	H1N1	Human	New Zealand	2007/06/18	L	V	A	S→N	G	H	L	W
ABD78029	A/South Canterbury/59/2000	H1N1	Human	New Zealand	2000/09/06	L→F	V	A	S	G	H	L	W
ACQ42239	A/Auckland/2/2009	H1N1	Human	New Zealand	2009/04/24	L	V	A	S→N	G	H	L	W
ACQ42237	A/Auckland/3/2009	H1N1	Human	New Zealand	2009/04/25	L	V	A	S→N	G	H	L	W
ACR01018	A/Christchurch/2/2009	H1N1	Human	New Zealand	2009/04/29	L	V	A	S→N	G	H	L	W
ACS16450	A/Auckland/4/2009	H1N1	Human	New Zealand	2009/04/	L	V	A	S→N	G	H	L	W
ACU44805	A/swine/Tatarstan/1965	H1N1	Swine	Russia	1965//	L	V	A	S→N	G	H	L	W
ACI26452	A/St. Petersburg/8/2006	H1N1	Human	Russia	2006//	L	V	A	S→N	G	H	L	W
ACR33741	A/Moscow/01/2009	H1N1	Human	Russia	2009/05/21	L	V	A	S→N	G	H	L	W
AEN68963	A/Orenburg/01/2009	H1N1	Human	Russia	2009/08/06	L	V	A	S→N	G	H	L	W
ADA86082	A/Bryansk/IIV2971/2009	H1N1	Human	Russia	2009/11/11	L	V	A	S→N	G	H	L	W
ACZ57182	A/Chita/01/2009	H1N1	Human	Russia	2009//	L	V	A	S→N	G	H	L	W
ACU56926	A/Ekaterinburg/01/2009	H1N1	Human	Russia	2009//	L	V	A	S→N	G	H	L	W
ACU87272	A/Irkutsk/02/2009	H1N1	Human	Russia	2009//	L	V	A	S→N	G	H	L	W
ACS27773	A/Kaluga/01/2009	H1N1	Human	Russia	2009/05/22	L	V	A	S→N	G	H	L	W
ACY77637	A/Moscow/0253T/2009	H1N1	Human	Russia	2009/07/10	L	V	A	S→N	G	H	L	W
ACT36508	A/Moscow/03/2009	H1N1	Human	Russia	2009/05/26	L	V	A	S→N	G	H	L	W
ACS66823	A/Moscow/226/2009	H1N1	Human	Russia	2009//	L	V	A	S→N	G	H	L	W
ACR46978	A/Moscow/IIV01/2009	H1N1	Human	Russia	2009/05/21	L	V	A	S→N	G	H	L	W
ACR78590	A/Moscow/IIV02/2009	H1N1	Human	Russia	2009/05/26	L	V	A	S→N	G	H	L	W
ACS91425	A/Moscow/IIV03/2009	H1N1	Human	Russia	2009/06/03	L	V	A	S→N	G	H	L	W
ACT66149	A/Moscow/IIV04/2009	H1N1	Human	Russia	2009/07/09	L	V	A	S→N	G	H	L	W
ACU64789	A/Moscow/IIV05/2009	H1N1	Human	Russia	2009/06/20	L	V	A	S→N	G	H	L	W
ACV04757	A/Omsk/01/2009	H1N1	Human	Russia	2009/08/12	L	V	A	S→N	G	H	L	W
ACZ27822	A/Omsk/02/2009	H1N1	Human	Russia	2009//	L	V	A	S→N	G	H	L	W
ADA86074	A/Orenburg/IIV2974/2009	H1N1	Human	Russia	2009/11/16	L	V	A	S→N	G	H	L	W
ACZ27812	A/Russia/01/2009	H1N1	Human	Russia	2009/09/22	L	V	A	S→N	G	H	L	W
ADA71185	A/Russia/14/2009	H1N1	Human	Russia	2009/11/01	L	V	A	S→N	G	H	L	W
ADA60803	A/Russia/149/2009	H1N1	Human	Russia	2009/11/01	L	V	A	S→N	G	H	L	W
ADA70333	A/Russia/165/2009	H1N1	Human	Russia	2009/11/10	L	V	A	S→N	G	H	L	W
ADA79601	A/Russia/178/2009	H1N1	Human	Russia	2009/11/01	L	V	A	S→N	G	H	L	W
ADA79611	A/Russia/190/2009	H1N1	Human	Russia	2009/11/01	L	V	A	S→N	G	H	L	W
ADA71195	A/Russia/191/2009	H1N1	Human	Russia	2009/11/01	L	V	A	S→N	G	H	L	W
ADA79621	A/Russia/200/2009	H1N1	Human	Russia	2009/11/01	L	V	A	S→N	G	H	L	W
ADA79591	A/Russia/74/2009	H1N1	Human	Russia	2009/11/01	L	V	A	S→N	G	H	L	W
ADA83033	A/Salekhard/01/2009	H1N1	Human	Russia	2009//	L	V	A	S→N	G	H	L	W
ACT97322	A/Tomsk/01/2009	H1N1	Human	Russia	2009//	L	V	A	S→N	G	H	L	W
ACZ27832	A/Tomsk/02/2009	H1N1	Human	Russia	2009//	L	V	A	S→N	G	H	L	W
ADA83031	A/Tomsk/07/2009	H1N1	Human	Russia	2009//	L	V	A	S→N	G	H	L	W
ACZ27802	A/Vladivostok/01/2009	H1N1	Human	Russia	2009//	L	V	A	S→N	G	H	L	W
ACU64803	A/Vladivostok/IIV17/2009	H1N1	Human	Russia	2009/07/22	L	V	A	S→N	G	H	L	W
ACU64809	A/Vladivostok/IIV18/2009	H1N1	Human	Russia	2009/07/24	L	V	A	S→N	G	H	L	W
ADC38989	A/Barnaul/04/2009	H1N1	Human	Russia	2009/12/18	L	V	A	S→N	G	H	L	W
ADB82947	A/Habarovsk/01/2009	H1N1	Human	Russia	2009//	L	V	A	S→N	G	H	L	W
ADC54202	A/IIV-Anadyr/177/2009	H1N1	Human	Russia	2009/12/04	L	V	A	S→N	G	H	L	W
ADB82952	A/Kurgan/01/2009	H1N1	Human	Russia	2009/08/10	L	V	A	S→N	G	H	L	W
ADC39009	A/Magadan/02/2009	H1N1	Human	Russia	2009/12/14	L	V	A	S→N	G	H	L	W
ADB27981	A/Novosibirsk/02/2009	H1N1	Human	Russia	2009/07/21	L	V	A	S→N	G	H	L	W
ADB90361	A/Perm/01/2009	H1N1	Human	Russia	2009/11/25	L	V	A	S→N	G	H	L	W
ADB81443	A/Russia/100/2009	H1N1	Human	Russia	2009/11/01	L	V	A	S→N	G	H	L	W
ADB81413	A/Russia/12/2009	H1N1	Human	Russia	2009/11/01	L	V	A	S→N	G	H	L	W
ADB81453	A/Russia/171/2009	H1N1	Human	Russia	2009/11/12	L	V	A	S→N	G	H	L	W
ADB81463	A/Russia/180/2009	H1N1	Human	Russia	2009/11/05	L	V	A	S→N	G	H	L	W
ADB81423	A/Russia/19/2009	H1N1	Human	Russia	2009/11/01	L	V	A	S→N	G	H	L	W
ADB81403	A/Russia/4/2009	H1N1	Human	Russia	2009/11/01	L	V	A	S→N	G	H	L	W
ADB81433	A/Russia/61/2009	H1N1	Human	Russia	2009/11/01	L	V	A	S→N	G	H	L	W
ADB27971	A/Tomsk/03/2009	H1N1	Human	Russia	2009/07/19	L	V	A	S→N	G	H	L	W
ADB89130	A/Tomsk/05/2009	H1N1	Human	Russia	2009/11/18	L	V	A	S→N	G	H	L	W
ADB89140	A/Tomsk/06/2009	H1N1	Human	Russia	2009/11/22	L	V	A	S→N	G	H	L	W
ADB44391	A/Tver/IIV2969/2009	H1N1	Human	Russia	2009/11/14	L	V	A	S→N	G	H	L	W
ADG27795	A/Blagovechensk/01/2009	H1N1	Human	Russia	2009/11/12	L	V	A	S→N	G	H	L	W
ADG59586	A/Arkhangelsk/CRIE-GNY/2009	H1N1	Human	Russia	2009/11/25	L	V	A	S→N	G	H	L	W
ADG59588	A/Chita/CRIE-8/2009	H1N1	Human	Russia	2009/11/02	L	V	A	S→N	G	H	L	W
ADG59584	A/Lipetsk/CRIE-BVV/2009	H1N1	Human	Russia	2009/11/10	L	V	A	S→N	G	H	L	W
ADF29915	A/Tver/IIV-183/2009	H1N1	Human	Russia	2009/11/25	L	V	A	S→N	G	H	L	W
ADG08122	A/Yaroslavl/IIV-196/2009	H1N1	Human	Russia	2009/12/04	L	V	A	S→N	G	H	L	W
ADF29921	A/Yaroslavl/IIV-198/2009	H1N1	Human	Russia	2009/12/05	L	V	A	S→N	G	H	L	W
ADM14788	A/Moscow/WR1638T/2009	H1N1	Human	Russia	2009/11/02	L	V	A	S→N	G	H	L	W
ADM14943	A/Moscow/WR1866N/2009	H1N1	Human	Russia	2009/11/08	L	V	A	S→N	G	H	L	W
ADM33035	A/Moscow/WRAIR1621N/2009	H1N1	Human	Russia	2009/11/02	L	V	A	S→N	G	H	L	W
ADM33044	A/Moscow/WRAIR1632N/20091	H1N1	Human	Russia	2009/10/3	L	V	A	S→N	G	H	L	W
ADX96551	A/Moscow/WRAIR1627T/2009	H1N1	Human	Russia	2009/11/03	L	V	A	S→N	G	H	L	W
ADB90371	A/Karasuk/01/2010	H1N1	Human	Russia	2010/01/04	L	V	A	S→N	G	H	L	W
ADF42665	A/Orenburg/IIV-13/2010	H1N1	Human	Russia	2010/03/02	L	V	A	S→N	G	H	L	W
ADI99502	A/Orenburg/IIV-13/2010	H1N1	Human	Russia	2010/03/02	L	V	A	S→N	G	H	L	W
ADU56208	A/Moscow/IIV-33/2010	H1N1	Human	Russia	2010/10/13	L	V	A	S→N	G	H	L	W
AEQ33579	A/Nizhnii Novgorod/CRIE-NGV/2010	H1N1	Human	Russia	2010/12/31	L	V	A	S→N	G	H	L	W
ADV69066	A/Vladivistok/7/2010	H1N1	Human	Russia	2010/12/03	L	V	A	S→N	G	H	L	W
AEM92442	A/Moscow/WRAIR1929P/2011	H1N1	Human	Russia	2011/01/14	L	V	A	S→N	G	H	L	W
AEG79816	A/Voronezh/RII1/2011	H1N1	Human	Russia	2011/02/09	L	V	A	S→N	G	H	L	W
AEG79822	A/Saint-Petersburg/RII109/2011	H1N1	Human	Russia	2011/02/14	L	V	A	S→N	G	H	L	W
AEG79804	A/Saint-Petersburg/RII174/2011	H1N1	Human	Russia	2011/03/05	L	V	A	S→N	G	H	L	W
AEG79810	A/Saint-Petersburg/RII45/2011	H1N1	Human	Russia	2011/02/07	L	V	A	S→N	G	H	L	W
AEG79832	A/Murmansk/RII1/2011	H1N1	Human	Russia	2011/01/26	L	V	A	S→N	G	H	L	W
AEG79838	A/Kaliningrad/RII4/2011	H1N1	Human	Russia	2011/01/27	L	V	A	S→N	G	H	L	W
AEI87579	A/Moscow/IIV-83/2011	H1N1	Human	Russia	2011/01/22	L	V	A	S→N	G	H	L	W
AEM92452	A/Moscow/WRAIR1932P/2011	H1N1	Human	Russia	2011/01/21	L	V	A	S→N	G	H	L	W
AEM92462	A/Moscow/WRAIR1933P/2011	H1N1	Human	Russia	2011/01/21	L	V	A	S→N	G	H	L	W
AEM92472	A/Moscow/WRAIR1965P/2011	H1N1	Human	Russia	2011/01/14	L	V	A	S→N	G	H	L	W
AEM92482	A/Moscow/WRAIR1966P/2011	H1N1	Human	Russia	2011/01/14	L	V	A	S→N	G	H	L	W
AEM92492	A/Moscow/WRAIR1967P/2011	H1N1	Human	Russia	2011/02/03	L	V	A	S→N	G	H	L	W
AEM92502	A/Moscow/WRAIR1968P/2011	H1N1	Human	Russia	2011/02/03	L	V	A	S→N	G	H	L	W
AEM92592	A/Moscow/WRAIR4305N/2011	H1N1	Human	Russia	2011/02/02	L	V	A	S→N	G	H	L	W
AEM92602	A/Moscow/WRAIR4305T/2011	H1N1	Human	Russia	2011/02/02	L	V	A	S→N	G	H	L	W
AEM92612	A/Moscow/WRAIR4308T/2011	H1N1	Human	Russia	2011/01/31	L	V	A	S→N	G	H	L	W
AEM92622	A/Moscow/WRAIR4314N/2011	H1N1	Human	Russia	2011/02/02	L	V	A	S→N	G	H	L	W
AEM92632	A/Moscow/WRAIR4314T/2011	H1N1	Human	Russia	2011/02/02	L	V	A	S→N	G	H	L	W
AEM92642	A/Moscow/WRAIR4316N/2011	H1N1	Human	Russia	2011/01/31	L	V	A	S→N	G	H	L	W
AEM92652	A/Moscow/WRAIR4316T/2011	H1N1	Human	Russia	2011/01/31	L	V	A	S→N	G	H	L	W
AFM73017	A/St. Petersburg/100/2011	H1N1	Human	Russia	2011//	L	V	A	S→N	G	H	L	W
AEJ83858	A/Tula/CRIE-SIA/2011	H1N1	Human	Russia	2011/01/25	L	V	A	S→N	G	H	L	W
AEI87745	A/Vladimir/IIV-35/2011	H1N1	Human	Russia	2011/01/31	L	V	A	S→N	G	H	L	W
AEQ33559	A/Joshkar-Ola/CRIE-BLP/2011	H1N1	Human	Russia	2011/02/22	L	V	A	S→N	G	H	L	W
AEQ33569	A/Nizhnii Novgorod/CRIE-BLM/2011	H1N1	Human	Russia	2011/01/26	L	V	A	S→N	G	H	L	W
AEV76875	A/Novosibirsk/KSH/2011	H1N1	Human	Russia	2011/02/03	L	V	A	S→N	G	H	L	W
AEP71341	A/Cheboksary/IIV-92/2011	H1N1	Human	Russia	2011/02/22	L	V	A	S→N	G	H	L	W
AEQ33549	A/Volgograd/CRIE-DMV/2011	H1N1	Human	Russia	2011/02/05	L	V	A	S→N	G	H	L	W
AFH41327	A/Tomsk/IIV-19/2012	H1N1	Human	Russia	2012/01/20	L	V	A	S→N	G	H	L	W
AFL56687	A/Moscow/IIV-45/2012	H1N1	Human	Russia	2012/02/18	L	V	A	S→N	G	H	L	W
AGF37652	A/Chita/RII08/2012	H1N1	Human	Russia	2012/02/24	L	V	A	S→N	G	H	L	W
AFP99844	A/Vladivostok/28/2012	H1N1	Human	Russia	2012/03/27	L	V	A	S→N	G	H	L	W
ADG42535	A/Tallinn/INS181/2009	H1N1	Human	Estonia	2009/12/21	L	V	A	S→N	G	H	L	W
ADG42545	A/Tallinn/INS182/2010	H1N1	Human	Estonia	2010/01/04	L	V	A	S→N	G	H	L	W
ADG42555	A/Tallinn/INS183/2010	H1N1	Human	Estonia	2010/01/07	L	V	A	S→N	G	H	L	W
ACO25030	A/swine/France/WVL13/1995	H1N1	Swine	France	1995//	L	V	A	S→N	G	H	L	W
CAC87391	A/swine/Cotes d'Armor/790/97	H1N2	Swine	France	1997//	L→F	V	A	S→N	G	H	L	W
CAC87418	A/swine/Ille et Vilaine/1455/1999	H1N1	Swine	France	1999//	L	V	A	S→N	G	H	L	W
CAC87387	A/swine/Cotes d'Armor/1482/1999	H1N1	Swine	France	1999//	L→F	V	A	S→N	G	H	L	W
CAC87395	A/swine/Cotes d'Armor/604/99	H1N2	Swine	France	1999//	L	V→I	A	S→N	G	H	L	W
CAC87393	A/swine/Cotes d'Armor/800/00	H1N2	Swine	France	2000//	L	V	A	S→N	G	H	L	W
AFR76575	A/swine/OMS/2111/1995	H1N1	Swine	France	1995//	L	V	A	S→N	G	H	L	W
AFR76586	A/swine/OMS/2112/1995	H1N1	Swine	France	1995//	L	V→A	A	S→N	G	H	L	W
AFR76594	A/swine/Cotes d'Armor/790/1997	H1N2	Swine	France	1997//	L→F	V	A	S→N	G	H	L	W
AFR76554	A/swine/Ille et Vilaine/1455/1999	H1N1	Swine	France	1999//	L	V	A	S→N	G	H	L	W
AFR76564	A/swine/Cotes d'Armor/1624/2002	H1N1	Swine	France	2002//	L	V	A	S→N	G	H	L	W
AFR76543	A/swine/Cotes d'Armor/1190/2002	H1N2	Swine	France	2002//	L	V	A	S→N	G	H	L	W
AFR76520	A/swine/Finnistere/800/2004	H1N1	Swine	France	2004//	L	V	A	S→N	G	H	L	W
AFR76771	A/swine/Ploufragan/0214/2006	H1N2	Swine	France	2006/09/02	L→I	V→A	A	S→N	G	H	L	W
AFR76536	A/swine/Cotes d'Armor/1174/2009	H1N2	Swine	France	2009//	L	V	A	S→N	G	H	L	W
ACR43956	A/Paris/2573/2009	H1N1	Human	France	2009/04/29	L	V	A	S→N	G	H	L	W
ACR43949	A/Paris/2580/2009	H1N1	Human	France	2009/04/30	L	V	A	S→N	G	H	L	W
ACR43941	A/Paris/2590/2009	H1N1	Human	France	2009/04/30	L	V	A	S→N	G	H	L	W
ACR81635	A/Paris/2591/2009	H1N1	Human	France	2009/05/01	L	V	A	S→N	G	H	L	W
ACR43965	A/Paris/2592/2009	H1N1	Human	France	2009/05/01	L	V	A	S→N	G	H	L	W
ACR81641	A/Paris/2629/2009	H1N1	Human	France	2009/05/11	L	V	A	S→N	G	H	L	W
ACS91387	A/Paris/2650/2009	H1N1	Human	France	2009/05/17	L	V	A	S→N	G	H	L	W
ACS91381	A/Paris/2670/2009	H1N1	Human	France	2009/05/22	L	V	A	S→N	G	H	L	W
ACS91385	A/Paris/2709/2009	H1N1	Human	France	2009/06/02	L	V	A	S→N	G	H	L	W
ACS91379	A/Paris/2722/2009	H1N1	Human	France	2009/06/02	L	V	A	S→N	G	H	L	W
ACS91375	A/Rennes/2671/2009	H1N1	Human	France	2009/05/23	L	V	A	S→N	G	H	L	W
ACS91377	A/Caen/2716/2009	H1N1	Human	France	2009/06/02	L	V	A	S→N	G	H	L	W
ACS91389	A/Strasbourg/2609/2009	H1N1	Human	France	2009/05/06	L	V	A	S→N	G	H	L	W
ACS91383	A/Strasbourg/2611/2009	H1N1	Human	France	2009/05/06	L	V	A	S→N	G	H	L	W
ACR33737	A/turkey/France/05045/2005	H1N2	Avian	France	2005/01/	L	V	A	S→N	G	H	L	W
AFC18555	A/Reunion/0116-3-M1E/2009	H1N1	Human	France	2009/09/05	L	V	A	S→N	G	H	L	W
AFC18397	A/Reunion/0116-3-M2E/2009	H1N1	Human	France	2009/09/07	L	V	A	S→N	G	H	L	W
AFC18535	A/Reunion/0148-4-M1E/2009	H1N1	Human	France	2009/08/19	L	V	A	S→N	G	H	L	W
AFC18525	A/Reunion/0148-6-M1E/2009	H1N1	Human	France	2009/08/19	L	V	A	S→N	G	H	L	W
AFC18595	A/Reunion/0159-3-M1E/2009	H1N1	Human	France	2009/08/26	L	V	A	S→N	G	H	L	W
AFC18625	A/Reunion/0215-4-M1E/2009	H1N1	Human	France	2009/09/04	L	V	A	S→N	G	H	L	W
AFC18477	A/Reunion/0215-4-M2E/2009	H1N1	Human	France	2009/09/07	L	V	A	S→N	G	H	L	W
AFC18405	A/Reunion/1572-3-M1E/2009	H1N1	Human	France	2009/08/21	L	V	A	S→N	G	H	L	W
AFC18485	A/Reunion/1632-5-M1E/2009	H1N1	Human	France	2009/08/18	L	V	A	S→N	G	H	L	W
AFC18389	A/Reunion/1658-4-M1E/2009	H1N1	Human	France	2009/08/14	L	V	A	S→N	G	H	L	W
AFC18413	A/Reunion/1698-3-M1E/2009	H1N1	Human	France	2009/09/28	L	V	A	S→N	G	H	L	W
AFC18585	A/Reunion/1709-4-M2E/2009	H1N1	Human	France	2009/08/22	L	V	A	S→N	G	H	L	W
AFC18429	A/Reunion/1722-7-M1E/2009	H1N1	Human	France	2009/08/13	L	V	A	S→N	G	H	L	W
AFC18421	A/Reunion/1722-8-M1E/2009	H1N1	Human	France	2009/08/13	L	V	A	S→N	G	H	L	W
AFC18615	A/Reunion/2133-5-M1E/2009	H1N1	Human	France	2009/08/24	L	V	A	S→N	G	H	L	W
AFC18515	A/Reunion/2133-6-M1E/2009	H1N1	Human	France	2009/08/24	L	V	A	S→N	G	H	L	W
AFC18505	A/Reunion/2154-2-M5E/2009	H1N1	Human	France	2009/09/05	L	V	A	S→N	G	H	L	W
AFC18575	A/Reunion/2154-4-M4E/2009	H1N1	Human	France	2009/09/02	L	V	A	S→N	G	H	L	W
AFC18495	A/Reunion/2224-3-M3E/2009	H1N1	Human	France	2009/08/26	L	V	A	S→N	G	H	L	W
AFC18453	A/Reunion/2245-3-M1E/2009	H1N1	Human	France	2009/08/17	L	V	A	S→N	G	H	L	W
AFC18469	A/Reunion/2336-4-M1E/2009	H1N1	Human	France	2009/08/11	L	V	A	S→N	G	H	L	W
AFC18635	A/Reunion/2378-1-M1E/2009	H1N1	Human	France	2009/08/24	L	V	A	S→N	G	H	L	W
AFC18461	A/Reunion/2433-3-M1E/2009	H1N1	Human	France	2009/08/21	L	V	A	S→N	G	H	L	W
AFC18545	A/Reunion/2692-2-M2E/2009	H1N1	Human	France	2009/09/02	L	V	A	S→N	G	H	L	W
AFC18605	A/Reunion/2923-3-M1E/2009	H1N1	Human	France	2009/08/20	L	V	A	S→N	G	H	L	W
AFC18445	A/Reunion/2956-1-M2E/2009	H1N1	Human	France	2009/09/04	L	V	A	S→N	G	H	L	W
AFC18437	A/Reunion/2956-2-M1E/2009	H1N1	Human	France	2009/09/02	L	V	A	S→N	G	H	L	W
AFC18565	A/Reunion/2969-5-M1E/2009	H1N1	Human	France	2009/09/03	L	V	A	S→N	G	H	L	W
AGI63958	A/Lyon/969/2009	H1N1	Human	France	2009/06/01	L	V	A	S→N	G	H	L	W
CCC21107	A/cat/France/0514/2009	H1N1	Cat	France	2009-12-01	L	V	A	S→N	G	H	L	W
CCE25851	A/swine/La Reunion/0164/2010	H1N1	Swine	France	2010-06-01	L	V	A	S→N	G	H	L	W
AGG12685	A/swine/La Reunion/0167/2010	H1N1	Swine	France	2010/07/	L	V	A	S→N	G	H	L	W
CCE25840	A/swine/Sarthe/0255/2010	H1N1	Swine	France	2010-11-01	L	V	A	S→N	G	H	L	W
ABB00335	A/swine/Schwerin/103/89	H1N1	Swine	Germany	1989//	L	V→A	A	S→N	G	H	L	W
CAA81466	A/turkey/Germany/3/91	H1N1	Avian	Germany	1991//	L	V	A	S→N	G	H	L	W
CAA81470	A/swine/Germany/8533/1991	H1N1	Swine	Germany	1991//	L	V	A	S→N	G	H	L	W
ACU44873	A/swine/Schleswig-Holstein/1/1993	H1N1	Swine	Germany	1993//	L	V	A	S→N	G	H	L	W
CAA86565	A/swine/Schleswig-Holstein/1/1993	H1N1	Swine	Germany	1993//	L	V	A	S→N	G	H	L	W
ABB00337	A/swine/Bakum/5/95	H1N1	Swine	Germany	1995//	L	V→A	A	S→N	G	H	L	W
ABB00341	A/swine/Bakum/1832/00	H1N1	Swine	Germany	2000//	L	V	A	S→N	G	H	L	W
ABB00343	A/swine/Bakum/1833/00	H1N1	Swine	Germany	2000//	L	V	A	S→N	G	H	L	W
ACR39163	A/swine/Bakum/1832/2000	H1N2	Swine	Germany	2000//	L	V	A	S→N	G	H	L	W
AAZ14090	A/swine/Belzig/2/2001	H1N1	Swine	Germany	2001//	L	V	A	S→N	G	H	L	W
ACC94077	A/swine/Vechta/2623/03	H1N1	Swine	Germany	2003//	L→I	V→A	A	S→N	G	H	L	W
ACC94079	A/swine/Visbek/IDT2869/03	H1N2	Swine	Germany	2003//	L	V	A	S→N	G	H	L	W
ACC94081	A/swine/Waltersdorf/IDT2527/03	H1N2	Swine	Germany	2003//	L	V	A	S→N	G	H	L	W
ACC94065	A/swine/Haseluenne/IDT2617/2003	H1N1	Swine	Germany	2003//	L	V	A	S→N	G	H	L	W
ACR39161	A/swine/Haseluenne/IDT2617/2003	H1N1	Swine	Germany	2003/10/09	L	V→A	A	S→N	G	H	L	W
ACC94069	A/swine/IVD/IDT2674/03	H1N2	Swine	Germany	2003//	L	V	A	S→N	G	H	L	W
ACC94067	A/swine/Loeningen/IDT2530/2003	H1N2	Swine	Germany	2003//	L	V	A	S→N	G	H	L	W
ACC94075	A/swine/Norden/IDT2308/03	H1N2	Swine	Germany	2003//	L	V	A	S→N	G	H	L	W
ACC94073	A/swine/Nordwalde/IDT2197/03	H1N2	Swine	Germany	2003//	L	V	A	S→N	G	H	L	W
ACC94097	A/swine/Nortrup/IDT3685/04	H1N2	Swine	Germany	2004//	L	V	A	S→N	G	H	L	W
ACC94085	A/swine/Geldern/IDT2888/2004	H1N1	Swine	Germany	2004//	L	V	A	S→N	G	H	L	W
ACC94087	A/swine/Granstedt/IDT3475/2004	H1N2	Swine	Germany	2004//	L	V	A	S→N	G	H	L	W
ACC94089	A/swine/Greven/IDT2889/2004	H1N1	Swine	Germany	2004//	L→I	V→A	A	S→N	G	H	L	W
ACC94091	A/swine/Gudensberg/IDT2930/04	H1N2	Swine	Germany	2004//	L	V	A	S→N	G	H	L	W
ACC94093	A/swine/Gudensberg/IDT2931/04	H1N2	Swine	Germany	2004//	L	V	A	S→N	G	H	L	W
ACC94101	A/swine/Stolzenau/IDT3296/04	H1N2	Swine	Germany	2004//	L	V	A	S→N	G	H	L	W
ACC94103	A/swine/Wedel/IDT2955/04	H1N1	Swine	Germany	2004//	L	V	A	S→N	G	H	L	W
ABS53367	A/swine/Cloppenburg/IDT4777/2005	H1N2	Swine	Germany	2005/12/13	L	V	A	S→N	G	H	L	W
ABS53357	A/swine/Doetlingen/IDT4735/2005	H1N2	Swine	Germany	2005/12/07	L	V	A	S→N	G	H	L	W
ACC94115	A/swine/Krogel/IDT4192/05	H1N1	Swine	Germany	2005//	L→I	V→A	A	S→N	G	H	L	W
ACC94117	A/swine/Laer/IDT3893/2005	H1N2	Swine	Germany	2005//	L→I	V→A	A	S→N	G	H	L	W
ACC94127	A/swine/Sprenge/IDT3805/05	H1N2	Swine	Germany	2005//	L	V	A	S→N	G	H	L	W
ACC94129	A/swine/Stadtlohn/IDT3853/05	H1N2	Swine	Germany	2005//	L	V	A	S→N	G	H	L	W
ACC94131	A/swine/Voglarn/IDT4096/05	H1N1	Swine	Germany	2005//	L→I	V→A	A	S→N	G	H	L	W
ACC94133	A/swine/Wohlerst/IDT4093/05	H1N1	Swine	Germany	2005//	L→I	V→A	A	S→N	G	H	L	W
ACC94107	A/swine/Doetlingen/IDT3780/05	H1N2	Swine	Germany	2005//	L	V	A	S→N	G	H	L	W
ACC94061	A/swine/Ehren/IDT2570/03	H1N2	Swine	Germany	2005//	L	V	A	S→N	G	H	L	W
ACC94135	A/swine/Bad Griesbach/IDT5604/06	H1N1	Swine	Germany	2006//	L→I	V→T	A	S→N	G	H	L	W
CAZ68648	A/swine/Germany/SIV05/2007	H1N1	Swine	Germany	2007/12/	L→I	V→A	A	S→N	G	H	L	W
ACT33098	A/Bayern/62/2009	H1N1	Human	Germany	2009/04/29	L	V	A	S→N	G	H	L	W
ACV42012	A/Baden-Wurttemberg/448/2009	H1N1	Human	Germany	2009/06/03	L	V	A	S→N	G	H	L	W
ACR10228	A/Bayern/63/2009	H1N1	Human	Germany	2009//	L	V	A	S→N	G	H	L	W
ACV42022	A/Bayern/66/2009	H1N1	Human	Germany	2009//	L	V	A	S→N	G	H	L	W
ACT33108	A/Brandenburg/19/2009	H1N1	Human	Germany	2009/05/02	L	V	A	S→N	G	H	L	W
ACT33118	A/Brandenburg/20/2009	H1N1	Human	Germany	2009/05/04	L	V	A	S→N	G	H	L	W
ACR10231	A/Hamburg/4/2009	H1N1	Human	Germany	2009//	L	V	A	S→N	G	H	L	W
ACV41995	A/Sachsen-Anhalt/101/2009	H1N1	Human	Germany	2009/05/04	L	V	A	S→N	G	H	L	W
ACV42005	A/Sachsen-Anhalt/97/2009	H1N1	Human	Germany	2009/05/06	L	V	A	S→N	G	H	L	W
CAZ68902	A/Regensburg/D6/2009	H1N1	Human	Germany	2009//	L	V	A	S→N	G	H	L	W
ADD96948	A/Hamburg/INS92/2009	H1N1	Human	Germany	2009/12/04	L	V	A	S→N	G	H	L	W
ADI49384	A/Berlin/INS170/2009	H1N1	Human	Germany	2009/12/11	L	V	A	S→N	G	H	L	W
ADG42455	A/Berlin/INS171/2009	H1N1	Human	Germany	2009/12/18	L	V	A	S→N	G	H	L	W
ADG42595	A/Bochum/INS187/2009	H1N1	Human	Germany	2009/12/10	L	V	A	S→N	G	H	L	W
ADG42215	A/Bonn/INS127/2009	H1N1	Human	Germany	2009/11/19	L	V	A	S→N	G	H	L	W
ADH01950	A/Bonn/INS128/2009	H1N1	Human	Germany	2009/11/20	L	V	A	S→N	G	H	L	W
ADH01970	A/Cologne/INS136/2009	H1N1	Human	Germany	2009/11/30	L	V	A	S→N	G	H	L	W
ADF58344	A/Germany-BY/74/2009	H1N1	Human	Germany	2009//	L	V	A	S→N	G	H	L	W
ADL32536	A/Berlin/INS361/2009	H1N1	Human	Germany	2009/12/09	L	V	A	S→N	G	H	L	W
ADM52445	A/Bochum/INS248/2009	H1N1	Human	Germany	2009/11/13	L	V	A	S→N	G	H	L	W
ADK33773	A/Bochum/INS249/2009	H1N1	Human	Germany	2009/11/13	L	V	A	S→N	G	H	L	W
ADK33783	A/Bochum/INS250/2009	H1N1	Human	Germany	2009/11/13	L	V	A	S→N	G	H	L	W
ADM12993	A/Bochum/INS375/2009	H1N1	Human	Germany	2009/12/02	L	V	A	S→N	G	H	L	W
ADM13003	A/Bochum/INS376/2009	H1N1	Human	Germany	2009/12/02	L	V	A	S→N	G	H	L	W
ADK21845	A/Bonn/INS277/2009	H1N1	Human	Germany	2009/11/19	L	V	A	S→N	G	H	L	W
ADK21855	A/Bonn/INS278/2009	H1N1	Human	Germany	2009/11/20	L	V	A	S→N	G	H	L	W
ADK21865	A/Bonn/INS279/2009	H1N1	Human	Germany	2009/11/20	L	V	A	S→N	G	H	L	W
ADK33963	A/Bonn/INS280/2009	H1N1	Human	Germany	2009/12/08	L	V	A	S→N	G	H	L	W
ADK33973	A/Bonn/INS284/2009	H1N1	Human	Germany	2009/12/09	L	V	A	S→N	G	H	L	W
ADK21885	A/Cologne/INS286/2009	H1N1	Human	Germany	2009/11/30	L	V	A	S→N	G	H	L	W
ADL32456	A/Frankfurt/INS301/2009	H1N1	Human	Germany	2009/11/23	L	V	A	S→N	G	H	L	W
ADM31480	A/Frankfurt/INS302/2009	H1N1	Human	Germany	2009/11/25	L	V	A	S→N	G	H	L	W
ADM31490	A/Frankfurt/INS303/2009	H1N1	Human	Germany	2009/11/26	L	V	A	S→N	G	H	L	W
ADM52465	A/Frankfurt/INS304/2009	H1N1	Human	Germany	2009/12/01	L	V	A	S→N	G	H	L	W
ADM31500	A/Frankfurt/INS305/2009	H1N1	Human	Germany	2009/11/30	L	V	A	S→N	G	H	L	W
ADM13123	A/Frankfurt/INS399/2009	H1N1	Human	Germany	2009/12/02	L	V	A	S→N	G	H	L	W
ADM13133	A/Frankfurt/INS401/2009	H1N1	Human	Germany	2009/12/23	L	V	A	S→N	G	H	L	W
ADK33753	A/Munich/INS246/2009	H1N1	Human	Germany	2009/11/16	L	V	A	S→N	G	H	L	W
ADK33763	A/Munich/INS247/2009	H1N1	Human	Germany	2009/11/25	L	V	A	S→N	G	H	L	W
ADL32546	A/Munich/INS363/2009	H1N1	Human	Germany	2009/11/30	L	V	A	S→N	G	H	L	W
ADL32556	A/Munich/INS364/2009	H1N1	Human	Germany	2009/12/04	L	V	A	S→N	G	H	L	W
ADL32672	A/Munich/INS365/2009	H1N1	Human	Germany	2009/12/09	L	V	A	S→N	G	H	L	W
ADM13033	A/Wurzburg/INS381/2009	H1N1	Human	Germany	2009/12/22	L	V	A	S→N	G	H	L	W
ADM13043	A/Wurzburg/INS382/2009	H1N1	Human	Germany	2009/12/25	L	V	A	S→N	G	H	L	W
ADL41167	A/Hamburg/NY1580/2009	H1N1	Human	Germany	2009/06/	L	V	A	S→N	G	H	L	W
ADX98820	A/Berlin/INS362/2009	H1N1	Human	Germany	2009/12/12	L	V	A	S→N	G	H	L	W
AEA10341	A/Frankfurt/INS93/2009	H1N1	Human	Germany	2009/11/26	L	V	A	S→N	G	H	L	W
ADX98741	A/Bochum/INS120/2009	H1N1	Human	Germany	2009/11/26	L	V	A	S→N	G	H	L	W
ADG42515	A/Bonn/INS178/2010	H1N1	Human	Germany	2010/01/05	L	V	A	S→N	G	H	L	W
ADM13143	A/Frankfurt/INS402/2010	H1N1	Human	Germany	2010/01/08	L	V	A	S→N	G	H	L	W
ADM13153	A/Frankfurt/INS403/2010	H1N1	Human	Germany	2010/01/11	L	V	A	S→N	G	H	L	W
AGB13068	A/Wurzburg/INS578/2010	H1N1	Human	Germany	2010/01/18	L	V	A	S→N	G	H	L	W
ADM13353	A/Berlin/INS430/2010	H1N1	Human	Germany	2010/02/05	L	V	A	S→N	G	H	L	W
AGB13192	A/Hamburg/INS535/2011	H1N1	Human	Germany	2011/01/13	L	V	A	S→N	G	H	L	W
AGB13182	A/Bonn/INS533/2011	H1N1	Human	Germany	2011/02/08	L	V	A	S→N	G	H	L	W
AGB13202	A/Cologne/INS537/2011	H1N1	Human	Germany	2011/02/18	L	V	A	S→N	G	H	L	W
AGB13212	A/Cologne/INS538/2011	H1N1	Human	Germany	2011/02/23	L	V	A	S→N	G	H	L	W
AGB13733	A/Cologne/INS605/2011	H1N1	Human	Germany	2011/02/11	L	V	A	S→N	G	H	L	W
AGB13552	A/Cologne/INS607/2011	H1N1	Human	Germany	2011/02/15	L	V	A	S→N	G	H	L	W
AGB13222	A/Munich/INS539/2011	H1N1	Human	Germany	2011/02/01	L	V	A	S→N	G	H	L	W
AGB13232	A/Munich/INS540/2011	H1N1	Human	Germany	2011/02/10	L	V	A	S→N	G	H	L	W
AGB13242	A/Munich/INS541/2011	H1N1	Human	Germany	2011/02/18	L	V	A	S→N	G	H	L	W
ABB86949	A/swine/Ontario/11112/2004	H1N1	Swine	Canada	2004//	L	V	A→S	S→N	G	H	L	W
ABB86939	A/swine/Ontario/23866/04	H1N1	Swine	Canada	2004//	L	V	A→S	S→N	G	H	L	W
ABB86927	A/swine/Ontario/48235/04	H1N2	Swine	Canada	2004//	L	V→I	A→S	S→N	G	H	L	W
ABB86897	A/swine/Ontario/55383/04	H1N2	Swine	Canada	2004//	L	V→I	A→S	S→N	G	H	L	W
ACQ73389	A/Canada-NS/RV1535/2009	H1N1	Human	Canada	2009/04/24	L	V	A	S→N	G	H	L	W
ACU31156	A/Canada-AB/RV1531/2009	H1N1	Human	Canada	2009/04/28	L	V	A	S→N	G	H	L	W
ACQ89912	A/Canada-AB/RV1532/2009	H1N1	Human	Canada	2009//	L	V	A	S→N	G	H	L	W
ACU31168	A/Canada-AB/RV1644/2009	H1N1	Human	Canada	2009/05/01	L	V	A	S→N	G	H	L	W
ACT68147	A/Canada-MB/RV1964/2009	H1N1	Human	Canada	2009/05/20	L	V	A	S→N	G	H	L	W
ACT68149	A/Canada-MB/RV1975/2009	H1N1	Human	Canada	2009/05/24	L	V	A	S→N	G	H	L	W
ACT68151	A/Canada-MB/RV1977/2009	H1N1	Human	Canada	2009/05/22	L	V	A	S→N	G	H	L	W
ACT68153	A/Canada-MB/RV1982/2009	H1N1	Human	Canada	2009/05/21	L	V	A	S→N	G	H	L	W
ACT68155	A/Canada-MB/RV2013/2009	H1N1	Human	Canada	2009/05/28	L	V	A	S→N	G	H	L	W
ACT68157	A/Canada-MB/RV2018/2009	H1N1	Human	Canada	2009/05/29	L	V	A	S→N	G	H	L	W
ACT68159	A/Canada-MB/RV2020/2009	H1N1	Human	Canada	2009/05/30	L	V	A	S→N	G	H	L	W
ACT68121	A/Canada-MB/RV2023/2009	H1N1	Human	Canada	2009/05/24	L	V	A	S→N	G	H	L	W
ACQ89914	A/Canada-NS/RV1536/2009	H1N1	Human	Canada	2009//	L	V	A	S→N	G	H	L	W
ACQ89907	A/Canada-NS/RV1538/2009	H1N1	Human	Canada	2009//	L	V	A	S→N	G	H	L	W
ACU31158	A/Canada-NS/RV1551/2009	H1N1	Human	Canada	2009/04/29	L	V	A	S→N	G	H	L	W
ACU31160	A/Canada-NS/RV1554/2009	H1N1	Human	Canada	2009/04/29	L	V	A	S→N	G	H	L	W
ACU31162	A/Canada-NS/RV1565/2009	H1N1	Human	Canada	2009/04/30	L	V	A	S→N	G	H	L	W
ACQ89916	A/Canada-ON/RV1526/2009	H1N1	Human	Canada	2009//	L	V	A	S→N	G	H	L	W
ACQ73393	A/Canada-ON/RV1527/2009	H1N1	Human	Canada	2009/04/24	L	V	A	S→N	G	H	L	W
ACQ89908	A/Canada-ON/RV1529/2009	H1N1	Human	Canada	2009//	L	V	A	S→N	G	H	L	W
ACU31166	A/Canada-ON/RV1589/2009	H1N1	Human	Canada	2009/04/27	L	V	A	S→N	G	H	L	W
ACU31164	A/Canada-PQ/RV1586/2009	H1N1	Human	Canada	2009/04/26	L	V	A	S→N	G	H	L	W
ACU31170	A/Canada-PQ/RV1758/2009	H1N1	Human	Canada	2009/05/08	L	V	A	S→N	G	H	L	W
ACT68135	A/Canada-QC/RV1595/2009	H1N1	Human	Canada	2009/04/16	L	V	A	S→N	G	H	L	W
ACT68137	A/Canada-QC/RV1759/2009	H1N1	Human	Canada	2009/05/07	L	V	A	S→N	G	H	L	W
ACT68145	A/Canada-QC/RV1954/2009	H1N1	Human	Canada	2009/05/17	L	V	A	S→N	G	H	L	W
ACT68139	A/Canada-SK/RV1767/2009	H1N1	Human	Canada	2009/05/04	L	V	A	S→N	G	H	L	W
ACU31172	A/Canada-SK/RV1788/2009	H1N1	Human	Canada	2009/04/30	L	V	A	S→N	G	H	L	W
ACT68141	A/Canada-SK/RV1793/2009	H1N1	Human	Canada	2009/05/08	L	V	A	S→N	G	H	L	W
ACU31174	A/Canada-SK/RV1794/2009	H1N1	Human	Canada	2009/05/07	L	V	A	S→N	G	H	L	W
ACU31176	A/Canada-SK/RV1797/2009	H1N1	Human	Canada	2009/05/07	L	V	A	S→N	G	H	L	W
ACT68143	A/Canada-SK/RV1798/2009	H1N1	Human	Canada	2009/05/06	L	V	A	S→N	G	H	L	W
ACU31154	A/Canada-SK/RV2486/2009	H1N1	Human	Canada	2009/07/01	L	V	A	S→N	G	H	L	W
CBG91994	A/Quebec/144147/2009	H1N1	Human	Canada	2009//	L	V	A	S→N	G	H	L	W
CBG92004	A/Quebec/144180/2009	H1N1	Human	Canada	2009//	L	V	A	S→N	G	H	L	W
CBG91925	A/Quebec/147023/2009	H1N1	Human	Canada	2009//	L	V	A	S→N	G	H	L	W
CBG91986	A/Quebec/147365/2009	H1N1	Human	Canada	2009//	L	V	A	S→N	G	H	L	W
ACT54610	A/Toronto/0462/2009	H1N1	Human	Canada	2009/05/26	L	V	A	S→N	G	H	L	W
ACT35527	A/Toronto/3141/2009	H1N1	Human	Canada	2009/04/24	L	V	A	S→N	G	H	L	W
ACV53444	A/Toronto/3184/2009	H1N1	Human	Canada	2009/04/	L	V	A	S→N	G	H	L	W
ACV53454	A/Toronto/C0270/2009	H1N1	Human	Canada	2009/05/24	L	V	A	S→N	G	H	L	W
ACV53464	A/Toronto/C2781/2009	H1N1	Human	Canada	2009/05/09	L	V	A	S→N	G	H	L	W
ACU82459	A/Toronto/R8557/2009	H1N1	Human	Canada	2009/07/03	L	V	A	S→N	G	H	L	W
ACV41985	A/Toronto/R8564/2009	H1N1	Human	Canada	2009/07/06	L	V	A	S→N	G	H	L	W
ACV53474	A/Toronto/T0106/2009	H1N1	Human	Canada	2009/07/07	L	V	A	S→N	G	H	L	W
ACV53484	A/Toronto/T5294/2009	H1N1	Human	Canada	2009/05/30	L	V	A	S→N	G	H	L	W
ACT79629	A/Toronto/T5308/2009	H1N1	Human	Canada	2009/06/03	L	V	A	S→N	G	H	L	W
ACV53494	A/Toronto/T5362/2009	H1N1	Human	Canada	2009/06/09	L	V	A	S→N	G	H	L	W
ACV53504	A/Toronto/T9842/2009	H1N1	Human	Canada	2009/06/17	L	V	A	S→N	G	H	L	W
ACT33138	A/swine/Alberta/OTH-33-1/2009	H1N1	Swine	Canada	2009/05/03	L	V	A	S→N	G	H	L	W
ACT33146	A/swine/Alberta/OTH-33-14/2009	H1N1	Swine	Canada	2009/05/05	L	V	A	S→N	G	H	L	W
ACT33140	A/swine/Alberta/OTH-33-2/2009	H1N1	Swine	Canada	2009/05/03	L	V	A	S→N	G	H	L	W
ACT33148	A/swine/Alberta/OTH-33-21/2009	H1N1	Swine	Canada	2009/05/05	L	V	A	S→N	G	H	L	W
ACT33150	A/swine/Alberta/OTH-33-22/2009	H1N1	Swine	Canada	2009/05/05	L	V	A	S→N	G	H	L	W
ACT33152	A/swine/Alberta/OTH-33-23/2009	H1N1	Swine	Canada	2009/05/03	L	V	A	S→N	G→E	H	L	W
ACT33154	A/swine/Alberta/OTH-33-24/2009	H1N1	Swine	Canada	2009/05/03	L	V	A	S→N	G	H	L	W
ACT33156	A/swine/Alberta/OTH-33-25/2009	H1N1	Swine	Canada	2009/05/02	L	V	A	S→N	G	H	L	W
ACT33142	A/swine/Alberta/OTH-33-3/2009	H1N1	Swine	Canada	2009/05/03	L	V	A	S→N	G	H	L	W
ACT33144	A/swine/Alberta/OTH-33-7/2009	H1N1	Swine	Canada	2009/05/05	L	V	A	S→N	G	H	L	W
ACR01029	A/swine/Alberta/OTH-33-8/2009	H1N1	Swine	Canada	2009//	L	V	A	S→N	G	H	L	W
ADJ37265	A/British Columbia/GFA0401/2009	H1N1	Human	Canada	2009/04/	L	V	A	S→N	G	H	L	W
ADJ37275	A/Canada/GFA0402/2009	H1N1	Human	Canada	2009/04/	L	V	A	S→N	G	H	L	W
ADF10051	A/Ontario/10016/2009	H1N1	Human	Canada	2009/08/24	L	V	A	S→N	G	H	L	W
ADF10061	A/Ontario/10296/2009	H1N1	Human	Canada	2009/08/17	L	V	A	S→N	G	H	L	W
ADF10071	A/Ontario/222656/2009	H1N1	Human	Canada	2009/08/11	L	V	A	S→N	G	H	L	W
ADF10081	A/Ontario/235657/2009	H1N1	Human	Canada	2009/08/21	L	V	A	S→N	G	H	L	W
ADF10091	A/Ontario/237882/2009	H1N1	Human	Canada	2009/08/24	L	V	A	S→N	G	H	L	W
ADF10101	A/Ontario/25389/2009	H1N1	Human	Canada	2009/08/09	L	V	A	S→N	G	H	L	W
ADF10111	A/Ontario/25913/2009	H1N1	Human	Canada	2009/09/07	L	V	A	S→N	G	H	L	W
ADF10121	A/Ontario/26184/2009	H1N1	Human	Canada	2009/09/29	L	V	A	S→N	G	H	L	W
ADF10131	A/Ontario/296008/2009	H1N1	Human	Canada	2009/10/18	L	V	A	S→N	G	H	L	W
ADF10148	A/Ontario/29801/2009	H1N1	Human	Canada	2009/10/19	L	V	A	S→N	G	H	L	W
ADF10158	A/Ontario/304434/2009	H1N1	Human	Canada	2009/10/24	L	V	A	S→N	G	H	L	W
ADF10168	A/Ontario/305139/2009	H1N1	Human	Canada	2009/10/27	L	V	A	S→N	G	H	L	W
ADF10178	A/Ontario/305598/2009	H1N1	Human	Canada	2009/10/27	L	V	A	S→N	G	H	L	W
ADF10201	A/Ontario/308054/2009	H1N1	Human	Canada	2009/10/28	L	V	A	S→N	G	H	L	W
ADF10254	A/Ontario/309862/2009	H1N1	Human	Canada	2009/10/29	L	V	A	S→N	G	H	L	W
ADF10275	A/Ontario/313762/2009	H1N1	Human	Canada	2009/10/30	L	V	A	S→N	G	H	L	W
ADF10292	A/Ontario/314095/2009	H1N1	Human	Canada	2009/11/02	L	V	A	S→N	G	H	L	W
ADF10306	A/Ontario/314137/2009	H1N1	Human	Canada	2009/11/03	L	V	A	S→N	G	H	L	W
ADF10342	A/Ontario/314603/2009	H1N1	Human	Canada	2009/11/02	L	V	A	S→N	G	H	L	W
ADF10363	A/Ontario/315003/2009	H1N1	Human	Canada	2009/11/03	L	V	A	S→N	G	H	L	W
ADF10373	A/Ontario/315015/2009	H1N1	Human	Canada	2009/11/04	L	V	A	S→N	G	H	L	W
ADF10411	A/Ontario/315047/2009	H1N1	Human	Canada	2009/11/02	L	V	A	S→N	G	H	L	W
ADF10482	A/Ontario/315107/2009	H1N1	Human	Canada	2009/11/04	L	V	A	S→N	G	H	L	W
ADF10556	A/Ontario/315181/2009	H1N1	Human	Canada	2009/11/03	L	V	A	S→N	G	H	L	W
ADF10626	A/Ontario/315187/2009	H1N1	Human	Canada	2009/11/03	L	V	A	S→N	G	H	L	W
ADF10697	A/Ontario/315613/2009	H1N1	Human	Canada	2009/11/03	L	V	A	S→N	G	H	L	W
ADF10729	A/Ontario/315637/2009	H1N1	Human	Canada	2009/11/04	L	V	A	S→N	G	H	L	W
ADF10783	A/Ontario/320266/2009	H1N1	Human	Canada	2009/11/08	L	V	A	S→N	G	H	L	W
ADF10839	A/Ontario/328474/2009	H1N1	Human	Canada	2009/11/17	L	V	A	S→N	G	H	L	W
ADF10897	A/Ontario/35273/2009	H1N1	Human	Canada	2009/08/13	L	V	A	S→N	G	H	L	W
ADF10956	A/Ontario/9698/2009	H1N1	Human	Canada	2009/06/15	L	V	A	S→N	G	H	L	W
ADF11019	A/Ontario/9739/2009	H1N1	Human	Canada	2009/06/15	L	V	A	S→N	G	H	L	W
ADI52815	A/turkey/Ontario/FAV110/2009	H1N1	Avian	Canada	2009/10/23	L	V	A	S→N	G	H	L	W
ADI52813	A/turkey/Ontario/FAV114-17/2009	H1N1	Avian	Canada	2009/11/03	L	V	A	S→N	G	H	L	W
ADP95345	A/Ontario/142358/2009	H1N1	Human	Canada	2009/05/27	L	V	A	S→N	G	H	L	W
ADP95355	A/Ontario/147265/2009	H1N1	Human	Canada	2009/06/01	L	V	A	S→N	G	H	L	W
ADP95365	A/Ontario/147723/2009	H1N1	Human	Canada	2009/06/02	L	V	A	S→N	G	H	L	W
ADP95375	A/Ontario/152439/2009	H1N1	Human	Canada	2009/06/04	L	V	A	S→N	G	H	L	W
ADP95385	A/Ontario/152846/2009	H1N1	Human	Canada	2009/06/04	L	V	A	S→N	G	H	L	W
ADP95395	A/Ontario/156785/2009	H1N1	Human	Canada	2009/06/08	L	V	A	S→N	G	H	L	W
ADP06439	A/Vancouver/01/2009	H1N1	Human	Canada	2009/05/	L	V	A	S→N	G	H	L	W
ADN24410	A/Canada-AB/RV2621/2009	H1N1	Human	Canada	2009/06/26	L	V	A	S→N	G	H	L	W
ADN24414	A/Canada-AB/RV2735/2009	H1N1	Human	Canada	2009/08/07	L	V	A	S→N	G	H	L	W
ADN24416	A/Canada-AB/RV2809/2009	H1N1	Human	Canada	2009/07/28	L	V	A	S→N	G	H	L	W
ADN24418	A/Canada-AB/RV2810/2009	H1N1	Human	Canada	2009/08/07	L	V	A	S→N	G	H	L	W
ADN24420	A/Canada-AB/RV2811/2009	H1N1	Human	Canada	2009/06/18	L	V	A	S→N	G	H	L	W
ADN24422	A/Canada-AB/RV2812/2009	H1N1	Human	Canada	2009/07/14	L	V	A	S→N	G	H	L	W
ADN24424	A/Canada-AB/RV2813/2009	H1N1	Human	Canada	2009/07/20	L	V	A	S→N	G	H	L	W
ADN24426	A/Canada-AB/RV2814/2009	H1N1	Human	Canada	2009/07/25	L	V	A	S→N	G	H	L	W
ADN24428	A/Canada-AB/RV2815/2009	H1N1	Human	Canada	2009/07/17	L	V	A	S→N	G	H	L	W
ADN24430	A/Canada-AB/RV2816/2009	H1N1	Human	Canada	2009/07/20	L	V	A	S→N	G	H	L	W
ADN24432	A/Canada-AB/RV2817/2009	H1N1	Human	Canada	2009/07/20	L	V	A	S→N	G	H	L	W
ADN24434	A/Canada-AB/RV2818/2009	H1N1	Human	Canada	2009/07/20	L	V	A	S→N	G	H	L	W
ADN24436	A/Canada-AB/RV2819/2009	H1N1	Human	Canada	2009/07/21	L	V	A	S→N	G	H	L	W
ADN24438	A/Canada-AB/RV2820/2009	H1N1	Human	Canada	2009/07/09	L	V	A	S→N	G	H	L	W
ADN24440	A/Canada-AB/RV2821/2009	H1N1	Human	Canada	2009/07/21	L	V	A	S→N	G	H	L	W
ADN24442	A/Canada-AB/RV2823/2009	H1N1	Human	Canada	2009/08/25	L	V	A	S→N	G	H	L	W
ADN24444	A/Canada-AB/RV2824/2009	H1N1	Human	Canada	2009/07/22	L	V	A	S→N	G	H	L	W
ADN24446	A/Canada-AB/RV2825/2009	H1N1	Human	Canada	2009/08/06	L	V	A	S→N	G	H	L	W
ADN24448	A/Canada-AB/RV2827/2009	H1N1	Human	Canada	2009/08/14	L	V	A	S→N	G	H	L	W
ADN24450	A/Canada-AB/RV2828/2009	H1N1	Human	Canada	2009/08/04	L	V	A	S→N	G	H	L	W
ADN24456	A/Canada-AB/RV2853/2009	H1N1	Human	Canada	2009/09/08	L	V	A	S→N	G	H	L	W
ADN24458	A/Canada-AB/RV2854/2009	H1N1	Human	Canada	2009/09/06	L	V	A	S→N	G	H	L	W
ADN24186	A/Canada-BC/RV1718/2009	H1N1	Human	Canada	2009/04/27	L	V	A	S→N	G	H	L	W
ADN24188	A/Canada-BC/RV1719/2009	H1N1	Human	Canada	2009/04/27	L	V	A	S→N	G	H	L	W
ADN24190	A/Canada-BC/RV1720/2009	H1N1	Human	Canada	2009/04/27	L	V	A	S→N	G	H	L	W
ADN24222	A/Canada-BC/RV2004-10/2009	H1N1	Human	Canada	2009/12/16	L	V	A	S→N	G	H	L	W
ADN24226	A/Canada-BC/RV2005-10/2009	H1N1	Human	Canada	2009/12/16	L	V	A	S→N	G	H	L	W
ADN24508	A/Canada-BC/RV2931/2009	H1N1	Human	Canada	2009/10/21	L	V	A	S→N	G	H	L	W
ADN24510	A/Canada-BC/RV2933/2009	H1N1	Human	Canada	2009/07/01	L	V	A	S→N	G	H	L	W
ADN24512	A/Canada-BC/RV2934/2009	H1N1	Human	Canada	2009/07/03	L	V	A	S→N	G	H	L	W
ADN24514	A/Canada-BC/RV2935/2009	H1N1	Human	Canada	2009/10/21	L	V	A	S→N	G	H	L	W
ADN24516	A/Canada-BC/RV2936/2009	H1N1	Human	Canada	2009/07/08	L	V	A	S→N	G	H	L	W
ADN24518	A/Canada-BC/RV2937/2009	H1N1	Human	Canada	2009/07/12	L	V	A	S→N	G	H	L	W
ADN24520	A/Canada-BC/RV2938/2009	H1N1	Human	Canada	2009/07/15	L	V	A	S→N	G	H	L	W
ADN24522	A/Canada-BC/RV2939/2009	H1N1	Human	Canada	2009/07/15	L	V	A	S→N	G	H	L	W
ADN24524	A/Canada-BC/RV2940/2009	H1N1	Human	Canada	2009/07/13	L	V	A	S→N	G	H	L	W
ADN24526	A/Canada-BC/RV2941/2009	H1N1	Human	Canada	2009/07/14	L	V	A	S→N	G	H	L	W
ADN24528	A/Canada-BC/RV2942/2009	H1N1	Human	Canada	2009/07/16	L	V	A	S→N	G	H	L	W
ADN24530	A/Canada-BC/RV2943/2009	H1N1	Human	Canada	2009/07/18	L	V	A	S→N	G	H	L	W
ADN24532	A/Canada-BC/RV2944/2009	H1N1	Human	Canada	2009/07/17	L	V	A	S→N	G	H	L	W
ADN24534	A/Canada-BC/RV2945/2009	H1N1	Human	Canada	2009/07/20	L	V	A	S→N	G	H	L	W
ADN24536	A/Canada-BC/RV2946/2009	H1N1	Human	Canada	2009/07/20	L	V	A	S→N	G	H	L	W
ADN24538	A/Canada-BC/RV2947/2009	H1N1	Human	Canada	2009/07/18	L	V	A	S→N	G	H	L	W
ADN24540	A/Canada-BC/RV2948/2009	H1N1	Human	Canada	2009/07/19	L	V	A	S→N	G	H	L	W
ADN24542	A/Canada-BC/RV2949/2009	H1N1	Human	Canada	2009/10/21	L	V	A	S→N	G	H	L	W
ADN24544	A/Canada-BC/RV2950/2009	H1N1	Human	Canada	2009/09/18	L	V	A	S→N	G	H	L	W
ADN24160	A/Canada-MB/RV0062-10/2009	H1N1	Human	Canada	2009/12/05	L	V	A	S→N	G	H	L	W
ADN24192	A/Canada-MB/RV1765/2009	H1N1	Human	Canada	2009/05/08	L	V	A	S→N	G	H	L	W
ADN24194	A/Canada-MB/RV1923/2009	H1N1	Human	Canada	2009/05/19	L	V	A	S→N	G	H	L	W
ADN24196	A/Canada-MB/RV1927/2009	H1N1	Human	Canada	2009/05/15	L	V	A	S→N	G	H	L	W
ADN24198	A/Canada-MB/RV1967/2009	H1N1	Human	Canada	2009/05/20	L	V	A	S→N	G	H	L	W
ADN24200	A/Canada-MB/RV1968/2009	H1N1	Human	Canada	2009/05/19	L	V	A	S→N	G	H	L	W
ADN24202	A/Canada-MB/RV1971/2009	H1N1	Human	Canada	2009/05/21	L	V	A	S→N	G	H	L	W
ADN24204	A/Canada-MB/RV1973/2009	H1N1	Human	Canada	2009/05/20	L	V	A	S→N	G	H	L	W
ADN24206	A/Canada-MB/RV1976/2009	H1N1	Human	Canada	2009/05/22	L	V	A	S→N	G	H	L	W
ADN24208	A/Canada-MB/RV1983/2009	H1N1	Human	Canada	2009/05/22	L	V	A	S→N	G	H	L	W
ADN24210	A/Canada-MB/RV1985/2009	H1N1	Human	Canada	2009/05/26	L	V	A	S→N	G	H	L	W
ADN24212	A/Canada-MB/RV1989/2009	H1N1	Human	Canada	2009/05/27	L	V	A	S→N	G	H	L	W
ADN24214	A/Canada-MB/RV2001/2009	H1N1	Human	Canada	2009/05/27	L	V	A	S→N	G	H	L	W
ADN24218	A/Canada-MB/RV2003-10/2009	H1N1	Human	Canada	2009/11/13	L	V	A	S→N	G	H	L	W
ADN24216	A/Canada-MB/RV2003/2009	H1N1	Human	Canada	2009/05/27	L	V	A	S→N	G	H	L	W
ADN24220	A/Canada-MB/RV2004/2009	H1N1	Human	Canada	2009/05/26	L	V	A	S→N	G	H	L	W
ADN24224	A/Canada-MB/RV2005/2009	H1N1	Human	Canada	2009/05/27	L	V	A	S→N	G	H	L	W
ADN24228	A/Canada-MB/RV2006-10/2009	H1N1	Human	Canada	2009/12/16	L	V	A	S→N	G	H	L	W
ADN24230	A/Canada-MB/RV2007-10/2009	H1N1	Human	Canada	2009/12/16	L	V	A	S→N	G	H	L	W
ADN24234	A/Canada-MB/RV2010-10/2009	H1N1	Human	Canada	2009/12/16	L	V	A	S→N	G	H	L	W
ADN24232	A/Canada-MB/RV2010/2009	H1N1	Human	Canada	2009/05/28	L	V	A	S→N	G	H	L	W
ADN24236	A/Canada-MB/RV2011-10/2009	H1N1	Human	Canada	2009/12/16	L	V	A	S→N	G	H	L	W
ADN24238	A/Canada-MB/RV2012-10/2009	H1N1	Human	Canada	2009/12/16	L	V	A	S→N	G	H	L	W
ADN24240	A/Canada-MB/RV2013-10/2009	H1N1	Human	Canada	2009/12/22	L	V	A	S→N	G	H	L	W
ADN24242	A/Canada-MB/RV2014-10/2009	H1N1	Human	Canada	2009/12/22	L	V	A	S→N	G	H	L	W
ADN24244	A/Canada-MB/RV2015/2009	H1N1	Human	Canada	2009/05/27	L	V	A	S→N	G	H	L	W
ADN24254	A/Canada-MB/RV2026-10/2009	H1N1	Human	Canada	2009/06/08	L	V	A	S→N	G	H	L	W
ADN24256	A/Canada-MB/RV2027-10/2009	H1N1	Human	Canada	2009/06/08	L	V	A	S→N	G	H	L	W
ADN24258	A/Canada-MB/RV2028-10/2009	H1N1	Human	Canada	2009/06/08	L	V	A	S→N	G	H	L	W
ADN24260	A/Canada-MB/RV2029-10/2009	H1N1	Human	Canada	2009/06/08	L	V	A	S→N	G	H	L	W
ADN24262	A/Canada-MB/RV2030-10/2009	H1N1	Human	Canada	2009/06/11	L	V	A	S→N	G	H	L	W
ADN24264	A/Canada-MB/RV2031-10/2009	H1N1	Human	Canada	2009/06/09	L	V	A	S→N	G	H	L	W
ADN24266	A/Canada-MB/RV2032-10/2009	H1N1	Human	Canada	2009/06/10	L	V	A	S→N	G	H	L	W
ADN24268	A/Canada-MB/RV2033-10/2009	H1N1	Human	Canada	2009/06/11	L	V	A	S→N	G	H	L	W
ADN24270	A/Canada-MB/RV2034-10/2009	H1N1	Human	Canada	2009/06/10	L	V	A	S→N	G	H	L	W
ADN24272	A/Canada-MB/RV2036-10/2009	H1N1	Human	Canada	2009/06/10	L	V	A	S→N	G	H	L	W
ADN24274	A/Canada-MB/RV2037-10/2009	H1N1	Human	Canada	2009/06/17	L	V	A	S→N	G	H	L	W
ADN24276	A/Canada-MB/RV2038-10/2009	H1N1	Human	Canada	2009/07/14	L	V	A	S→N	G	H	L	W
ADN24278	A/Canada-MB/RV2039-10/2009	H1N1	Human	Canada	2009/07/15	L	V	A	S→N	G	H	L	W
ADN24282	A/Canada-MB/RV2040-10/2009	H1N1	Human	Canada	2009/07/16	L	V	A	S→N	G	H	L	W
ADN24280	A/Canada-MB/RV2040/2009	H1N1	Human	Canada	2009/05/30	L	V	A	S→N	G	H	L	W
ADN24286	A/Canada-MB/RV2041-10/2009	H1N1	Human	Canada	2009/07/29	L	V	A	S→N	G	H	L	W
ADN24284	A/Canada-MB/RV2041/2009	H1N1	Human	Canada	2009/05/28	L	V	A	S→N	G	H	L	W
ADN24292	A/Canada-MB/RV2042-10/2009	H1N1	Human	Canada	2009/07/30	L	V	A	S→N	G	H	L	W
ADN24288	A/Canada-MB/RV2042i/2009	H1N1	Human	Canada	2009/06/01	L	V	A	S→N	G	H	L	W
ADN24290	A/Canada-MB/RV2042p/2009	H1N1	Human	Canada	2009/06/01	L	V	A	S→N	G	H	L	W
ADN24296	A/Canada-MB/RV2043-10/2009	H1N1	Human	Canada	2009/08/05	L	V	A	S→N	G	H	L	W
ADN24294	A/Canada-MB/RV2043/2009	H1N1	Human	Canada	2009/05/27	L	V	A	S→N	G	H	L	W
ADN24300	A/Canada-MB/RV2044-10/2009	H1N1	Human	Canada	2009/08/05	L	V	A	S→N	G	H	L	W
ADN24298	A/Canada-MB/RV2044/2009	H1N1	Human	Canada	2009/06/02	L	V	A	S→N	G	H	L	W
ADN24302	A/Canada-MB/RV2045-10/2009	H1N1	Human	Canada	2009/08/07	L	V	A	S→N	G	H	L	W
ADN24306	A/Canada-MB/RV2046-10/2009	H1N1	Human	Canada	2009/10/16	L	V	A	S→N	G	H	L	W
ADN24304	A/Canada-MB/RV2046/2009	H1N1	Human	Canada	2009/05/30	L	V	A	S→N	G	H	L	W
ADN24308	A/Canada-MB/RV2049/2009	H1N1	Human	Canada	2009/05/31	L	V	A	S→N	G	H	L	W
ADN24310	A/Canada-MB/RV2051/2009	H1N1	Human	Canada	2009/06/01	L	V	A	S→N	G	H	L	W
ADN24312	A/Canada-MB/RV2053/2009	H1N1	Human	Canada	2009/05/31	L	V	A	S→N	G	H	L	W
ADN24314	A/Canada-MB/RV2054/2009	H1N1	Human	Canada	2009/05/30	L	V	A	S→N	G	H	L	W
ADN24316	A/Canada-MB/RV2055/2009	H1N1	Human	Canada	2009/05/30	L	V	A	S→N	G	H	L	W
ADN24318	A/Canada-MB/RV2058/2009	H1N1	Human	Canada	2009/06/01	L	V	A	S→N	G	H	L	W
ADN24320	A/Canada-MB/RV2060/2009	H1N1	Human	Canada	2009/06/01	L	V	A	S→N	G	H	L	W
ADN24322	A/Canada-MB/RV2063/2009	H1N1	Human	Canada	2009/06/03	L	V	A	S→N	G	H	L	W
ADN24324	A/Canada-MB/RV2064/2009	H1N1	Human	Canada	2009/06/01	L	V	A	S→N	G	H	L	W
ADN24326	A/Canada-MB/RV2066i/2009	H1N1	Human	Canada	2009/05/31	L	V	A	S→N	G	H	L	W
ADN24328	A/Canada-MB/RV2066p/2009	H1N1	Human	Canada	2009/05/31	L	V	A	S→N	G	H	L	W
ADN24330	A/Canada-MB/RV2067/2009	H1N1	Human	Canada	2009/06/01	L	V	A	S→N	G	H	L	W
ADN24332	A/Canada-MB/RV2069/2009	H1N1	Human	Canada	2009/05/29	L	V	A	S→N	G	H	L	W
ADN24334	A/Canada-MB/RV2076i/2009	H1N1	Human	Canada	2009/05/31	L	V	A	S→N	G	H	L	W
ADN24336	A/Canada-MB/RV2076p/2009	H1N1	Human	Canada	2009/05/31	L	V	A	S→N	G	H	L	W
ADN24338	A/Canada-MB/RV2103/2009	H1N1	Human	Canada	2009/06/08	L	V	A	S→N	G	H	L	W
ADN24340	A/Canada-MB/RV2105/2009	H1N1	Human	Canada	2009/06/09	L	V	A	S→N	G	H	L	W
ADN24342	A/Canada-MB/RV2107/2009	H1N1	Human	Canada	2009/06/05	L	V	A	S→N	G	H	L	W
ADN24344	A/Canada-MB/RV2110/2009	H1N1	Human	Canada	2009/06/08	L	V	A	S→N	G	H	L	W
ADN24346	A/Canada-MB/RV2121/2009	H1N1	Human	Canada	2009/06/10	L	V	A	S→N	G	H	L	W
ADN24348	A/Canada-MB/RV2123/2009	H1N1	Human	Canada	2009/06/08	L	V	A	S→N	G	H	L	W
ADN24350	A/Canada-MB/RV2132/2009	H1N1	Human	Canada	2009/06/10	L	V	A	S→N	G	H	L	W
ADN24352	A/Canada-MB/RV2138/2009	H1N1	Human	Canada	2009/06/09	L	V	A	S→N	G	H	L	W
ADN24354	A/Canada-MB/RV2146/2009	H1N1	Human	Canada	2009/06/10	L	V	A	S→N	G	H	L	W
ADN24356	A/Canada-MB/RV2147/2009	H1N1	Human	Canada	2009/06/10	L	V	A	S→N	G	H	L	W
ADN24358	A/Canada-MB/RV2152/2009	H1N1	Human	Canada	2009/06/04	L	V	A	S→N	G	H	L	W
ADN24362	A/Canada-MB/RV2291/2009	H1N1	Human	Canada	2009/06/16	L	V	A	S→N	G	H	L	W
ADN24412	A/Canada-MB/RV2661/2009	H1N1	Human	Canada	2009/08/04	L	V	A	S→N	G	H	L	W
ADN24570	A/Canada-MB/RV3607/2009	H1N1	Human	Canada	2009/10/16	L	V	A	S→N	G	H	L	W
ADN24159	A/Canada-NB/RV0005-10/2009	H1N1	Human	Canada	2009/12/04	L	V	A	S→N	G	H	L	W
ADN24164	A/Canada-NB/RV1546/2009	H1N1	Human	Canada	2009/04/29	L	V	A	S→N	G	H	L	W
ADN24360	A/Canada-NB/RV2276/2009	H1N1	Human	Canada	2009/06/17	L	V	A	S→N	G	H	L	W
ADN24364	A/Canada-NB/RV2431/2009	H1N1	Human	Canada	2009/06/25	L	V	A	S→N	G	H	L	W
ADN24366	A/Canada-NB/RV2456/2009	H1N1	Human	Canada	2009/06/25	L	V	A	S→N	G	H	L	W
ADN24368	A/Canada-NB/RV2457/2009	H1N1	Human	Canada	2009/07/03	L	V	A	S→N	G	H	L	W
ADN24370	A/Canada-NB/RV2458/2009	H1N1	Human	Canada	2009/07/03	L	V	A	S→N	G	H	L	W
ADN24372	A/Canada-NB/RV2474/2009	H1N1	Human	Canada	2009/07/02	L	V	A	S→N	G	H	L	W
ADN24374	A/Canada-NB/RV2475/2009	H1N1	Human	Canada	2009/07/04	L	V	A	S→N	G	H	L	W
ADN24376	A/Canada-NB/RV2476/2009	H1N1	Human	Canada	2009/07/05	L	V	A	S→N	G	H	L	W
ADN24378	A/Canada-NB/RV2478/2009	H1N1	Human	Canada	2009/07/02	L	V	A	S→N	G	H	L	W
ADN24380	A/Canada-NB/RV2479/2009	H1N1	Human	Canada	2009/07/08	L	V	A	S→N	G	H	L	W
ADN24382	A/Canada-NB/RV2488/2009	H1N1	Human	Canada	2009/07/09	L	V	A	S→N	G	H	L	W
ADN24384	A/Canada-NB/RV2490/2009	H1N1	Human	Canada	2009/07/08	L	V	A	S→N	G	H	L	W
ADN24386	A/Canada-NFL/RV2502/2009	H1N1	Human	Canada	2009/07/09	L	V	A	S→N	G	H	L	W
ADN24388	A/Canada-NFL/RV2503/2009	H1N1	Human	Canada	2009/07/12	L	V	A	S→N	G	H	L	W
ADN24390	A/Canada-NFL/RV2504/2009	H1N1	Human	Canada	2009/07/04	L	V	A	S→N	G	H	L	W
ADN24392	A/Canada-NFL/RV2505/2009	H1N1	Human	Canada	2009/07/06	L	V	A	S→N	G	H	L	W
ADN24394	A/Canada-NFL/RV2506/2009	H1N1	Human	Canada	2009/06/27	L	V	A	S→N	G	H	L	W
ADN24396	A/Canada-NFL/RV2507/2009	H1N1	Human	Canada	2009/06/15	L	V	A	S→N	G	H	L	W
ADN24398	A/Canada-NFL/RV2509/2009	H1N1	Human	Canada	2009/06/15	L	V	A	S→N	G	H	L	W
ADN24400	A/Canada-NFL/RV2510/2009	H1N1	Human	Canada	2009/06/16	L	V	A	S→N	G	H	L	W
ADN24402	A/Canada-NFL/RV2512/2009	H1N1	Human	Canada	2009/06/15	L	V	A	S→N	G	H	L	W
ADN24404	A/Canada-NFL/RV2513/2009	H1N1	Human	Canada	2009/06/12	L	V	A	S→N	G	H	L	W
ADN24566	A/Canada-NFL/RV3019/2009	H1N1	Human	Canada	2009/10/25	L	V	A	S→N	G	H	L	W
ADN24166	A/Canada-NS/RV1552/2009	H1N1	Human	Canada	2009/04/29	L	V	A	S→N	G	H	L	W
ADN24168	A/Canada-NS/RV1559/2009	H1N1	Human	Canada	2009/04/30	L	V	A	S→N	G	H	L	W
ADN24170	A/Canada-NS/RV1560/2009	H1N1	Human	Canada	2009/04/30	L	V	A	S→N	G	H	L	W
ADN24172	A/Canada-NS/RV1561/2009	H1N1	Human	Canada	2009/04/30	L	V	A	S→N	G	H	L	W
ADN24174	A/Canada-NS/RV1562/2009	H1N1	Human	Canada	2009/04/30	L	V	A	S→N	G	H	L	W
ADN24176	A/Canada-NS/RV1572/2009	H1N1	Human	Canada	2009/04/27	L	V	A	S→N	G	H	L	W
ADN24178	A/Canada-NS/RV1582/2009	H1N1	Human	Canada	2009/04/27	L	V	A	S→N	G	H	L	W
ADN24406	A/Canada-NS/RV2598/2009	H1N1	Human	Canada	2009/07/05	L	V	A	S→N	G	H	L	W
ADN24408	A/Canada-NS/RV2599/2009	H1N1	Human	Canada	2009/07/10	L	V	A	S→N	G	H	L	W
ADN24452	A/Canada-NU/RV2851/2009	H1N1	Human	Canada	2009/09/03	L	V	A	S→N	G	H	L	W
ADN24454	A/Canada-NWT/RV2852/2009	H1N1	Human	Canada	2009/09/07	L	V	A	S→N	G	H	L	W
ADN24460	A/Canada-NWT/RV2869/2009	H1N1	Human	Canada	2009/08/15	L	V	A	S→N	G	H	L	W
ADN24162	A/Canada-ON/RV1545/2009	H1N1	Human	Canada	2009/04/27	L	V	A	S→N	G	H	L	W
ADN24180	A/Canada-ON/RV1590/2009	H1N1	Human	Canada	2009/04/26	L	V	A	S→N	G	H	L	W
ADN24462	A/Canada-ON/RV2887/2009	H1N1	Human	Canada	2009/10/15	L	V	A	S→N	G	H	L	W
ADN24464	A/Canada-ON/RV2888/2009	H1N1	Human	Canada	2009/08/29	L	V	A	S→N	G	H	L	W
ADN24466	A/Canada-ON/RV2889/2009	H1N1	Human	Canada	2009/09/22	L	V	A	S→N	G	H	L	W
ADN24468	A/Canada-ON/RV2890/2009	H1N1	Human	Canada	2009/09/24	L	V	A	S→N	G	H	L	W
ADN24470	A/Canada-ON/RV2891/2009	H1N1	Human	Canada	2009/10/15	L	V	A	S→N	G	H	L	W
ADN24472	A/Canada-ON/RV2892/2009	H1N1	Human	Canada	2009/09/27	L	V	A	S→N	G	H	L	W
ADN24474	A/Canada-ON/RV2904/2009	H1N1	Human	Canada	2009/09/07	L	V	A	S→N	G	H	L	W
ADN24476	A/Canada-ON/RV2905/2009	H1N1	Human	Canada	2009/08/09	L	V	A	S→N	G	H	L	W
ADN24478	A/Canada-ON/RV2906/2009	H1N1	Human	Canada	2009/09/14	L	V	A	S→N	G	H	L	W
ADN24480	A/Canada-ON/RV2907/2009	H1N1	Human	Canada	2009/09/26	L	V	A	S→N	G	H	L	W
ADN24482	A/Canada-ON/RV2908/2009	H1N1	Human	Canada	2009/09/29	L	V	A	S→N	G	H	L	W
ADN24484	A/Canada-ON/RV2909/2009	H1N1	Human	Canada	2009/09/29	L	V	A	S→N	G	H	L	W
ADN24486	A/Canada-ON/RV2910/2009	H1N1	Human	Canada	2009/09/29	L	V	A	S→N	G	H	L	W
ADN24488	A/Canada-ON/RV2912/2009	H1N1	Human	Canada	2009/10/01	L	V	A	S→N	G	H	L	W
ADN24490	A/Canada-ON/RV2913/2009	H1N1	Human	Canada	2009/10/02	L	V	A	S→N	G	H	L	W
ADN24492	A/Canada-ON/RV2914/2009	H1N1	Human	Canada	2009/09/17	L	V	A	S→N	G	H	L	W
ADN24546	A/Canada-ON/RV2961/2009	H1N1	Human	Canada	2009/09/25	L	V	A	S→N	G	H	L	W
ADN24548	A/Canada-ON/RV2962/2009	H1N1	Human	Canada	2009/10/09	L	V	A	S→N	G	H	L	W
ADN24550	A/Canada-ON/RV2963/2009	H1N1	Human	Canada	2009/10/11	L	V	A	S→N	G	H	L	W
ADN24552	A/Canada-ON/RV2964/2009	H1N1	Human	Canada	2009/10/14	L	V	A	S→N	G	H	L	W
ADN24554	A/Canada-ON/RV2965/2009	H1N1	Human	Canada	2009/10/14	L	V	A	S→N	G	H	L	W
ADN24556	A/Canada-ON/RV2966/2009	H1N1	Human	Canada	2009/10/15	L	V	A	S→N	G	H	L	W
ADN24558	A/Canada-ON/RV2967/2009	H1N1	Human	Canada	2009/10/16	L	V	A	S→N	G	H	L	W
ADN24560	A/Canada-ON/RV2983/2009	H1N1	Human	Canada	2009/10/14	L	V	A	S→N	G	H	L	W
ADN24562	A/Canada-ON/RV2984/2009	H1N1	Human	Canada	2009/10/16	L	V	A	S→N	G	H	L	W
ADN24564	A/Canada-ON/RV2985/2009	H1N1	Human	Canada	2009/10/14	L	V	A	S→N	G	H	L	W
ADN24182	A/Canada-PQ/RV1602/2009	H1N1	Human	Canada	2009/04/28	L	V	A	S→N	G	H	L	W
ADN24568	A/Canada-PQ/RV3189/2009	H1N1	Human	Canada	2009/11/02	L	V	A	S→N	G	H	L	W
ADN24184	A/Canada-SK/RV1683/2009	H1N1	Human	Canada	2009/04/30	L	V	A	S→N	G	H	L	W
ADN24494	A/Canada-SK/RV2924/2009	H1N1	Human	Canada	2009/09/23	L	V	A	S→N	G	H	L	W
ADN24496	A/Canada-SK/RV2925/2009	H1N1	Human	Canada	2009/09/24	L	V	A	S→N	G	H	L	W
ADN24498	A/Canada-SK/RV2926/2009	H1N1	Human	Canada	2009/10/07	L	V	A	S→N	G	H	L	W
ADN24500	A/Canada-SK/RV2927/2009	H1N1	Human	Canada	2009/10/09	L	V	A	S→N	G	H	L	W
ADN24502	A/Canada-SK/RV2928/2009	H1N1	Human	Canada	2009/10/12	L	V	A	S→N	G	H	L	W
ADN24504	A/Canada-SK/RV2929/2009	H1N1	Human	Canada	2009/10/13	L	V	A	S→N	G	H	L	W
ADN24506	A/Canada-SK/RV2930/2009	H1N1	Human	Canada	2009/10/13	L	V	A	S→N	G	H	L	W
AEA29427	A/SW/SK/12-71/2009	H1N1	Swine	Canada	2009/07/20	L	V	A	S→N	G	H	L	W
AEA29425	A/SW/SK/59-6/2009	H1N1	Swine	Canada	2009/11/16	L	V	A	S→N	G	H	L	W
AEA29435	A/swine/MB/10422/2009	H1N1	Swine	Canada	2009/07/06	L	V	A	S→N	G	H	L	W
AEA29445	A/swine/MB/22/2009	H1N1	Swine	Canada	2009/08/17	L	V	A	S→N	G	H	L	W
AEA29437	A/swine/MB/25-3/2009	H1N1	Swine	Canada	2009/08/31	L	V	A	S→N	G	H	L	W
AEA29439	A/swine/MB/31/2009	H1N1	Swine	Canada	2009/09/18	L	V	A	S→N	G	H	L	W
AEA29441	A/swine/MB/32-2/2009	H1N1	Swine	Canada	2009/09/18	L	V	A	S→N	G	H	L	W
AEA29447	A/swine/MB/36/2009	H1N1	Swine	Canada	2009/10/06	L	V	A	S→N	G	H	L	W
AEA29433	A/swine/MB/46/2009	H1N1	Swine	Canada	2009/11/02	L	V	A	S→N	G	H	L	W
AEA29443	A/swine/MB/54/2009	H1N1	Swine	Canada	2009/11/15	L	V	A	S→N	G	H	L	W
AEA29449	A/swine/QC/3974-5/2009	H1N1	Swine	Canada	2009/11/16	L	V	A	S→N	G	H	L	W
AEM76807	A/swine/Alberta/25/2009	H1N1	Swine	Canada	2009//	L	V	A	S→N	G	H	L	W
AEO08995	A/swine/Alberta/25/2009	H1N1	Swine	Canada	2009//	L	V	A	S→N	G	H	L	W
ADN24246	A/Canada-ON/RV2015/2010	H1N1	Human	Canada	2010/01/07	L	V	A	S→N	G	H	L	W
ADN24248	A/Canada-ON/RV2016/2010	H1N1	Human	Canada	2010/01/07	L	V	A	S→N	G	H	L	W
ADN24250	A/Canada-ON/RV2017/2010	H1N1	Human	Canada	2010/01/21	L	V	A	S→N	G	H	L	W
ADN24252	A/Canada-MB/RV2018/2010	H1N1	Human	Canada	2010/01/22	L	V	A	S→N	G	H	L	W
ADW54470	A/Ontario/130741/2010	H1N1	Human	Canada	2010/10/13	L	V	A	S→N	G	H	L	W
ADW54475	A/Ontario/3620/2010	H1N1	Human	Canada	2010/11/24	L	V	A	S→N	G	H	L	W
ADW54485	A/Ontario/720545/2010	H1N1	Human	Canada	2010/11/17	L	V	A	S→N	G	H	L	W
ADW54496	A/Ontario/741328/2010	H1N1	Human	Canada	2010/11/23	L	V	A	S→N	G	H	L	W
ADW54506	A/Ontario/778873/2010	H1N1	Human	Canada	2010//	L	V	A	S→N	G	H	L	W
ADW54516	A/Ontario/804635/2010	H1N1	Human	Canada	2010/12/14	L	V	A	S→N	G	H	L	W
AFV31498	A/Ontario/N163578/2012	H1N1	Human	Canada	2012/08/10	L	V→A	A	S→N	G	H	L	W
AFR77818	A/Habana/3578/2009	H1N1	Human	Cuba	2009/10/01	L	V	A	S→N	G	H	L	W
AFR77820	A/Habana/4144/2009	H1N1	Human	Cuba	2009/10/14	L	V	A	S→N	G	H	L	W
AFR77822	A/Habana/11106/2010	H1N1	Human	Cuba	2010/04/20	L	V	A	S→N	G	H	L	W
AFR77824	A/Habana/11955/2010	H1N1	Human	Cuba	2010/05/12	L	V	A	S→N	G	H	L	W
CCD33092	A/swine/Pinar del Rio/3/2010	H1N1	Swine	Cuba	2010/11/01	L→F	V	A	S→N	G	H	L	W
CCD28093	A/swine/Villa Clara/84/2010	H1N1	Swine	Cuba	2010/11/01	L	V	A	S→N	G	H	L	W
CCD31014	A/swine/La Habana/130/2010	H1N1	Swine	Cuba	2010/11/01	L	V	A	S→N	G	H	L	W
CCD31004	A/swine/Holguin/121/2010	H1N1	Swine	Cuba	2010/11/01	L	V	A	S→N	G	H	L	W
AFR77826	A/Habana/616/2012	H1N1	Human	Cuba	2012/03/12	L	V	A	S→N	G	H	L	W
AFR77828	A/Habana/639/2012	H1N1	Human	Cuba	2012/03/16	L	V	A	S→N	G	H	L	W
AFR77830	A/Habana/640/2012	H1N1	Human	Cuba	2012/03/16	L	V	A	S→N	G	H	L	W
AFR77832	A/Habana/641/2012	H1N1	Human	Cuba	2012/03/16	L	V	A	S→N	G	H	L	W
AGL33651	A/Habana/2017/2012	H1N1	Human	Cuba	2012/08/10	L	V	A	S→N	G	H	L	W
AGL33653	A/Habana/2052/2012	H1N1	Human	Cuba	2012/08/13	L	V	A	S→N	G	H	L	W
AGL33655	A/Habana/2061/2012	H1N1	Human	Cuba	2012/08/16	L	V	A	S→N	G	H	L	W
AGL33657	A/Habana/2129/2012	H1N1	Human	Cuba	2012/08/28	L	V	A	S→N	G	H	L	W
AGL33665	A/Habana/93/2013	H1N1	Human	Cuba	2013/01/22	L	V	A	S→N	G	H	L	W
AGL33661	A/Habana/149/2013	H1N1	Human	Cuba	2013/01/29	L	V	A	S→N	G	H	L	W
AGL33663	A/Habana/156/2013	H1N1	Human	Cuba	2013/01/30	L	V	A	S→N	G	H	L	W
AGL33659	A/Habana/162/2013	H1N1	Human	Cuba	2013/01/31	L	V	A	S→N	G	H	L	W
ADM95545	A/Kenya/0002/2009	H1N1	Human	Keny	2009/10/05	L	V	A	S→N	G	H	L	W
ADM95515	A/Kenya/0005/2009	H1N1	Human	Keny	2009/10/06	L	V	A	S→N	G	H	L	W
ADM95547	A/Kenya/0007/2009	H1N1	Human	Keny	2009/10/07	L	V	A	S→N	G	H	L	W
ADM95525	A/Kenya/0008/2009	H1N1	Human	Keny	2009/10/07	L	V	A	S→N	G	H	L	W
ADM95493	A/Kenya/0009/2009	H1N1	Human	Keny	2009/10/08	L	V	A	S→N	G	H	L	W
ADM95539	A/Kenya/0011/2009	H1N1	Human	Keny	2009/10/09	L	V	A	S→N	G	H	L	W
ADM95527	A/Kenya/0012/2009	H1N1	Human	Keny	2009/10/09	L	V	A	S→N	G	H	L	W
ADM95561	A/Kenya/0013/2009	H1N1	Human	Keny	2009/10/09	L	V	A	S→N	G	H	L	W
ADM95569	A/Kenya/0015/2009	H1N1	Human	Keny	2009/10/12	L	V	A	S→N	G	H	L	W
ADM95549	A/Kenya/0016/2009	H1N1	Human	Keny	2009/10/12	L	V	A	S→N	G	H	L	W
ADM95499	A/Kenya/0017/2009	H1N1	Human	Keny	2009/10/12	L	V	A	S→N	G	H	L	W
ADM95541	A/Kenya/0018/2009	H1N1	Human	Keny	2009/10/13	L	V	A	S→N	G	H	L	W
ADM95473	A/Kenya/0020/2009	H1N1	Human	Keny	2009/10/13	L	V	A	S→N	G	H	L	W
ADM95529	A/Kenya/0021/2009	H1N1	Human	Keny	2009/10/13	L	V	A	S→N	G	H	L	W
ADM95543	A/Kenya/0023/2009	H1N1	Human	Keny	2009/10/14	L	V	A	S→N	G	H	L	W
ADM95517	A/Kenya/0024/2009	H1N1	Human	Keny	2009/10/14	L	V	A	S→N	G	H	L	W
ADM95475	A/Kenya/0025/2009	H1N1	Human	Keny	2009/10/16	L	V	A	S→N	G	H	L	W
ADM95563	A/Kenya/0026/2009	H1N1	Human	Keny	2009/10/16	L	V	A	S→N	G	H	L	W
ADM95565	A/Kenya/0027/2009	H1N1	Human	Keny	2009/10/17	L	V	A	S→N	G	H	L	W
ADM95551	A/Kenya/0028/2009	H1N1	Human	Keny	2009/10/19	L	V	A	S→N	G	H	L	W
ADM95477	A/Kenya/0029/2009	H1N1	Human	Keny	2009/10/19	L	V	A	S→N	G	H	L	W
ADM95495	A/Kenya/0030/2009	H1N1	Human	Keny	2009/10/19	L	V	A	S→N	G	H	L	W
ADM95497	A/Kenya/0031/2009	H1N1	Human	Keny	2009/10/21	L	V	A	S→N	G	H	L	W
ADM95501	A/Kenya/0032/2009	H1N1	Human	Keny	2009/10/21	L	V	A	S→N	G	H	L	W
ADM95503	A/Kenya/0033/2009	H1N1	Human	Keny	2009/10/21	L	V	A	S→N	G	H	L	W
ADM95533	A/Kenya/0034/2009	H1N1	Human	Keny	2009/10/21	L	V	A	S→N	G	H	L	W
ADM95553	A/Kenya/0035/2009	H1N1	Human	Keny	2009/10/22	L	V	A	S→N	G	H	L	W
ADM95519	A/Kenya/0037/2009	H1N1	Human	Keny	2009/10/22	L	V	A	S→N	G	H	L	W
ADM95535	A/Kenya/0038/2009	H1N1	Human	Keny	2009/10/22	L	V	A	S→N	G	H	L	W
ADM95537	A/Kenya/0039/2009	H1N1	Human	Keny	2009/10/22	L	V	A	S→N	G	H	L	W
ADM95555	A/Kenya/0043/2009	H1N1	Human	Keny	2009/10/23	L	V	A	S→N	G	H	L	W
ADM95481	A/Kenya/0044/2009	H1N1	Human	Keny	2009/10/23	L	V	A	S→N	G	H	L	W
ADM95483	A/Kenya/0045/2009	H1N1	Human	Keny	2009/10/23	L	V	A	S→N	G	H	L	W
ADM95521	A/Kenya/0046/2009	H1N1	Human	Keny	2009/10/23	L	V	A	S→N	G	H	L	W
ADM95559	A/Kenya/0048/2009	H1N1	Human	Keny	2009/10/23	L	V	A	S→N	G	H	L	W
ADM95505	A/Kenya/0052/2009	H1N1	Human	Keny	2009/10/26	L	V	A	S→N	G	H	L	W
ADM95507	A/Kenya/0053/2009	H1N1	Human	Keny	2009/10/26	L	V	A	S→N	G	H	L	W
ADM95567	A/Kenya/0055/2009	H1N1	Human	Keny	2009/10/26	L	V	A	S→N	G	H	L	W
ADM95557	A/Kenya/0056/2009	H1N1	Human	Keny	2009/10/27	L	V	A	S→N	G	H	L	W
ADM95509	A/Kenya/0057/2009	H1N1	Human	Keny	2009/10/27	L	V	A	S→N	G	H	L	W
ADM95511	A/Kenya/0061/2009	H1N1	Human	Keny	2009/10/28	L	V	A	S→N	G	H	L	W
ADM95485	A/Kenya/0063/2009	H1N1	Human	Keny	2009/10/30	L	V	A	S→N	G	H	L	W
ADM95487	A/Kenya/0064/2009	H1N1	Human	Keny	2009/10/30	L	V	A	S→N	G	H	L	W
ADM95489	A/Kenya/0065/2009	H1N1	Human	Keny	2009/10/30	L	V	A	S→N	G	H	L	W
ADM95523	A/Kenya/0066/2009	H1N1	Human	Keny	2009/10/30	L	V	A	S→N	G	H	L	W
ADM95471	A/Kenya/0071/2009	H1N1	Human	Keny	2009/11/19	L	V	A	S→N	G	H	L	W
ADM95491	A/Kenya/0074/2009	H1N1	Human	Keny	2009/10/05	L	V	A	S→N	G	H	L	W
ADM95531	A/Kenya/0075/2009	H1N1	Human	Keny	2009/10/21	L	V	A	S→N	G	H	L	W
ADM95479	A/Kenya/0076/2009	H1N1	Human	Keny	2009/10/22	L	V	A	S→N	G	H	L	W
ADM95513	A/Kenya/0077/2009	H1N1	Human	Keny	2009/10/30	L	V	A	S→N	G	H	L	W
AGT18736	A/Kenya/267/2013	H1N1	Human	Kenya	2013-01-23	L	V	A	S→N	G	H	L	W
AGT18773	A/Kenya/268/2013	H1N1	Human	Kenya	2013-01-30	L	V	A	S→N	G	H	L	W
ADW93787	A/swine/Costa Rica/000125-14/2010	H1N1	Human	Costa Rica	2010/11/01	L	V	A	S→N	G	H	L	W
ADW93791	A/swine/Costa Rica/000125-15/2010	H1N1	Human	Costa Rica	2010/11/01	L	V	A	S→N	G	H	L	W
ADW93795	A/swine/Costa Rica/000125-16/2010	H1N1	Swine	Costa Rica	2010/11/01	L	V	A	S→N	G	H	L	W
ADW93799	A/swine/Costa Rica/000125-19/2010	H1N1	Swine	Costa Rica	2010/11/01	L	V	A	S→N	G	H	L	W
ADW93803	A/swine/Costa Rica/000125-20/2010	H1N1	Swine	Costa Rica	2010/11/01	L	V	A	S→N	G	H	L	W
ADW93783	A/swine/Costa Rica/000125-3/2010	H1N1	Swine	Costa Rica	2010/11/01	L	V	A	S→N	G	H	L	W
ACY77647	A/Santo Domingo/0574/2009	H1N1	Human	Dominican Republic	2009/05/23	L	V	A	S→N	G	H	L	W
ACY77657	A/Santo Domingo/0574T/2009	H1N1	Human	Dominican Republic	2009/05/23	L	V	A	S→N	G	H	L	W
ACT22508	A/Santo Domingo/0573N/2009	H1N1	Human	Dominican Republic	2009/05/24	L	V	A	S→N	G	H	L	W
ACY77727	A/Santo Domingo/1066N/2009	H1N1	Human	Dominican Republic	2009/06/17	L	V	A	S→N	G	H	L	W
ACT79167	A/Santo Domingo/565T/2009	H1N1	Human	Dominican Republic	2009/05/26	L	V	A	S→N	G	H	L	W
ACT79177	A/Santo Domingo/568T/2009	H1N1	Human	Dominican Republic	2009/05/26	L	V	A	S→N	G	H	L	W
ACT11061	A/Santo Domingo/572N/2009	H1N1	Human	Dominican Republic	2009/05/24	L	V	A	S→N	G	H	L	W
ACY77687	A/Santo Domingo/WR1056T/2009	H1N1	Human	Dominican Republic	2009/06/25	L	V	A	S→N	G	H	L	W
ACY77697	A/Santo Domingo/WR1057N/2009	H1N1	Human	Dominican Republic	2009/07/02	L	V	A	S→N	G	H	L	W
ACY77707	A/Santo Domingo/WR1058N/2009	H1N1	Human	Dominican Republic	2009/07/02	L	V	A	S→N	G	H	L	W
ACY77717	A/Santo Domingo/WR1059N/2009	H1N1	Human	Dominican Republic	2009/06/30	L	V	A	S→N	G	H	L	W
ACY77737	A/Santo Domingo/WR1068N/2009	H1N1	Human	Dominican Republic	2009/06/25	L	V	A	S→N	G	H	L	W
ADM14548	A/Santo Domingo/WR1072T/2009	H1N1	Human	Dominican Republic	2009/06/10	L	V	A	S→N	G	H	L	W
ADM32962	A/Santo Domingo/WRAIR1414N/2009	H1N1	Human	Dominican Republic	2009/10/16	L	V	A	S→N	G	H	L	W
ADX96431	A/Santo Domingo/WRAIR1044N/2009	H1N1	Human	Dominican Republic	2009/06/08	L	V	A	S→N	G	H	L	W
ADX96441	A/Santo Domingo/WRAIR1404T/2009	H1N1	Human	Dominican Republic	2009/10/18	L	V	A	S→N	G	H	L	W
AEA73773	A/Chile/19/2009	H1N1	Human	Chile	2009/05/22	L	V	A	S→N	G	H	L	W
ACV72411	A/Santiago/2696/2009	H1N1	Human	Chile	2009/06/24	L	V	A	S→N	G	H	L	W
ACV72418	A/Santiago/3221/2009	H1N1	Human	Chile	2009/06/24	L	V	A	S→N	G	H	L	W
ACV52971	A/turkey/Chile/28317-6504-3/2009	H1N1	Avian	Chile	2009/08/17	L	V	A	S→N	G	H	L	W
ADO12235	A/Chile/158/2009	H1N1	Human	Chile	2009/05/28	L	V	A	S→N	G	H	L	W
ADO12255	A/Chile/1586/2009	H1N1	Human	Chile	2009/06/13	L	V	A	S→N	G	H	L	W
ADO12265	A/Chile/1598/2009	H1N1	Human	Chile	2009/06/15	L	V	A	S→N	G	H	L	W
ADO12275	A/Chile/1599/2009	H1N1	Human	Chile	2009/06/15	L	V	A	S→N	G	H	L	W
ADO12285	A/Chile/1600/2009	H1N1	Human	Chile	2009/06/15	L	V	A	S→N	G	H	L	W
ADO12295	A/Chile/1603/2009	H1N1	Human	Chile	2009/06/15	L	V	A	S→N	G	H	L	W
ADO12305	A/Chile/1624/2009	H1N1	Human	Chile	2009/06/15	L	V	A	S→N	G	H	L	W
ADO12245	A/Chile/180/2009	H1N1	Human	Chile	2009/05/29	L	V	A	S→N	G	H	L	W
ADO12315	A/Chile/2009/2009	H1N1	Human	Chile	2009/06/18	L	V	A	S→N	G	H	L	W
ADO12325	A/Chile/2239/2009	H1N1	Human	Chile	2009/06/19	L	V	A	S→N	G	H	L	W
ADO12345	A/Chile/2362/2009	H1N1	Human	Chile	2009/06/22	L	V	A	S→N	G	H	L	W
ADO12145	A/Chile/28/2009	H1N1	Human	Chile	2009/05/23	L	V	A	S→N	G	H	L	W
ADO12335	A/Chile/2851/2009	H1N1	Human	Chile	2009/06/20	L	V	A	S→N	G	H	L	W
ADO12355	A/Chile/2909/2009	H1N1	Human	Chile	2009/06/25	L	V	A	S→N	G	H	L	W
ADO12365	A/Chile/2911/2009	H1N1	Human	Chile	2009/06/25	L	V	A	S→N	G	H	L	W
ADO12375	A/Chile/2994/2009	H1N1	Human	Chile	2009/06/26	L	V	A	S→N	G	H	L	W
ADO12385	A/Chile/3019/2009	H1N1	Human	Chile	2009/06/26	L	V	A	S→N	G	H	L	W
ADO12395	A/Chile/3056/2009	H1N1	Human	Chile	2009/06/26	L	V	A	S→N	G	H	L	W
ADO12155	A/Chile/31/2009	H1N1	Human	Chile	2009/05/25	L	V	A	S→N	G	H	L	W
ADO12405	A/Chile/3123/2009	H1N1	Human	Chile	2009/06/26	L	V	A	S→N	G	H	L	W
ADO12165	A/Chile/32/2009	H1N1	Human	Chile	2009/05/25	L	V	A	S→N	G	H	L	W
ADO12415	A/Chile/3220/2009	H1N1	Human	Chile	2009/06/30	L	V	A	S→N	G	H	L	W
ADO12425	A/Chile/3242/2009	H1N1	Human	Chile	2009/06/30	L	V	A	S→N	G	H	L	W
ADO12435	A/Chile/3244/2009	H1N1	Human	Chile	2009/06/30	L	V	A	S→N	G	H	L	W
ADO12445	A/Chile/3295/2009	H1N1	Human	Chile	2009/06/30	L	V	A	S→N	G	H	L	W
ADO12455	A/Chile/3349/2009	H1N1	Human	Chile	2009/07/01	L	V	A	S→N	G	H	L	W
ADO12465	A/Chile/3361/2009	H1N1	Human	Chile	2009/07/01	L	V	A	S→N	G	H	L	W
ADO12475	A/Chile/3369/2009	H1N1	Human	Chile	2009/07/01	L	V	A	S→N	G	H	L	W
ADO12485	A/Chile/3375/2009	H1N1	Human	Chile	2009/07/01	L	V	A	S→N	G	H	L	W
ADO12495	A/Chile/3467/2009	H1N1	Human	Chile	2009/07/02	L	V	A	S→N	G	H	L	W
ADO12505	A/Chile/3553/2009	H1N1	Human	Chile	2009/07/02	L	V	A	S→N	G	H	L	W
ADO12515	A/Chile/3586/2009	H1N1	Human	Chile	2009/07/03	L	V	A	S→N	G	H	L	W
ADO12175	A/Chile/36/2009	H1N1	Human	Chile	2009/05/25	L	V	A	S→N	G	H	L	W
ADO12525	A/Chile/3760/2009	H1N1	Human	Chile	2009/07/06	L	V	A	S→N	G	H	L	W
ADO12535	A/Chile/3766/2009	H1N1	Human	Chile	2009/07/06	L	V	A	S→N	G	H	L	W
ADO12545	A/Chile/3819/2009	H1N1	Human	Chile	2009/07/06	L	V	A	S→N	G	H	L	W
ADO12555	A/Chile/3905/2009	H1N1	Human	Chile	2009/07/07	L	V	A	S→N	G	H	L	W
ADO12565	A/Chile/3935/2009	H1N1	Human	Chile	2009/07/07	L	V	A	S→N	G	H	L	W
ADO12185	A/Chile/40/2009	H1N1	Human	Chile	2009/05/25	L	V	A	S→N	G	H	L	W
ADO12575	A/Chile/4064/2009	H1N1	Human	Chile	2009/07/09	L	V	A	S→N	G	H	L	W
ADO12585	A/Chile/4181/2009	H1N1	Human	Chile	2009/07/09	L	V	A	S→N	G	H	L	W
ADO12595	A/Chile/4182/2009	H1N1	Human	Chile	2009/07/10	L	V	A	S→N	G	H	L	W
ADO12195	A/Chile/42/2009	H1N1	Human	Chile	2009/05/25	L	V	A	S→N	G	H	L	W
ADO12605	A/Chile/4257/2009	H1N1	Human	Chile	2009/07/13	L	V	A	S→N	G	H	L	W
ADO12615	A/Chile/4406/2009	H1N1	Human	Chile	2009/07/17	L	V	A	S→N	G	H	L	W
ADO12625	A/Chile/4438/2009	H1N1	Human	Chile	2009/07/20	L	V	A	S→N	G	H	L	W
ADO12205	A/Chile/56/2009	H1N1	Human	Chile	2009/05/26	L	V	A	S→N	G	H	L	W
ADO12215	A/Chile/88/2009	H1N1	Human	Chile	2009/05/27	L	V	A	S→N	G	H	L	W
ADO12225	A/Chile/95/2009	H1N1	Human	Chile	2009/05/27	L	V	A	S→N	G	H	L	W
AEJ37855	A/Chile/6/2010	H1N1	Human	Chile	2010/05/11	L	V	A	S→N	G	H	L	W
AEK21468	A/Chile/106/2010	H1N1	Human	Chile	2010/08/24	L	V	A	S→N	G	H	L	W
AEK21478	A/Chile/109/2010	H1N1	Human	Chile	2010/08/25	L	V	A	S→N	G	H	L	W
AEK21488	A/Chile/115/2010	H1N1	Human	Chile	2010//	L	V→F	A	S→N	G	H	L	W
AEJ37865	A/Chile/15/2010	H1N1	Human	Chile	2010/06/22	L	V→F	A	S→N	G	H	L	W
AEJ37875	A/Chile/19/2010	H1N1	Human	Chile	2010/07/01	L	V→F	A	S→N	G	H	L	W
AEJ37885	A/Chile/23/2010	H1N1	Human	Chile	2010/07/17	L	V	A	S→N	G	H	L	W
AEJ37895	A/Chile/28/2010	H1N1	Human	Chile	2010/07/26	L	V	A	S→N	G	H	L	W
AEJ37905	A/Chile/29/2010	H1N1	Human	Chile	2010/07/26	L	V	A	S→N	G	H	L	W
AEJ37915	A/Chile/34/2010	H1N1	Human	Chile	2010/07/28	L	V	A	S→N	G	H	L	W
AEJ37925	A/Chile/37/2010	H1N1	Human	Chile	2010/07/28	L	V	A	S→N	G	H	L	W
AEJ37945	A/Chile/52/2010	H1N1	Human	Chile	2010/08/09	L	V→F	A	S→N	G	H	L	W
AEJ37935	A/Chile/54/2010	H1N1	Human	Chile	2010/08/09	L	V→F	A	S→N	G	H	L	W
AEJ37955	A/Chile/58/2010	H1N1	Human	Chile	2010/08/10	L	V	A	S→N	G	H	L	W
AEK21428	A/Chile/61/2010	H1N1	Human	Chile	2010/08/11	L	V	A	S→N	G	H	L	W
AEK21438	A/Chile/64/2010	H1N1	Human	Chile	2010/08/11	L	V→F	A	S→N	G	H	L	W
AEN69428	A/Chile/70/2010	H1N1	Human	Chile	2010/08/16	L	V	A	S→N	G	H	L	W
AEJ37965	A/Chile/71/2010	H1N1	Human	Chile	2010/08/16	L	V	A	S→N	G	H	L	W
AEJ37975	A/Chile/72/2010	H1N1	Human	Chile	2010/08/16	L	V→F	A	S→N	G	H	L	W
AEJ37985	A/Chile/78/2010	H1N1	Human	Chile	2010/08/17	L	V	A	S→N	G	H	L	W
AEK21448	A/Chile/87/2010	H1N1	Human	Chile	2010/08/19	L	V	A	S→N	G	H	L	W
AEN55400	A/Chile/89/2010	H1N1	Human	Chile	2010/08/19	L	V	A	S→N	G	H	L	W
AEK21458	A/Chile/94/2010	H1N1	Human	Chile	2010/08/20	L	V→F	A	S→N	G	H	L	W
BAH02033	A/swine/Ratchaburi/NIAH1481/2000	H1N1	Swine	Thailand	2000//	L	V	A	S→N	G	H	L	W
BAH02043	A/swine/Ratchaburi/NIAH550/2003	H1N1	Swine	Thailand	2003//	L	V	A	S→N	G	H	L	W
BAH02053	A/swine/Chonburi/NIAH9469/2004	H1N1	Swine	Thailand	2004//	L	V	A	S→N	G	H	L	W
BAH02063	A/swine/Chonburi/NIAH977/2004	H1N1	Swine	Thailand	2004//	L	V	A	S→N	G	H	L	W
BAH02083	A/swine/Chachoengsao/NIAH587/2005	H1N1	Swine	Thailand	2005//	L	V	A	S→N	G	H	L	W
BAH02073	A/swine/Chonburi/NIAH589/2005	H1N1	Swine	Thailand	2005//	L	V	A	S→N	G	H	L	W
BAH02093	A/swine/Saraburi/NIAH13021/2005	H1N2	Swine	Thailand	2005//	L	V	A	S→N	G	H	L	W
BAI44987	A/Thailand/331/2006	H1N1	Human	Thailand	2006//	L	V	A	S→N	G	H	L	W
BAI44991	A/Thailand/332/2006	H1N1	Human	Thailand	2006//	L	V	A	S→N	G	H	L	W
BAI44993	A/Thailand/334/2006	H1N1	Human	Thailand	2006//	L	V	A	S→N	G	H	L	W
BAI44999	A/Thailand/344/2006	H1N1	Human	Thailand	2006//	L	V	A	S→N	G	H	L	W
BAI45023	A/Thailand/396/2006	H1N1	Human	Thailand	2006//	L	V	A	S→N	G	H	L	W
BAI45043	A/Thailand/424/2006	H1N1	Human	Thailand	2006//	L	V	A	S→N	G	H	L	W
ACD37500	A/Thailand/486/2007	H1N1	Human	Thailand	2007/06/12	L	V	A	S→N	G	H	L	W
BAI83400	A/swine/Ratchaburi/NIAH101942/2008	H1N1	Swine	Thailand	2008/01/	L	V→F	A	S→N	G	H	L	W
ACR23305	A/Thailand/104/2009	H1N1	Human	Thailand	2009/05/06	L	V	A	S→N	G	H	L	W
ACR01012	A/Nonthaburi/102/2009	H1N1	Human	Thailand	2009//	L	V	A	S→N	G	H	L	W
ACQ99686	A/Nonthaburi/102/2009	H1N1	Human	Thailand	2009/05/	L	V	A	S→N	G	H	L	W
ACV67073	A/Thailand/CU-B5/2009	H1N1	Human	Thailand	2009/06/13	L	V	A	S→N	G	H	L	W
ACV67057	A/Thailand/CU-B938/2009	H1N1	Human	Thailand	2009/08/	L	V	A	S→N	G	H	L	W
ACV67051	A/Thailand/CU-H106/2009	H1N1	Human	Thailand	2009/07/	L	V	A	S→N	G	H	L	W
ACV67053	A/Thailand/CU-H276/2009	H1N1	Human	Thailand	2009/07/	L	V	A	S→N	G	H	L	W
ACV67055	A/Thailand/CU-H340/2009	H1N1	Human	Thailand	2009/08/	L	V	A	S→N	G	H	L	W
ACV67083	A/Thailand/CU-H9/2009	H1N1	Human	Thailand	2009/06/17	L	V	A	S→N	G	H	L	W
ACZ16037	A/Thailand/CU-H223/2009	H1N1	Human	Thailand	2009/07/16	L	V	A	S→N	G	H	L	W
ACZ81535	A/Thailand/CU-H565/2009	H1N1	Human	Thailand	2009/09/02	L	V	A	S→N	G	H	L	W
ADK24247	A/Thailand/CU-MV11/2009	H1N1	Human	Thailand	2009/07/30	L	V	A	S→N	G	H	L	W
ADK24249	A/Thailand/CU-MV12/2009	H1N1	Human	Thailand	2009/07/31	L	V	A	S→N	G	H	L	W
ADK24251	A/Thailand/CU-MV13/2009	H1N1	Human	Thailand	2009/09/27	L	V	A	S→N	G	H	L	W
ADK24253	A/Thailand/CU-MV15/2009	H1N1	Human	Thailand	2009/07/26	L	V	A	S→N	G	H	L	W
ADK24255	A/Thailand/CU-MV16/2009	H1N1	Human	Thailand	2009/08/06	L	V	A	S→N	G	H	L	W
ADK24257	A/Thailand/CU-MV17/2009	H1N1	Human	Thailand	2009/08/16	L	V	A	S→N	G	H	L	W
ADK24259	A/Thailand/CU-MV18/2009	H1N1	Human	Thailand	2009/08/11	L	V	A	S→N	G	H	L	W
ADK24241	A/Thailand/CU-MV2/2009	H1N1	Human	Thailand	2009/06/23	L	V	A	S→N	G	H	L	W
ADK24225	A/Thailand/CU-MV24/2009	H1N1	Human	Thailand	2009/12/	L	V	A	S→N	G	H	L	W
ADN92514	A/Thailand/CU-C161/2009	H1N1	Human	Thailand	2009/08/26	L	V	A	S→N	G	H	L	W
ADN92534	A/Thailand/CU-H567/2009	H1N1	Human	Thailand	2009/09/02	L	V	A	S→N	G	H	L	W
ADN92544	A/Thailand/CU-H572/2009	H1N1	Human	Thailand	2009/09/03	L	V	A	S→N	G	H	L	W
ADN92554	A/Thailand/CU-H847/2009	H1N1	Human	Thailand	2009/10/26	L	V	A	S→N	G	H	L	W
ADN92564	A/Thailand/CU-H910/2009	H1N1	Human	Thailand	2009/11/09	L	V	A	S→N	G	H	L	W
ADO33205	A/Thailand/CU-H104/2009	H1N1	Human	Thailand	2009/07/02	L	V	A	S→N	G	H	L	W
ADO33213	A/Thailand/CU-H109/2009	H1N1	Human	Thailand	2009/07/03	L	V	A	S→N	G	H	L	W
ADO33221	A/Thailand/CU-H119/2009	H1N1	Human	Thailand	2009/07/04	L	V	A	S→N	G	H	L	W
ADO33229	A/Thailand/CU-H122/2009	H1N1	Human	Thailand	2009/07/04	L	V	A	S→N	G	H	L	W
ADO33236	A/Thailand/CU-H126/2009	H1N1	Human	Thailand	2009/07/06	L	V	A	S→N	G	H	L	W
ADO33243	A/Thailand/CU-H128/2009	H1N1	Human	Thailand	2009/07/06	L	V	A	S→N	G	H	L	W
ADO33250	A/Thailand/CU-H130/2009	H1N1	Human	Thailand	2009/07/06	L	V	A	S→N	G	H	L	W
ADO33257	A/Thailand/CU-H132/2009	H1N1	Human	Thailand	2009/07/06	L	V	A	S→N	G	H	L	W
ADO33264	A/Thailand/CU-H133/2009	H1N1	Human	Thailand	2009/07/06	L	V	A	S→N	G	H	L	W
ADO33272	A/Thailand/CU-H134/2009	H1N1	Human	Thailand	2009/07/07	L	V	A	S→N	G	H	L	W
ADO33280	A/Thailand/CU-H137/2009	H1N1	Human	Thailand	2009/07/07	L	V	A	S→N	G	H	L	W
ADO33288	A/Thailand/CU-H139/2009	H1N1	Human	Thailand	2009/07/07	L	V	A	S→N	G	H	L	W
ADO33296	A/Thailand/CU-H140/2009	H1N1	Human	Thailand	2009/07/07	L	V	A	S→N	G	H	L	W
ADO33303	A/Thailand/CU-H143/2009	H1N1	Human	Thailand	2009/07/07	L	V	A	S→N	G	H	L	W
ADO87024	A/Thailand/CU-H199/2009	H1N1	Human	Thailand	2009/07/13	L	V	A	S→N	G	H	L	W
ADO33316	A/Thailand/CU-H203/2009	H1N1	Human	Thailand	2009/07/13	L	V	A	S→N	G	H	L	W
ADO33324	A/Thailand/CU-H216/2009	H1N1	Human	Thailand	2009/07/15	L	V	A	S→N	G	H	L	W
ADO33332	A/Thailand/CU-H243/2009	H1N1	Human	Thailand	2009/07/17	L	V	A	S→N	G	H	L	W
ADO33340	A/Thailand/CU-H300/2009	H1N1	Human	Thailand	2009/07/26	L	V	A	S→N	G	H	L	W
ADO33348	A/Thailand/CU-H302/2009	H1N1	Human	Thailand	2009/07/27	L	V	A	S→N	G	H	L	W
ADO33355	A/Thailand/CU-H313/2009	H1N1	Human	Thailand	2009/07/29	L	V	A	S→N	G	H	L	W
ADO33363	A/Thailand/CU-H354/2009	H1N1	Human	Thailand	2009/08/08	L	V	A	S→N	G	H	L	W
ADO33371	A/Thailand/CU-H393/2009	H1N1	Human	Thailand	2009/08/14	L	V	A	S→N	G	H	L	W
ADO33379	A/Thailand/CU-H427/2009	H1N1	Human	Thailand	2009/08/19	L	V	A	S→N	G	H	L	W
ADO33387	A/Thailand/CU-H429/2009	H1N1	Human	Thailand	2009/08/20	L	V	A	S→N	G	H	L	W
ADO33394	A/Thailand/CU-H491/2009	H1N1	Human	Thailand	2009/08/01	L	V	A	S→N	G	H	L	W
ADO33401	A/Thailand/CU-H75/2009	H1N1	Human	Thailand	2009/06/30	L	V	A	S→N	G	H	L	W
ADO33409	A/Thailand/CU-H85/2009	H1N1	Human	Thailand	2009/07/01	L	V	A	S→N	G	H	L	W
ADO33417	A/Thailand/CU-H88/2009	H1N1	Human	Thailand	2009/07/01	L	V	A	S→N	G	H	L	W
ADO33425	A/Thailand/CU-H94/2009	H1N1	Human	Thailand	2009/07/02	L	V	A	S→N	G	H	L	W
AEA07339	A/Thailand/CU-H1002/2009	H1N1	Human	Thailand	2009/11/26	L	V	A	S→N	G	H	L	W
AEA07347	A/Thailand/CU-H1039/2009	H1N1	Human	Thailand	2009/12/01	L	V	A	S→N	G	H	L	W
AEA07355	A/Thailand/CU-H1065/2009	H1N1	Human	Thailand	2009/12/04	L	V	A	S→N	G	H	L	W
AEA07363	A/Thailand/CU-H1127/2009	H1N1	Human	Thailand	2009/12/19	L	V	A	S→N	G	H	L	W
AEA07371	A/Thailand/CU-H1140/2009	H1N1	Human	Thailand	2009/12/23	L	V	A	S→N	G	H	L	W
AEA07379	A/Thailand/CU-H1167/2009	H1N1	Human	Thailand	2009/12/30	L	V	A	S→N	G	H	L	W
AEA07468	A/Thailand/CU-H874/2009	H1N1	Human	Thailand	2009/11/02	L	V	A	S→N	G	H	L	W
AEA07476	A/Thailand/CU-H935/2009	H1N1	Human	Thailand	2009/11/13	L	V	A	S→N	G	H	L	W
AEA07484	A/Thailand/CU-H952/2009	H1N1	Human	Thailand	2009/11/17	L	V	A	S→N	G	H	L	W
AEA07492	A/Thailand/CU-H982/2009	H1N1	Human	Thailand	2009/11/23	L	V	A	S→N	G	H	L	W
ADY80139	A/swine/Thailand/CU-M8_2/2009	H1N1	Swine	Thailand	2009/11/	L	V	A	S→N	G	H	L	W
ADY80153	A/swine/Thailand/CU-ST3/2009	H1N1	Swine	Thailand	2009/11/	L	V→F	A	S→N	G	H	L	W
ADK24237	A/Thailand/CU-MV31/2009	H1N1	Human	Thailand	2009/06/11	L	V	A	S→N	G	H	L	W
ADK24239	A/Thailand/CU-MV33/2009	H1N1	Human	Thailand	2009/06/30	L	V	A	S→N	G	H	L	W
ADK24261	A/Thailand/CU-MV37/2009	H1N1	Human	Thailand	2009/07/19	L	V	A	S→N	G	H	L	W
ADK24263	A/Thailand/CU-MV40/2009	H1N1	Human	Thailand	2009/07/14	L	V	A	S→N	G	H	L	W
ADK24265	A/Thailand/CU-MV44/2009	H1N1	Human	Thailand	2009/08/13	L	V	A	S→N	G	H	L	W
ADK24267	A/Thailand/CU-MV45/2009	H1N1	Human	Thailand	2009/08/26	L	V	A	S→N	G	H	L	W
ADK24243	A/Thailand/CU-MV5/2009	H1N1	Human	Thailand	2009/06/15	L	V	A	S→N	G	H	L	W
AGK24431	A/swine/Thailand/CB001/2009	H1N1	Swine	Thailand	2009-01-15	L	V	A	S→N	G	H	L	W
BAL70415	A/swine/Saraburi/NIAH100761-22/2009	H1N1	Swine	Thailand	2009/01/	L	V→F	A	S→N	G	H	L	W
BAL70429	A/swine/Saraburi/NIAH116625-11/2009	H1N1	Swine	Thailand	2009/11/	L	V→F	A	S→N	G	H	L	W
BAL70467	A/swine/Saraburi/NIAH116627-24/2009	H1N1	Swine	Thailand	2009/11/	L	V	A	S→N	G	H	L	W
AFM73086	A/swine/Thailand/CU-M6_1/2009	H1N1	Swine	Thailand	2009/11/	L	V	A	S→N	G	H	L	W
AGJ73485	A/swine/Thailand/UD400/2009	H1N1	Swine	Thailand	2009-09-04	L	V	A	S→N	G	H	L	W
AGK24381	A/swine/Thailand/UD401/2009	H1N1	Swine	Thailand	2009-09-04	L	V	A	S→N	G	H	L	W
AGK24391	A/swine/Thailand/UD402/2009	H1N1	Swine	Thailand	2009-09-04	L	V	A	S→N	G	H	L	W
ADG01931	A/swine/Thailand/CU-RA20/2009	H1N1	Swine	Thailand	2009/12/	L	V	A	S→N	G	H	L	W
ADG01952	A/swine/Thailand/CU-RA29/2009	H1N1	Swine	Thailand	2009/12/	L	V	A	S→N	G	H	L	W
ADG01962	A/swine/Thailand/CU-RA4/2009	H1N1	Swine	Thailand	2009/11/	L	V	A	S→N	G	H	L	W
ADG01982	A/swine/Thailand/CU-RA9/2009	H1N1	Swine	Thailand	2009/11/	L	V	A	S→N	G	H	L	W
AFM73080	A/swine/Thailand/CU-Cbo/2009	H1N2	Swine	Thailand	2009/12/	L	V	A	S→N	G	H	L	W
AGJ73495	A/swine/Thailand/NS393/2009	H1N1	Swine	Thailand	2009-08-15	L	V	A	S→N	G	H	L	W
AEA07452	A/Thailand/CU-H1379/2010	H1N1	Human	Thailand	2010/01/01	L	V	A	S→N	G	H	L	W
AEA07387	A/Thailand/CU-H1210/2010	H1N1	Human	Thailand	2010/01/09	L	V	A	S→N	G	H	L	W
AEA07395	A/Thailand/CU-H1224/2010	H1N1	Human	Thailand	2010/01/13	L	V	A	S→N	G	H	L	W
AEA07403	A/Thailand/CU-H1256/2010	H1N1	Human	Thailand	2010/01/18	L	V	A	S→N	G	H	L	W
AEA07414	A/Thailand/CU-H1301R/2010	H1N1	Human	Thailand	2010/01/23	L	V	A	S→N	G	H	L	W
AEA07420	A/Thailand/CU-H1310/2010	H1N1	Human	Thailand	2010/01/25	L	V	A	S→N	G	H	L	W
AEA07428	A/Thailand/CU-H1313/2010	H1N1	Human	Thailand	2010/01/25	L	V	A	S→N	G	H	L	W
AEA07436	A/Thailand/CU-H1340/2010	H1N1	Human	Thailand	2010/01/27	L	V	A	S→N	G	H	L	W
AEA07444	A/Thailand/CU-H1351/2010	H1N1	Human	Thailand	2010/01/28	L	V	A	S→N	G	H	L	W
AEA07460	A/Thailand/CU-H1392/2010	H1N1	Human	Thailand	2010/01/30	L	V	A	S→N	G	H	L	W
ADW65844	A/Thailand/CU-H1774/2010	H1N1	Human	Thailand	2010/03/18	L	V	A	S→N	G	H	L	W
ADW65852	A/Thailand/CU-H1782/2010	H1N1	Human	Thailand	2010/03/14	L	V	A	S→N	G	H	L	W
ADV17317	A/Thailand/CU-H1786/2010	H1N1	Human	Thailand	2010/03/20	L	V	A	S→N	G	H	L	W
ADV17337	A/Thailand/CU-H1821/2010	H1N1	Human	Thailand	2010/03/31	L	V	A	S→N	G	H	L	W
ADW65860	A/Thailand/CU-H2079/2010	H1N1	Human	Thailand	2010/07/07	L	V	A	S→N	G	H	L	W
ADW65868	A/Thailand/CU-H2085/2010	H1N1	Human	Thailand	2010/07/07	L	V	A	S→N	G	H	L	W
ADW65876	A/Thailand/CU-H2216/2010	H1N1	Human	Thailand	2010/08/21	L	V	A	S→N	G	H	L	W
ADW65884	A/Thailand/CU-H2293/2010	H1N1	Human	Thailand	2010/09/02	L	V	A	S→N	G	H	L	W
ADW65892	A/Thailand/CU-H2295/2010	H1N1	Human	Thailand	2010/09/02	L	V	A	S→N	G	H	L	W
ADW65900	A/Thailand/CU-H2301/2010	H1N1	Human	Thailand	2010/09/02	L	V	A	S→N	G	H	L	W
ADW65908	A/Thailand/CU-H2359/2010	H1N1	Human	Thailand	2010/09/09	L	V	A	S→N	G	H	L	W
ADW65916	A/Thailand/CU-H2364/2010	H1N1	Human	Thailand	2010/09/09	L	V	A	S→N	G	H	L	W
ADV17307	A/Thailand/H1255/2010	H1N1	Human	Thailand	2010/01/18	L	V	A	S→N	G	H	L	W
ADV17327	A/Thailand/H1818/2010	H1N1	Human	Thailand	2010/03/29	L	V	A	S→N	G	H	L	W
ADV17297	A/Thailand/C602/2010	H1N1	Human	Thailand	2010/01/26	L	V	A	S→N	G	H	L	W
ADV17287	A/Thailand/CU-B2357/2010	H1N1	Human	Thailand	2010/04/20	L	V	A	S→N	G	H	L	W
ADW65764	A/Thailand/CU-C1005/2010	H1N1	Human	Thailand	2010/07/22	L	V	A	S→N	G	H	L	W
ADW65772	A/Thailand/CU-C1006/2010	H1N1	Human	Thailand	2010/07/22	L	V	A	S→N	G	H	L	W
ADW65780	A/Thailand/CU-C1025/2010	H1N1	Human	Thailand	2010/07/29	L	V	A	S→N	G	H	L	W
ADW65788	A/Thailand/CU-C1028/2010	H1N1	Human	Thailand	2010/08/05	L	V	A	S→N	G	H	L	W→G
ADW65796	A/Thailand/CU-C1070/2010	H1N1	Human	Thailand	2010/08/18	L	V	A	S→N	G	H	L	W
ADW65804	A/Thailand/CU-C1099/2010	H1N1	Human	Thailand	2010/08/25	L	V	A	S→N	G	H	L	W
ADW65812	A/Thailand/CU-C1119/2010	H1N1	Human	Thailand	2010/09/01	L	V	A	S→N	G	H	L	W
ADW65820	A/Thailand/CU-C1151/2010	H1N1	Human	Thailand	2010/09/07	L	V	A	S→N	G	H	L	W
ADW65828	A/Thailand/CU-C1157/2010	H1N1	Human	Thailand	2010/09/07	L	V	A	S→N	G	H	L	W
ADW65836	A/Thailand/CU-C1192/2010	H1N1	Human	Thailand	2010/09/15	L	V	A	S→N	G	H	L	W
ADM13293	A/Bangkok/INS424/2010	H1N1	Human	Thailand	2010/02/23	L	V	A	S→N	G	H	L	W
ADM13303	A/Bangkok/INS425/2010	H1N1	Human	Thailand	2010/02/25	L	V	A	S→N	G	H	L	W
ADM13313	A/Bangkok/INS426/2010	H1N1	Human	Thailand	2010/02/25	L	V	A	S→N	G	H	L	W
ADM13323	A/Bangkok/INS427/2010	H1N1	Human	Thailand	2010/03/04	L	V	A	S→N	G	H	L	W
ADM13333	A/Bangkok/INS428/2010	H1N1	Human	Thailand	2010/03/04	L	V	A	S→N	G	H	L	W
ADN92524	A/Thailand/CU-H1222/2010	H1N1	Human	Thailand	2010/01/13	L	V	A	S→N	G	H	L	W
AEJ10562	A/Khon Kaen/INS440/2010	H1N1	Human	Thailand	2010/07/09	L	V	A	S→N	G	H	L	W
AEJ10572	A/Khon Kaen/INS448/2010	H1N1	Human	Thailand	2010/07/11	L	V	A	S→N	G	H	L	W
AEJ10582	A/Khon Kaen/INS456/2010	H1N1	Human	Thailand	2010/07/12	L	V	A	S→N	G	H	L	W
AEF30558	A/Thailand/CU-B2296/2010	H1N1	Human	Thailand	2010/03/11	L	V	A	S→N	G	H	L	W
AEF30566	A/Thailand/CU-B2323/2010	H1N1	Human	Thailand	2010/03/22	L	V	A	S→N	G	H	L	W
AEF30574	A/Thailand/CU-B2513/2010	H1N1	Human	Thailand	2010/08/02	L	V	A	S→N	G	H	L	W
AEF30582	A/Thailand/CU-B2842/2010	H1N1	Human	Thailand	2010/08/23	L	V	A	S→N	G	H	L	W
AEF30590	A/Thailand/CU-B3061/2010	H1N1	Human	Thailand	2010/08/30	L	V	A	S→N	G	H	L	W
AEF30600	A/Thailand/CU-B3188/2010	H1N1	Human	Thailand	2010/09/03	L	V	A	S→N	G	H	L	W
AEF30608	A/Thailand/CU-B3345/2010	H1N1	Human	Thailand	2010/09/07	L	V	A	S→N	G	H	L	W
AEF30616	A/Thailand/CU-B3406/2010	H1N1	Human	Thailand	2010/09/09	L	V	A	S→N	G	H	L	W
AEF30624	A/Thailand/CU-B3484/2010	H1N1	Human	Thailand	2010/09/11	L	V	A	S→N	G	H	L	W
AEF30632	A/Thailand/CU-B3689/2010	H1N1	Human	Thailand	2010/09/17	L	V	A	S→N	G	H	L	W
AEF30640	A/Thailand/CU-B3794/2010	H1N1	Human	Thailand	2010/09/21	L	V	A	S→N	G	H	L	W
AEF30648	A/Thailand/CU-B3919/2010	H1N1	Human	Thailand	2010/09/26	L	V	A	S→N	G	H	L	W
AEF30657	A/Thailand/CU-B3956/2010	H1N1	Human	Thailand	2010/09/27	L	V	A	S→N	G	H	L	W
AEF30666	A/Thailand/CU-B4074/2010	H1N1	Human	Thailand	2010/10/04	L	V	A	S→N	G	H	L	W
AEF30675	A/Thailand/CU-B4133/2010	H1N1	Human	Thailand	2010/10/07	L	V	A	S→N	G	H	L	W
AEB21320	A/Thailand/CU-B4148/2010	H1N1	Human	Thailand	2010/10/09	L	V	A	S→N	G	H	L	W
AEF30686	A/Thailand/CU-B4266/2010	H1N1	Human	Thailand	2010/10/21	L	V	A	S→N	G	H	L	W
AEB21330	A/Thailand/CU-B4339/2010	H1N1	Human	Thailand	2010/11/04	L	V	A	S→N	G	H	L	W
AEA72744	A/Thailand/CU-H2176/2010	H1N1	Human	Thailand	2010/08/17	L	V	A	S→N	G	H	L	W
AEA72753	A/Thailand/CU-H2283/2010	H1N1	Human	Thailand	2010/08/31	L	V	A	S→N	G	H	L	W
AEA72762	A/Thailand/CU-H2358/2010	H1N1	Human	Thailand	2010/09/08	L	V	A	S→N	G	H	L	W
AEF30697	A/Thailand/CU-H2380/2010	H1N1	Human	Thailand	2010/09/09	L	V	A	S→N	G	H	无	W
AEA72771	A/Thailand/CU-H2389/2010	H1N1	Human	Thailand	2010/09/10	L	V	A	S→N	G	H	L	W
AEA72781	A/Thailand/CU-H2417/2010	H1N1	Human	Thailand	2010/09/13	L	V	A	S→N	G	H	L	W
AEF30708	A/Thailand/CU-H2427/2010	H1N1	Human	Thailand	2010/09/15	L	V	A	S→N	G	H	L	W
AEF30717	A/Thailand/CU-H2475/2010	H1N1	Human	Thailand	2010/09/16	L	V	A	S→N	G	H	L	W
AEF30726	A/Thailand/CU-H2503/2010	H1N1	Human	Thailand	2010/09/21	L	V	A	S→N	G	H	L	W
AEF30735	A/Thailand/CU-H2539/2010	H1N1	Human	Thailand	2010/09/24	L	V	A	S→N	G	H	L	W
AEA72791	A/Thailand/CU-H2543/2010	H1N1	Human	Thailand	2010/09/25	L	V	A	S→N	G	H	L	W
AEB21342	A/Thailand/CU-H2548/2010	H1N1	Human	Thailand	2010/09/27	L	V	A	S→N	G	H	L	W
AEF30746	A/Thailand/CU-H2597/2010	H1N1	Human	Thailand	2010/10/06	L	V	A	S→N	G	H	L	W
AEB21352	A/Thailand/CU-H2698/2010	H1N1	Human	Thailand	2010/11/03	L	V	A	S→N	G	H	L	W
AEF30758	A/Thailand/CU-H2717/2010	H1N1	Human	Thailand	2010/11/05	L	V	A	S→N	G	H	L	W
AEL89593	A/Bangkok/INS477/2010	H1N1	Human	Thailand	2010/08/11	L	V	A	S→N	G	H	L	W
AEL89603	A/Bangkok/INS478/2010	H1N1	Human	Thailand	2010/08/11	L	V	A	S→N	G	H	L	W
AEL89613	A/Bangkok/INS479/2010	H1N1	Human	Thailand	2010/08/11	L	V	A	S→N	G	H	L	W
AEL89623	A/Bangkok/INS480/2010	H1N1	Human	Thailand	2010/08/11	L	V	A	S→N	G	H	L	W
AEL89633	A/Bangkok/INS481/2010	H1N1	Human	Thailand	2010/08/12	L	V	A	S→N	G	H	L	W
AEL89643	A/Bangkok/INS482/2010	H1N1	Human	Thailand	2010/08/12	L	V	A	S→N	G	H	L	W
AEL89653	A/Bangkok/INS483/2010	H1N1	Human	Thailand	2010/08/15	L	V	A	S→N	G	H	L	W
AEN55420	A/Bangkok/INS484/2010	H1N1	Human	Thailand	2010/08/16	L	V	A	S→N	G	H	L	W
AEL89663	A/Bangkok/INS485/2010	H1N1	Human	Thailand	2010/08/17	L	V	A	S→N	G	H	L	W
AEN55465	A/Bangkok/INS486/2010	H1N1	Human	Thailand	2010/08/18	L	V	A	S→N	G	H	L	W
AEN55475	A/Bangkok/INS487/2010	H1N1	Human	Thailand	2010/08/18	L	V	A	S→N	G	H	L	W
AEN55485	A/Bangkok/INS488/2010	H1N1	Human	Thailand	2010/08/18	L	V	A	S→N	G	H	L	W
AEL89673	A/Bangkok/INS489/2010	H1N1	Human	Thailand	2010/08/18	L	V	A	S→N	G	H	L	W
AEN55495	A/Bangkok/INS490/2010	H1N1	Human	Thailand	2010/08/20	L	V	A	S→N	G	H	L	W
AEL89683	A/Bangkok/INS491/2010	H1N1	Human	Thailand	2010/08/20	L	V	A	S→N	G	H	L	W
AEL89693	A/Bangkok/INS492/2010	H1N1	Human	Thailand	2010/08/20	L	V	A	S→N	G	H	L	W
AEL89703	A/Bangkok/INS493/2010	H1N1	Human	Thailand	2010/08/23	L	V	A	S→N	G	H	L	W
AEL89713	A/Bangkok/INS494/2010	H1N1	Human	Thailand	2010/08/23	L	V	A	S→N	G	H	L	W
AEL89723	A/Bangkok/INS495/2010	H1N1	Human	Thailand	2010/08/23	L	V	A	S→N	G	H	L	W
AEL89733	A/Bangkok/INS497/2010	H1N1	Human	Thailand	2010/08/24	L	V	A	S→N	G	H	L	W
AEL89743	A/Bangkok/INS498/2010	H1N1	Human	Thailand	2010/08/24	L	V	A	S→N	G	H	L	W
AEL89753	A/Bangkok/INS499/2010	H1N1	Human	Thailand	2010/08/24	L	V	A	S→N	G	H	L	W
AEL89763	A/Bangkok/INS500/2010	H1N1	Human	Thailand	2010/08/24	L	V	A	S→N	G	H	L	W
AEL89773	A/Bangkok/INS501/2010	H1N1	Human	Thailand	2010/08/25	L	V	A	S→N	G	H	L	W
AEN55505	A/Bangkok/INS502/2010	H1N1	Human	Thailand	2010/08/25	L	V	A	S→N	G	H	L	W
AEL89783	A/Bangkok/INS503/2010	H1N1	Human	Thailand	2010/08/25	L	V	A	S→N	G	H	L	W
AEL89793	A/Bangkok/INS504/2010	H1N1	Human	Thailand	2010/08/26	L	V	A	S→N	G	H	L	W
AEL89803	A/Bangkok/INS505/2010	H1N1	Human	Thailand	2010/08/26	L	V	A	S→N	G	H	L	W
AEL89814	A/Bangkok/INS506/2010	H1N1	Human	Thailand	2010/08/27	L	V	A	S→N	G	H	L	W
AEL89824	A/Bangkok/INS507/2010	H1N1	Human	Thailand	2010/08/27	L	V	A	S→N	G	H	L	W
AEN55515	A/Bangkok/INS508/2010	H1N1	Human	Thailand	2010/08/27	L	V	A	S→N	G	H	L	W
AEN55525	A/Bangkok/INS509/2010	H1N1	Human	Thailand	2010/08/30	L	V	A	S→N	G	H	L	W
AEL89834	A/Bangkok/INS510/2010	H1N1	Human	Thailand	2010/08/31	L	V	A	S→N	G	H	L	W
AEL89844	A/Bangkok/INS511/2010	H1N1	Human	Thailand	2010/09/01	L	V	A	S→N	G	H	L	W
AEL89854	A/Bangkok/INS512/2010	H1N1	Human	Thailand	2010/09/01	L	V	A	S→N	G	H	L	W
AEL95428	A/Bangkok/INS513/2010	H1N1	Human	Thailand	2010/09/01	L	V	A	S→N	G	H	L	W
AEL93570	A/Bangkok/INS514/2010	H1N1	Human	Thailand	2010/09/01	L	V	A	S→N	G	H	L	W
AEO37542	A/Bangkok/INS516/2010	H1N1	Human	Thailand	2010/09/02	L	V	A	S→N	G	H	L	W
AEL93580	A/Bangkok/INS517/2010	H1N1	Human	Thailand	2010/09/02	L	V	A	S→N	G	H	L	W
AEL93590	A/Bangkok/INS518/2010	H1N1	Human	Thailand	2010/09/10	L	V	A	S→N	G	H	L	W
AEL93600	A/Bangkok/INS519/2010	H1N1	Human	Thailand	2010/09/13	L	V	A	S→N	G	H	L	W
AEO72178	A/Bangkok/INS520/2010	H1N1	Human	Thailand	2010/09/22	L	V	A	S→N	G	H	L	W
AEL89299	A/Khon Kaen/INS441/2010	H1N1	Human	Thailand	2010/07/09	L	V	A	S→N	G	H	L	W
AEL89309	A/Khon Kaen/INS443/2010	H1N1	Human	Thailand	2010/07/10	L	V	A	S→N	G	H	L	W
AEN69483	A/Khon Kaen/INS444/2010	H1N1	Human	Thailand	2010/07/10	L	V	A	S→N	G	H	L	W
AEL89319	A/Khon Kaen/INS445/2010	H1N1	Human	Thailand	2010/07/10	L	V	A	S→N	G	H	L	W
AEL89329	A/Khon Kaen/INS446/2010	H1N1	Human	Thailand	2010/07/10	L	V	A	S→N	G	H	L	W
AEL89339	A/Khon Kaen/INS447/2010	H1N1	Human	Thailand	2010/07/10	L	V	A	S→N	G	H	L	W
AEL89349	A/Khon Kaen/INS449/2010	H1N1	Human	Thailand	2010/07/11	L	V	A	S→N	G	H	L	W
AEL89359	A/Khon Kaen/INS450/2010	H1N1	Human	Thailand	2010/07/11	L	V	A	S→N	G	H	L	W
AEL89369	A/Khon Kaen/INS451/2010	H1N1	Human	Thailand	2010/07/11	L	V	A	S→N	G	H	L	W
AEL89393	A/Khon Kaen/INS452/2010	H1N1	Human	Thailand	2010/07/11	L	V	A	S→N	G	H	L	W
AEL89403	A/Khon Kaen/INS453/2010	H1N1	Human	Thailand	2010/07/11	L	V	A	S→N	G	H	L	W
AEL89413	A/Khon Kaen/INS454/2010	H1N1	Human	Thailand	2010/07/11	L	V	A	S→N	G	H	L	W
AEL89423	A/Khon Kaen/INS455/2010	H1N1	Human	Thailand	2010/07/11	L	V	A	S→N	G	H	L	W
AEL89433	A/Khon Kaen/INS457/2010	H1N1	Human	Thailand	2010/07/12	L	V	A	S→N	G	H	L	W
AEL89443	A/Khon Kaen/INS458/2010	H1N1	Human	Thailand	2010/07/12	L	V	A	S→N	G	H	L	W
AEL89453	A/Khon Kaen/INS459/2010	H1N1	Human	Thailand	2010/07/20	L	V	A	S→N	G	H	L	W
AEL89463	A/Khon Kaen/INS460/2010	H1N1	Human	Thailand	2010/07/12	L	V	A	S→N	G	H	L	W
AEN55410	A/Khon Kaen/INS461/2010	H1N1	Human	Thailand	2010/07/12	L	V	A	S→N	G	H	L	W
AEL89473	A/Khon Kaen/INS462/2010	H1N1	Human	Thailand	2010/07/12	L	V	A	S→N	G	H	L	W
AEL93610	A/Khon Kaen/INS521/2010	H1N1	Human	Thailand	2010/08/31	L	V	A	S→N	G	H	L	W
AEL93620	A/Khon Kaen/INS522/2010	H1N1	Human	Thailand	2010/08/31	L	V	A	S→N	G	H	L	W
AEL93630	A/Khon Kaen/INS523/2010	H1N1	Human	Thailand	2010/08/31	L	V	A	S→N	G	H	L	W
ADK24245	A/Thailand/CU-MV10/2010	H1N1	Human	Thailand	2010/01/11	L	V	A	S→N	G	H	L	W
ADK24227	A/Thailand/CU-MV26/2010	H1N1	Human	Thailand	2010/02/01	L	V	A	S→N	G	H	L	W
ADK24229	A/Thailand/CU-MV27/2010	H1N1	Human	Thailand	2010/02/01	L	V	A	S→N	G	H	L	W
ADK24231	A/Thailand/CU-MV28/2010	H1N1	Human	Thailand	2010/02/03	L	V	A	S→N	G	H	L	W
ADK24233	A/Thailand/CU-MV29/2010	H1N1	Human	Thailand	2010/02/08	L	V	A	S→N	G	H	L	W
ADK24235	A/Thailand/CU-MV30/2010	H1N1	Human	Thailand	2010/02/08	L	V	A	S→N	G	H	L	W
ADK24269	A/Thailand/CU-MV46/2010	H1N1	Human	Thailand	2010/01/22	L	V	A	S→N	G	H	L	W
ADK24271	A/Thailand/CU-MV51/2010	H1N1	Human	Thailand	2010/03/11	L	V	A	S→N	G	H	L	W
ADK24273	A/Thailand/CU-MV52/2010	H1N1	Human	Thailand	2010/03/05	L	V	A	S→N	G	H	L	W
ADK24275	A/Thailand/CU-MV53/2010	H1N1	Human	Thailand	2010/03/08	L	V	A	S→N	G	H	L	W
ADK24277	A/Thailand/CU-MV54/2010	H1N1	Human	Thailand	2010/03/03	L	V	A	S→N	G	H	L	W
ADK24279	A/Thailand/CU-MV55/2010	H1N1	Human	Thailand	2010/03/04	L	V	A	S→N	G	H	L	W
ADK24221	A/Thailand/CU-MV7/2010	H1N1	Human	Thailand	2010/01/21	L	V	A	S→N	G	H	L	W
ADK24223	A/Thailand/CU-MV8/2010	H1N1	Human	Thailand	2010/01/22	L	V	A	S→N	G	H	L	W
AGB13392	A/Bangkok/INS580/2010	H1N1	Human	Thailand	2010/09/08	L	V	A	S→N	G	H	L	W
AGB13402	A/Bangkok/INS581/2010	H1N1	Human	Thailand	2010/09/08	L	V	A	S→N	G	H	L	W
AGB13412	A/Bangkok/INS582/2010	H1N1	Human	Thailand	2010/09/09	L	V	A	S→N	G	H	L	W
AGB13422	A/Bangkok/INS583/2010	H1N1	Human	Thailand	2010/09/16	L	V	A	S→N	G	H	L	W
AGB13432	A/Bangkok/INS584/2010	H1N1	Human	Thailand	2010/09/30	L	V	A	S→N	G	H	L	W
AGB13723	A/Bangkok/INS587/2010	H1N1	Human	Thailand	2010/10/11	L→F	V	A	S→N	G	H	L	W
AGB13442	A/Khon Kaen/INS585/2010	H1N1	Human	Thailand	2010/09/01	L	V	A	S→N	G	H	L	W
AGB13452	A/Khon Kaen/INS586/2010	H1N1	Human	Thailand	2010/09/01	L	V	A	S→N	G	H	L	W
AGB13462	A/Khon Kaen/INS588/2010	H1N1	Human	Thailand	2010/09/06	L→F	V	A	S→N	G	H	L	W
ADG01910	A/swine/Thailand/CU-RA114/2010	H1N1	Swine	Thailand	2010/01/	L	V	A	S→N	G	H	L	W
ADG01920	A/swine/Thailand/CU-RA15/2010	H1N1	Swine	Thailand	2010/01/	L	V	A	S→N	G	H	L	W
ADG01942	A/swine/Thailand/CU-RA204/2010	H1N1	Swine	Thailand	2010/01/	L	V	A	S→N	G	H	L	W
ADG01972	A/swine/Thailand/CU-RA75/2010	H1N1	Swine	Thailand	2010/01/	L	V→I	A	S→N	G	H	L	W
ADP94011	A/swine/Thailand/CU-SA412/2010	H1N1	Swine	Thailand	2010/04/	L	V	A	S→N	G	H	L	W
ADP94021	A/swine/Thailand/CU-SA43/2010	H1N1	Swine	Thailand	2010/02/	L	V	A	S→N	G	H	L	W
ADP94031	A/swine/Thailand/CU-SA432/2010	H1N1	Swine	Thailand	2010/04/	L	V	A	S→N	G	H	L	W
AEB80441	A/swine/Thailand/CU-PL63/2010	H1N1	Swine	Thailand	2010/11/	L	V	A	S→N	G	H	L	W
AEB80445	A/swine/Thailand/CU-PL65/2010	H1N1	Swine	Thailand	2010/11/	L	V	A	S→N	G	H	L	W
AEB80453	A/swine/Thailand/CU-PS73/2010	H1N1	Swine	Thailand	2010/09/	L	V	A	S→N	G	H	L	W
AEB80463	A/swine/Thailand/CU-RP1/2010	H1N1	Swine	Thailand	2010/09/	L	V	A	S→N	G	H	L	W
AEB80472	A/swine/Thailand/CU-RP3/2010	H1N1	Swine	Thailand	2010/09/	L	V	A	S→N	G	H	L	W
AEB80482	A/swine/Thailand/CU-SA433/2010	H1N1	Swine	Thailand	2010/06/	L	V	A	S→N	G	H	L	W
AGK24321	A/swine/Thailand/CB068/2010	H1N1	Swine	Thailand	2010-06-10	L	V	A	S→N	G	H	L	W
AGK24191	A/swine/Thailand/CB069/2010	H1N1	Swine	Thailand	2010-06-10	L	V	A	S→N	G	H	L	W
AGK24201	A/swine/Thailand/CB070/2010	H1N1	Swine	Thailand	2010-06-10	L	V	A	S→N	G	H	L	W
AGK24211	A/swine/Thailand/CB071/2010	H1N1	Swine	Thailand	2010-06-10	L	V	A	S→N	G	H	L	W
AGK24221	A/swine/Thailand/CB072/2010	H1N1	Swine	Thailand	2010-06-10	L	V	A	S→N	G	H	L	W
AGK24231	A/swine/Thailand/CB143/2010	H1N1	Swine	Thailand	2010-07-20	L	V	A	S→N	G	H	L	W
AGK24241	A/swine/Thailand/CB144/2010	H1N1	Swine	Thailand	2010-07-20	L	V	A	S→N	G	H	L	W
AGK24261	A/swine/Thailand/CB228/2010	H1N1	Swine	Thailand	2010-10-04	L	V	A	S→N	G	H	L	W
AGK24361	A/swine/Thailand/CS210/2010	H1N1	Swine	Thailand	2010-09-04	L	V	A	S→N	G	H	L	W
AGK24371	A/swine/Thailand/CS211/2010	H1N1	Swine	Thailand	2010-09-04	L	V	A	S→N	G	H	L	W
AGG53103	A/swine/Thailand/CU-SPL2/2010	H1N1	Swine	Thailand	2010-08-10	L	V	A	S→N	G	H	L	W
AGG53092	A/swine/Thailand/CU-SPL4/2010	H1N1	Swine	Thailand	2010-08-10	L	V→L	A	S→N	G	H	L	W
AGG53081	A/swine/Thailand/CU-SPN47/2010	H1N1	Swine	Thailand	2010-11-17	L	V	A	S→N	G	H	L	W
AGG53072	A/swine/Thailand/CU-SPN65/2010	H1N1	Swine	Thailand	2010-11-17	L	V	A	S→N	G	H	L	W
AGK24311	A/swine/Thailand/LB158/2010	H1N1	Swine	Thailand	2010-08-26	L	V	A	S→N	G	H	L	W
AGK24331	A/swine/Thailand/LB159/2010	H1N1	Swine	Thailand	2010-08-26	L	V	A	S→N	G	H	L	W
AGK24341	A/swine/Thailand/LB160/2010	H1N1	Swine	Thailand	2010-08-26	L	V	A	S→N	G	H	L	W
AGK24281	A/swine/Thailand/LB164/2010	H1N1	Swine	Thailand	2010-08-26	L	V	A	S→N	G	H	L	W
AGK24351	A/swine/Thailand/LB171/2010	H1N1	Swine	Thailand	2010-08-26	L	V	A	S→N	G	H	L	W
AGK24251	A/swine/Thailand/NR145/2010	H1N1	Swine	Thailand	2010-07-20	L	V	A	S→N	G	H	L	W
AGK24271	A/swine/Thailand/RY227/2010	H1N1	Swine	Thailand	2010-10-04	L	V	A	S→N	G	H	L	W
AGK24441	A/swine/Thailand/SB038/2010	H1N1	Swine	Thailand	2010-05-15	L	V	A	S→N	G	H	L	W
AFO82775	A/swine/Thailand/CU-DP83/2010	H1N1	Swine	Thailand	2010/12/	L	V	A	S→N	G	H	L	W
AEB21362	A/Thailand/CU-H2911/2011	H1N1	Human	Thailand	2011/01/20	L	V	A	S→N	G	H	L	W
BAM62994	A/swine/Chachoengsao/NIAH107037-21/2011	H1N1	Swine	Thailand	2011/02/	L	V	A	S→N	G	H	L	W
BAM63004	A/swine/Chachoengsao/NIAH107037-22/2011	H1N1	Swine	Thailand	2011/02/	L	V	A	S→N	G	H	L	W
BAM63014	A/swine/Chachoengsao/NIAH107037-23/2011	H1N1	Swine	Thailand	2011/02/	L	V	A	S→N	G	H	L	W
BAM63024	A/swine/Chachoengsao/NIAH107037-24/2011	H1N1	Swine	Thailand	2011/02/	L	V	A	S→N	G	H	L	W
BAM63034	A/swine/Chachoengsao/NIAH107037-28/2011	H1N1	Swine	Thailand	2011/02/	L	V	A	S→N	G	H	L	W
BAM63044	A/swine/Chachoengsao/NIAH107037-29/2011	H1N1	Swine	Thailand	2011/02/	L	V	A	S→N	G	H	L	W
AGG53148	A/swine/Thailand/CU-CT43/2011	H1N2	Swine	Thailand	2011-12-18	L	V	A	S→N	G	H	L	W
AGG53140	A/swine/Thailand/CU-CT63/2011	H1N2	Swine	Thailand	2011-12-18	L	V	A	S→N	G	H	L	W
AGG53131	A/swine/Thailand/CU-CT83/2011	H1N2	Swine	Thailand	2011-12-18	L	V	A	S→N	G	H	L	W→P
ADX97022	A/Trujillo/WRAIR9309F/2009	H1N1	Human	Peru	2009/06/24	L	V	A	S→N	G	H	L	W
ADX96302	A/Lima/WRAIR0285F/2009	H1N1	Human	Peru	2009/07/15	L	V	A	S→N	G	H	L	W
ADX96361	A/Lima/WRAIR0519F/2009	H1N1	Human	Peru	2009/07/08	L	V	A	S→N	G	H	L	W
ADX96402	A/Lima/WRAIR0672F/2009	H1N1	Human	Peru	2009/07/19	L	V	A	S→N	G	H	L	W
ADX96412	A/Lima/WRAIR0681F/2009	H1N1	Human	Peru	2009/07/17	L	V	A	S→N	G	H	L	W
ADX96811	A/Lima/WRAIR1687P/2009	H1N1	Human	Peru	2009/06/27	L	V	A	S→N	G	H	L	W
ADX96821	A/Lima/WRAIR1688P/2009	H1N1	Human	Peru	2009/07/03	L	V	A	S→N	G	H	L	W
ADX96891	A/Lima/WRAIR1695P/2009	H1N1	Human	Peru	2009/07/19	L	V	A	S→N	G	H	L	W
ADX96901	A/Lima/WRAIR1696P/2009	H1N1	Human	Peru	2009/06/25	L	V	A	S→N	G	H	L	W
ADX96951	A/Lima/WRAIR8511F/2009	H1N1	Human	Peru	2009/06/25	L	V	A	S→N	G	H	L	W
ADX96961	A/Lima/WRAIR8648F/2009	H1N1	Human	Peru	2009/06/25	L	V	A	S→N	G	H	L	W
ADX96971	A/Lima/WRAIR8689F/2009	H1N1	Human	Peru	2009/06/27	L	V	A	S→N	G	H	L	W
ADX96981	A/Lima/WRAIR8893F/2009	H1N1	Human	Peru	2009/07/01	L	V	A	S→N	G	H	L	W
ADX97011	A/Lima/WRAIR9202F/2009	H1N1	Human	Peru	2009/07/03	L	V	A	S→N	G	H	L	W
ADX97032	A/Arequipa/WRAIR9939F/2009	H1N1	Human	Peru	2009/07/06	L	V	A	S→N	G	H	L	W
ADX96881	A/Piura/WRAIR1694P/2009	H1N1	Human	Peru	2009/07/13	L	V	A	S→N	G	H	L	W
ACZ62769	A/swine/Lidkoeping/1193/2002	H1N1	Swine	Sweden	2002/02/12	L	V	A	S→N	G	H	L	W
ACQ83395	A/Stockholm/28/2009	H1N1	Human	Sweden	2009/04/30	L	V	A	S→N	G	H	L	W
ACR56355	A/Stockholm/29/2009	H1N1	Human	Sweden	2009/05/08	L	V	A	S→N	G	H	L	W
ACT21934	A/Stockholm/31/2009	H1N1	Human	Sweden	2009/05/29	L	V	A	S→N	G	H	L	W
ACT21962	A/Stockholm/32/2009	H1N1	Human	Sweden	2009/05/30	L	V	A	S→N	G	H	L	W
ACT21954	A/Stockholm/33/2009	H1N1	Human	Sweden	2009/05/30	L	V	A	S→N	G	H	L	W
ACT21967	A/Stockholm/36/2009	H1N1	Human	Sweden	2009/05/29	L	V	A	S→N	G	H	L	W
ACT22051	A/Stockholm/39/2009	H1N1	Human	Sweden	2009/06/09	L	V	A	S→N	G	H	L	W
ACT33133	A/Stockholm/41/2009	H1N1	Human	Sweden	2009/06/11	L	V	A	S→N	G	H	L	W
ACT22515	A/Stockholm/43/2009	H1N1	Human	Sweden	2009/06/09	L	V	A	S→N	G	H	L	W
ACT22046	A/Stockholm/44/2009	H1N1	Human	Sweden	2009/06/08	L	V	A	S→N	G	H	L	W
ACT33131	A/Stockholm/45/2009	H1N1	Human	Sweden	2009/06/11	L	V	A	S→N	G	H	L	W
ACU82399	A/swine/Sweden/1021/2009	H1N2	Swine	Sweden	2009/02/26	L	V	A	S→N	G	H	L	W
ADJ80238	A/swine/Sweden/9706/2010	H1N2	Swine	Sweden	2010/01/26	L	V	A→S	S→N	G	H	L	W
AEL31485	A/swine/Taichung/13-6/1999	H1N2	Swine	Taiwan	1999/01/19	L	V	A	S→N	G	H	L	W
AEL31489	A/swine/Miaoli/20-6/2001	H1N1	Swine	Taiwan	2001/05/10	L	V	A	S→N	G	H	L	W
AEL31493	A/swine/Matsu/31-18/2001	H1N2	Swine	Taiwan	2001/07/09	L	V	A	S→N	G	H	L	W
AEL31499	A/swine/Pingtung/31-8/2002	H1N2	Swine	Taiwan	2002/02/07	L	V	A	S→N	G	H	L	W
AEL31501	A/swine/Pingtung/32-9/2002	H1N2	Swine	Taiwan	2002/02/26	L	V	A	S→N	G	H	L	W
AEL31515	A/swine/Matsu/64-10/2002	H1N2	Swine	Taiwan	2002/03/22	L	V	A	S→N	G	H	L	W
AEL31517	A/swine/Chiayi/68-1CM4/2002	H1N1	Swine	Taiwan	2002/03/26	L	V	A	S→N	G	H	L	W
AEL31525	A/swine/Chiayi/70-1/2002	H1N2	Swine	Taiwan	2002/03/28	L	V	A	S→N	G	H	L	W
AEL31509	A/swine/Pingtung/44-1/2002	H1N2	Swine	Taiwan	2002/03/08	L	V	A	S→N	G	H	L	W
AEL31527	A/swine/Taipei/76-4/2002	H1N2	Swine	Taiwan	2002/04/02	L	V	A	S→N	G	H	L	W
AEL31511	A/swine/Taoyuan/45-1/2002	H1N2	Swine	Taiwan	2002/03/08	L	V	A	S→N	G	H	L	W
AEL31543	A/swine/Miaoli/178-9/2002	H1N2	Swine	Taiwan	2002/11/08	L	V	A	S→N	G	H	L	W
AEL31503	A/swine/Taichung/36-3/2002	H1N1	Swine	Taiwan	2002/02/27	L	V	A	S→N	G	H	L	W
AEL31547	A/swine/Pingtung/1-10/2003	H1N2	Swine	Taiwan	2003/01/03	L	V	A	S→N	G	H	L	W
ACN90981	A/swine/Pingtung/92-2/2003	H1N2	Swine	Taiwan	2003/06/25	L	V	A	S→N	G	H	L	W
AEL31549	A/swine/Tainan/5-8/2003	H1N2	Swine	Taiwan	2003/01/08	L	V	A	S→N	G	H	L	W
AEL31569	A/swine/Tainan/83-1/2003	H1N2	Swine	Taiwan	2003/06/09	L	V	A	S→N	G	H	L	W
AEL31531	A/swine/Tainan/98-10/2002	H1N2	Swine	Taiwan	2002/05/08	L	V	A	S→N	G	H	L	W
AEL31563	A/swine/Taipei/75-1/2003	H1N2	Swine	Taiwan	2003/06/03	L	V	A	S→N	G	H	L	W
AEL31565	A/swine/Taipei/75-10/2003	H1N2	Swine	Taiwan	2003/06/03	L	V	A	S→N	G	H	L	W
AEL31555	A/swine/Yunlin/52-3/2003	H1N2	Swine	Taiwan	2003/04/07	L	V→I	A	S→N	G	H	L	W
AEL31597	A/swine/Changhua/173-1/2003	H1N2	Swine	Taiwan	2003/11/25	L	V	A	S→N	G	H	L	W
AEL31567	A/swine/Chiayi/76-3/2003	H1N2	Swine	Taiwan	2003/06/09	L	V	A	S→N	G	H	L	W
AEL31587	A/swine/Kinmen/135-21/2003	H1N2	Swine	Taiwan	2003/09/05	L	V	A	S→N	G	H	L	W
AEL31589	A/swine/Kinmen/135-40/2003	H1N2	Swine	Taiwan	2003/09/05	L	V	A	S→N	G	H	L	W
AEL31593	A/swine/Kinmen/135-42/2003	H1N2	Swine	Taiwan	2003/11/03	L	V	A	S→N	G	H	L	W
AEL31571	A/swine/Matsu/97-6/2003	H1N2	Swine	Taiwan	2003/06/26	L	V	A	S→N	G	H	L	W
AEL31557	A/swine/Miaoli/56-1/2003	H1N2	Swine	Taiwan	2003/04/22	L	V	A	S→N	G	H	L	W
AEL31551	A/swine/Pingtung/36-7/2003	H1N2	Swine	Taiwan	2003/03/11	L	V	A	S→N	G	H	L	W
AEL31595	A/swine/Taoyuan/160-1/2003	H1N2	Swine	Taiwan	2003/11/06	L	V	A	S→N	G	H	L	W
AEL31603	A/swine/Tainan/18-1/2004	H1N2	Swine	Taiwan	2004/02/19	L	V	A	S→N	G	H	L	W
AEL31605	A/swine/Tainan/18-9MD3/2004	H1N2	Swine	Taiwan	2004/02/19	L	V	A	S→N	G	H	L	W
AEL31615	A/swine/Ilan/19-3/2005	H1N2	Swine	Taiwan	2005/03/01	L	V	A	S→N	G	H	L	W
AGI01661	A/Taiwan/603/2005	H1N1	Human	Taiwan	2005/12/23	L	V	A	S→N	G	H	L	W
AGI01699	A/Taiwan/17/2006	H1N1	Human	Taiwan	2006/01/13	L	V	A	S→N	G	H	L	W
AGI01719	A/Taiwan/161/2006	H1N1	Human	Taiwan	2006/03/03	L	V	A	S→N	G	H	L	W
AGI01721	A/Taiwan/18/2006	H1N1	Human	Taiwan	2006/01/14	L	V	A	S→N	G	H	L	W
AGI01671	A/Taiwan/19/2006	H1N1	Human	Taiwan	2006/01/17	L	V	A	S→N	G	H	L	W
AGI01689	A/Taiwan/2/2006	H1N1	Human	Taiwan	2006/01/07	L	V	A	S→N	G	H	L	W
AGI01693	A/Taiwan/22/2006	H1N1	Human	Taiwan	2006/01/19	L	V	A	S→N	G	H	L	W
AGI01753	A/Taiwan/24/2006	H1N1	Human	Taiwan	2006/01/18	L	V	A	S→N	G	H	L	W
AGI01673	A/Taiwan/25/2006	H1N1	Human	Taiwan	2006/01/19	L	V	A	S→N	G	H	L	W
AGI01663	A/Taiwan/256/2006	H1N1	Human	Taiwan	2006/03/18	L	V	A	S→N	G	H	L	W
AGI01675	A/Taiwan/26/2006	H1N1	Human	Taiwan	2006/01/24	L	V	A	S→N	G	H	L	W
AGI01677	A/Taiwan/27/2006	H1N1	Human	Taiwan	2006/01/26	L	V	A	S→N	G	H	L	W
AGI01697	A/Taiwan/43/2006	H1N1	Human	Taiwan	2006/02/02	L	V	A	S→N	G	H	L	W
AGI01667	A/Taiwan/712/2006	H1N1	Human	Taiwan	2006/07/20	L	V	A	S→N	G	H	L	W
ADN92961	A/Taiwan/6566/2006	H1N1	Human	Taiwan	2006/07/04	L	V	A	S→N	G	H	L	W
ADN92927	A/Taiwan/0045/2006	H1N1	Human	Taiwan	2006/05/24	L	V	A	S→N	G	H	L	W
AGI01775	A/Taiwan/218/2007	H1N1	Human	Taiwan	2007/02/12	L	V	A	S→N	G	H	L	W
AGI01777	A/Taiwan/378/2007	H1N1	Human	Taiwan	2007/03/19	L	V	A	S→N	G	H	L	W
AGI01781	A/Taiwan/488/2007	H1N1	Human	Taiwan	2007/05/10	L	V	A	S→N	G	H	L	W
AGI01785	A/Taiwan/512/2007	H1N1	Human	Taiwan	2007/05/15	L	V	A	S→N	G	H	L	W
AGI01783	A/Taiwan/537/2007	H1N1	Human	Taiwan	2007/06/27	L	V	A	S→N	G	H	L	W
AGI01791	A/Taiwan/545/2007	H1N1	Human	Taiwan	2007/05/22	L	V	A	S→N	G	H	L	W
AGI01765	A/Taiwan/546/2007	H1N1	Human	Taiwan	2007/06/18	L	V	A	S→N	G	H	L	W
ADN92929	A/Taiwan/3700/2007	H1N1	Human	Taiwan	2007/03/19	L	V	A	S→N	G	H	L	W
ACN85539	A/swine/Pingtung/64-26/2007	H1N1	Swine	Taiwan	2007/06/05	L→F	V	A	S→N	G	H	L	W
AGI01797	A/Taiwan/49/2008	H1N1	Human	Taiwan	2008/02/14	L	V	A	S→N	G	H	L	W
ADN92953	A/Taiwan/2832/2008	H1N1	Human	Taiwan	2008/10/06	L	V	A	S→N	G	H	L	W
ADN92937	A/Taiwan/2885/2008	H1N1	Human	Taiwan	2008/11/24	L	V	A	S→N	G	H	L	W
ADN92965	A/Taiwan/6723/2008	H1N1	Human	Taiwan	2008/10/13	L	V	A	S→N	G	H	L	W
ADN92941	A/Taiwan/8885/2008	H1N1	Human	Taiwan	2008/10/27	L	V	A	S→N	G	H	L	W
ACV53893	A/Taiwan/115/2009	H1N1	Human	Taiwan	2009/06/	L	V	A	S→N	G	H	L	W
ACV53903	A/Taiwan/126/2009	H1N1	Human	Taiwan	2009/06/	L	V	A	S→N	G	H	L	W
ACV53913	A/Taiwan/137/2009	H1N1	Human	Taiwan	2009/06/	L	V	A	S→N	G	H	L	W
ADA69296	A/Taiwan/143/2009	H1N1	Human	Taiwan	2009/09/15	L	V	A	S→N	G	H	L	W
ADA69306	A/Taiwan/156/2009	H1N1	Human	Taiwan	2009/09/18	L	V	A	S→N	G	H	L	W
ADA69316	A/Taiwan/167/2009	H1N1	Human	Taiwan	2009/09/18	L	V	A	S→N	G	H	L	W
ADA69326	A/Taiwan/177/2009	H1N1	Human	Taiwan	2009/09/18	L	V	A	S→N	G	H	L	W
ADA69336	A/Taiwan/206/2009	H1N1	Human	Taiwan	2009/09/18	L	V	A	S→N	G	H	L	W
ACX55838	A/Taiwan/526/2009	H1N1	Human	Taiwan	2009/07/	L	V	A	S→N	G	H	L	W
ACU29983	A/Taiwan/T0724/2009	H1N1	Human	Taiwan	2009/05/19	L	V	A	S→N	G	H	L	W
ACY77867	A/Taiwan/T0826/2009	H1N1	Human	Taiwan	2009/07/10	L	V	A	S→N	G	H	L	W
ACU29993	A/Taiwan/T1338/2009	H1N1	Human	Taiwan	2009/05/22	L	V	A	S→N	G	H	L	W
ACU30003	A/Taiwan/T1339/2009	H1N1	Human	Taiwan	2009/05/22	L	V	A	S→N	G	H	L	W
ACU30013	A/Taiwan/T1773/2009	H1N1	Human	Taiwan	2009/05/28	L	V	A	S→N	G	H	L	W
ACU30023	A/Taiwan/T1821/2009	H1N1	Human	Taiwan	2009/05/30	L	V	A	S→N	G	H	L	W
ADT79236	A/Taiwan/14/2009	H1N1	Human	Taiwan	2009/06/	L	V	A	S→N	G	H	L	W
ADM14491	A/Taipei/WR0193T/2009	H1N1	Human	Taiwan	2009/08/31	L	V	A	S→N	G	H	L	W
ADM14501	A/Taipei/WR0194N/2009	H1N1	Human	Taiwan	2009/09/01	L	V	A	S→N	G	H	L	W
ADM14510	A/Taipei/WR0195T/2009	H1N1	Human	Taiwan	2009/09/25	L	V	A	S→N	G	H	L	W
ADM14750	A/Taipei/WR1472T/2009	H1N1	Human	Taiwan	2009/10/21	L	V	A	S→N	G	H	L	W
ADM14760	A/Taipei/WR1485T/2009	H1N1	Human	Taiwan	2009/10/21	L	V	A	S→N	G	H	L	W
ADM14769	A/Taipei/WR1489N/2009	H1N1	Human	Taiwan	2009/10/19	L	V	A	S→N	G	H	L	W
ADM33027	A/Taipei/WRAIR1470T/2009	H1N1	Human	Taiwan	2009/12/02	L	V	A	S→N	G	H	L	W
AEJ82967	A/Taiwan/11706/2009	H1N1	Human	Taiwan	2009/12/18	L	V	A	S→N	G	H	L	W
AEJ82945	A/Taiwan/2826/2009	H1N1	Human	Taiwan	2009/07/27	L	V	A	S→N	G	H	L	W
AEJ82947	A/Taiwan/6078/2009	H1N1	Human	Taiwan	2009/08/27	L	V	A	S→N	G	H	L	W
AEJ82961	A/Taiwan/6200/2009	H1N1	Human	Taiwan	2009/10/27	L	V	A	S→N	G	H	L	W
AEJ82965	A/Taiwan/6341/2009	H1N1	Human	Taiwan	2009/12/04	L	V	A	S→N	G	H	L	W
AEJ82955	A/Taiwan/4909/2009	H1N1	Human	Taiwan	2009/09/28	L	V	A	S→N	G	H	L	W
AEJ82959	A/Taiwan/7418/2009	H1N1	Human	Taiwan	2009/10/08	L	V	A	S→N	G	H	L	W
AEJ82963	A/Taiwan/7873/2009	H1N1	Human	Taiwan	2009/10/28	L	V	A	S→N	G	H	L	W
AEJ82957	A/Taiwan/8542/2009	H1N1	Human	Taiwan	2009/09/28	L	V	A	S→N	G	H	L	W
AEJ82953	A/Taiwan/8575/2009	H1N1	Human	Taiwan	2009/09/20	L	V	A	S→N	G	H	L	W
AEJ82949	A/Taiwan/937/2009	H1N1	Human	Taiwan	2009/09/09	L	V	A	S→N	G	H	L	W
AEJ82951	A/Taiwan/940/2009	H1N1	Human	Taiwan	2009/09/10	L	V	A	S→N	G	H	L	W
AEJ82969	A/Taiwan/1017/2009	H1N1	Human	Taiwan	2009/12/29	L	V	A	S→N	G	H	L	W
ADA63251	A/swine/Taiwan/TD-4119B2/2009	H1N1	Swine	Taiwan	2009/11/04	L	V	A	S→N	G	H	L	W
ADU85632	A/swine/Taiwan/CH-1204/2009	H1N1	Swine	Taiwan	2009/12/04	L	V	A	S→N	G	H	L	W
ADU85612	A/swine/Taiwan/HL-1125/2009	H1N1	Swine	Taiwan	2009/11/25	L	V	A	S→N	G	H	L	W
ADU85622	A/swine/Taiwan/PT-1204/2009	H1N1	Swine	Taiwan	2009/12/04	L	V	A	S→N	G	H	L	W
AEL31469	A/swine/Hwalien/167-7/2009	H1N1	Swine	Taiwan	2009/09/01	L	V	A	S→N	G	H	L	W
AEL31471	A/swine/Hwalien/168-4/2009	H1N1	Swine	Taiwan	2009/09/02	L	V	A	S→N	G	H	L	W
AEL31473	A/swine/Changhua/415-7/2009	H1N1	Swine	Taiwan	2009/11/26	L	V	A	S→N	G	H	L	W
AEJ82971	A/Taiwan/1164/2010	H1N1	Human	Taiwan	2010/05/05	L	V→F	A	S→N	G	H	L	W
AEJ82975	A/Taiwan/5270/2010	H1N1	Human	Taiwan	2010/09/06	L	V	A	S→N	G	H	L	W
AEJ82973	A/Taiwan/3994/2010	H1N1	Human	Taiwan	2010/08/11	L	V	A	S→N	G	H	L	W
AEJ82977	A/Taiwan/842/2010	H1N1	Human	Taiwan	2010/12/20	L	V	A	S→N	G	H	L	W
AEL31475	A/swine/Taoyuan/9-5/2010	H1N1	Swine	Taiwan	2010/03/16	L	V	A	S→N	G	H	L	W
ADO39885	A/swine/Taiwan/TD-2542/2010	H1N1	Swine	Taiwan	2010/09/01	L	V	A	S→N	G	H	L	W
AEL31477	A/swine/Taitung/110-2/2010	H1N1	Swine	Taiwan	2010/09/08	L	V	A	S→N	G	H	L	W
AEJ82981	A/Taiwan/1018/2011	H1N1	Human	Taiwan	2011/01/08	L	V	A	S→N	G	H	L	W
AEJ82991	A/Taiwan/1102/2011	H1N1	Human	Taiwan	2011/01/19	L	V	A	S→N	G	H	L	W
AEJ82993	A/Taiwan/1150/2011	H1N1	Human	Taiwan	2011/01/26	L	V	A	S→N	G	H	L	W
AEJ82995	A/Taiwan/1749/2011	H1N1	Human	Taiwan	2011/01/27	L	V	A	S→N	G	H	L	W
AEJ82983	A/Taiwan/2649/2011	H1N1	Human	Taiwan	2011/01/17	L	V	A	S→N	G	H	L	W
AEJ82997	A/Taiwan/2883/2011	H1N1	Human	Taiwan	2011/02/01	L	V	A	S→N	G	H	L	W
AEJ82999	A/Taiwan/3697/2011	H1N1	Human	Taiwan	2011/02/03	L	V	A	S→N	G	H	L	W
AEJ82979	A/Taiwan/4501/2011	H1N1	Human	Taiwan	2011/01/03	L	V	A	S→N	G	H	L	W
AEJ83001	A/Taiwan/4611/2011	H1N1	Human	Taiwan	2011/02/08	L	V	A	S→N	G	H	L	W
AEJ82985	A/Taiwan/5506/2011	H1N1	Human	Taiwan	2011/01/17	L	V	A	S→N	G	H	L	W
AEJ82989	A/Taiwan/552/2011	H1N1	Human	Taiwan	2011/01/18	L	V	A	S→N	G	H	L	W
AEJ82987	A/Taiwan/67/2011	H1N1	Human	Taiwan	2011/01/17	L	V	A	S→N	G	H	L	W
AFE02961	A/Taiwan/549/2011	H1N1	Human	Taiwan	2011/01/18	L	V	A	S→N	G	H	L	W
AFE02963	A/Taiwan/594/2011	H1N1	Human	Taiwan	2011/01/29	L	V	A	S→N	G	H	L	W
AFE02965	A/Taiwan/652/2011	H1N1	Human	Taiwan	2011/02/16	L	V	A	S→N	G	H	L	W
AFE02975	A/Taiwan/4696/2011	H1N1	Human	Taiwan	2011/02/22	L	V	A	S→N	G	H	L	W
AFE02977	A/Taiwan/4709/2011	H1N1	Human	Taiwan	2011/03/07	L	V	A	S→N	G	H	L	W
AFE02979	A/Taiwan/4711/2011	H1N1	Human	Taiwan	2011/03/14	L	V	A	S→N	G	H	L	W
AFE02973	A/Taiwan/2116/2011	H1N1	Human	Taiwan	2011/02/23	L	V	A	S→N	G	H	L	W
AFE02971	A/Taiwan/1829/2011	H1N1	Human	Taiwan	2011/02/24	L	V	A	S→N	G	H	L	W
AFE02969	A/Taiwan/1758/2011	H1N1	Human	Taiwan	2011/02/01	L	V	A	S→N	G	H	L	W
AFE02967	A/Taiwan/1240/2011	H1N1	Human	Taiwan	2011/02/16	L	V	A	S→N	G	H	L	W
AAA91322	A/NWS/1933	H1N1	Human	United Kingdom	1933//	L	V	A	S→N	G	H	L	W
CAA30885	A/WS/7/1933	H1N1	Human	United Kingdom	1933//	L	V	A	S→N	G	H	L	W
ABF47957	A/WSN/1933 TS61	H1N1	Human	United Kingdom	1933//	L	V	A	S→N	G	H	L	W
CAA30883	A/WSN/1933	H1N1	Human	United Kingdom	1933//	L	V	A	S→N	G	H	L	W
AAA43274	A/WSN/1933	H1N1	Human	United Kingdom	1933//	L	V	A	S→N	G	H	L	W
AAA91324	A/WSN/1933	H1N1	Human	United Kingdom	1933//	L	V	A	S→N	G→E	H	L	W
ACF54600	A/WSN/1933	H1N1	Human	United Kingdom	1933//	L	V	A	S→N	G	H	L	W
ABD77798	A/Wilson-Smith/1933	H1N1	Human	United Kingdom	1933//	L	V	A	S→N	G	H	L	W
ABF21317	A/Wilson-Smith/1933	H1N1	Human	United Kingdom	1933//	L	V	A	S→N	G	H	L	W
ACO24998	A/swine/England/WVL10/1993	H1N1	Swine	United Kingdom	1993//	L	V	A	S→N	G	H	L	W
ACO25009	A/swine/England/WVL11/1994	H1N1	Swine	United Kingdom	1994//	L	V	A	S→N	G	H	L	W
CAC87413	A/swine/Scotland/410440/94	H1N2	Swine	United Kingdom	1994//	L→I	V	A	S→N	G	H	L	W
ACO25137	A/swine/England/WVL7/1992	H1N1	Swine	United Kingdom	1992//	L	V	A	S→N	G	H	L	W
ACO25019	A/swine/England/WVL12/1995	H1N1	Swine	United Kingdom	1995//	L	V	A	S→N	G	H	L	W
ACO25040	A/swine/England/WVL14/1996	H1N1	Swine	United Kingdom	1996//	L→F	V	A	S→N	G	H	L	W
ACC94047	A/swine/England/17394/96	H1N2	Swine	United Kingdom	1996//	L	V	A	S→N	G	H	L	W
ACO25051	A/swine/England/WVL15/1997	H1N1	Swine	United Kingdom	1997//	L	V	A	S→N	G	H	L	W
ACO25062	A/swine/England/WVL16/1998	H1N1	Swine	United Kingdom	1998//	L	V	A	S→N	G	H	L	W
ACO25073	A/swine/Scotland/WVL17/1999	H1N1	Swine	United Kingdom	1999//	L	V	A	S→N	G	H	L	W
ACR15620	A/England/195/2009	H1N1	Human	United Kingdom	2009/04/28	L	V	A	S→N	G	H	L	W
ADX31849	A/swine/England/1382/2010	H1N2	Swine	United Kingdom	2010/04/13	L	V	A	S→N	G	H	L	W
ADJ37580	A/England/1111/2009	H1N1	Human	United Kingdom	2009/10/21	L	V	A	S→N	G	H	L	W
ADJ37600	A/England/1116/2009	H1N1	Human	United Kingdom	2009/10/21	L	V	A	S→N	G	H	L	W
ADJ37606	A/England/1213/2009	H1N1	Human	United Kingdom	2009/10/28	L	V	A	S→N	G	H	L	W
ADJ37474	A/England/213/2009	H1N1	Human	United Kingdom	2009/04/29	L	V	A	S→N	G	H	L	W
ADJ37476	A/England/217/2009	H1N1	Human	United Kingdom	2009/04/30	L	V	A	S→N	G	H	L	W
ADJ37478	A/England/221/2009	H1N1	Human	United Kingdom	2009/05/02	L	V	A	S→N	G	H	L	W
ADJ37480	A/England/249/2009	H1N1	Human	United Kingdom	2009/05/05	L	V	A	S→N	G	H	L	W
ADJ37482	A/England/303/2009	H1N1	Human	United Kingdom	2009/05/26	L	V	A	S→N	G	H	L	W
ADJ37486	A/England/313/2009	H1N1	Human	United Kingdom	2009/05/26	L	V	A	S→N	G	H	L	W
ADJ37488	A/England/328/2009	H1N1	Human	United Kingdom	2009/05/28	L	V	A	S→N	G	H	L	W
ADJ37490	A/England/337/2009	H1N1	Human	United Kingdom	2009/05/30	L	V	A	S→N	G	H	L	W
ADJ37492	A/England/341/2009	H1N1	Human	United Kingdom	2009/05/30	L	V	A	S→N	G	H	L	W
ADJ37494	A/England/342/2009	H1N1	Human	United Kingdom	2009/05/29	L	V	A	S→N	G	H	L	W
ADJ37496	A/England/343/2009	H1N1	Human	United Kingdom	2009/05/30	L	V	A	S→N	G	H	L	W
ADJ37498	A/England/345/2009	H1N1	Human	United Kingdom	2009/05/30	L	V	A	S→N	G	H	L	W
ADJ37500	A/England/346/2009	H1N1	Human	United Kingdom	2009/05/30	L	V	A	S→N	G	H	L	W
ADJ37502	A/England/347/2009	H1N1	Human	United Kingdom	2009/05/30	L	V	A	S→N	G	H	L	W
ADJ37504	A/England/348/2009	H1N1	Human	United Kingdom	2009/05/30	L	V	A	S→N	G	H	L	W
ADJ37506	A/England/349/2009	H1N1	Human	United Kingdom	2009/05/30	L	V	A	S→N	G	H	L	W
ADJ37508	A/England/350/2009	H1N1	Human	United Kingdom	2009/05/27	L	V	A	S→N	G	H	L	W
ADJ37510	A/England/351/2009	H1N1	Human	United Kingdom	2009/05/31	L	V	A	S→N	G	H	L	W
ADJ37512	A/England/360/2009	H1N1	Human	United Kingdom	2009/06/01	L	V	A	S→N	G	H	L	W
ADJ37516	A/England/364/2009	H1N1	Human	United Kingdom	2009/05/31	L	V	A	S→N	G	H	L	W
ADJ37518	A/England/365/2009	H1N1	Human	United Kingdom	2009/05/31	L	V	A	S→N	G	H	L	W
ADJ37520	A/England/366/2009	H1N1	Human	United Kingdom	2009/05/31	L	V	A	S→N	G	H	L	W
ADJ37522	A/England/374/2009	H1N1	Human	United Kingdom	2009/06/01	L	V	A	S→N	G	H	L	W
ADJ37524	A/England/377/2009	H1N1	Human	United Kingdom	2009/06/02	L	V	A	S→N	G	H	L	W
ADJ37526	A/England/380/2009	H1N1	Human	United Kingdom	2009/06/02	L	V	A	S→N	G	H	L	W
ADJ37528	A/England/383/2009	H1N1	Human	United Kingdom	2009/06/01	L	V	A	S→N	G	H	L	W
ADJ37530	A/England/391/2009	H1N1	Human	United Kingdom	2009/06/02	L	V	A	S→N	G	H	L	W
ADJ37532	A/England/393/2009	H1N1	Human	United Kingdom	2009/06/02	L	V	A	S→N	G	H	L	W
ADJ37534	A/England/399/2009	H1N1	Human	United Kingdom	2009/06/03	L	V	A	S→N	G	H	L	W
ADJ37536	A/England/401/2009	H1N1	Human	United Kingdom	2009/06/03	L	V	A	S→N	G	H	L	W
ADJ37550	A/England/415/2009	H1N1	Human	United Kingdom	2009/06/04	L	V	A	S→N	G	H	L	W
ADJ37552	A/England/416/2009	H1N1	Human	United Kingdom	2009/06/02	L	V	A	S→N	G	H	L	W
ADJ37554	A/England/421/2009	H1N1	Human	United Kingdom	2009/06/06	L	V	A	S→N	G	H	L	W
ADJ37556	A/England/424/2009	H1N1	Human	United Kingdom	2009/06/04	L	V	A	S→N	G	H	L	W
ADJ37558	A/England/429/2009	H1N1	Human	United Kingdom	2009/06/08	L	V	A	S→N	G	H	L	W
ADJ37560	A/England/432/2009	H1N1	Human	United Kingdom	2009/06/05	L	V	A	S→N	G	H	L	W
ADJ37562	A/England/435/2009	H1N1	Human	United Kingdom	2009/06/06	L	V	A	S→N	G	H	L	W
ADJ37564	A/England/436/2009	H1N1	Human	United Kingdom	2009/06/05	L	V	A	S→N	G	H	L	W
ADJ37566	A/England/443/2009	H1N1	Human	United Kingdom	2009/06/05	L	V	A	S→N	G	H	L	W
ADJ37568	A/England/446/2009	H1N1	Human	United Kingdom	2009/06/09	L	V	A	S→N	G	H	L	W
ADJ37570	A/England/450/2009	H1N1	Human	United Kingdom	2009/06/07	L	V	A	S→N	G	H	L	W
ADJ37572	A/England/451/2009	H1N1	Human	United Kingdom	2009/06/07	L	V	A	S→N	G	H	L	W
ADJ37472	A/England/456/2009	H1N1	Human	United Kingdom	2009/06/05	L	V	A	S→N	G	H	L	W
ADJ37610	A/England/766/2009	H1N1	Human	United Kingdom	2009/10/21	L	V	A	S→N	G	H	L	W
ADJ37612	A/England/797/2009	H1N1	Human	United Kingdom	2009/10/26	L	V	A	S→N	G	H	L	W
ADJ37614	A/England/798/2009	H1N1	Human	United Kingdom	2009/10/22	L	V→I	A	S→N	G	H	L	W
ADJ37588	A/England/854/2009	H1N1	Human	United Kingdom	2009/11/23	L	V	A	S→N	G	H	L	W
ADJ37574	A/England/857/2009	H1N1	Human	United Kingdom	2009/11/25	L	V	A	S→N	G	H	L	W
ADJ37584	A/England/859/2009	H1N1	Human	United Kingdom	2009/11/25	L	V	A	S→N	G	H	L	W
ADJ37592	A/England/862/2009	H1N1	Human	United Kingdom	2009/11/23	L	V	A	S→N	G	H	L	W
ADJ37576	A/England/865/2009	H1N1	Human	United Kingdom	2009/11/23	L	V	A	S→N	G	H	L	W
ADJ37582	A/England/869/2009	H1N1	Human	United Kingdom	2009/11/18	L	V	A	S→N	G	H	L	W
ADJ37590	A/England/872/2009	H1N1	Human	United Kingdom	2009/11/20	L	V	A	S→N	G	H	L	W
ADJ37578	A/England/876/2009	H1N1	Human	United Kingdom	2009/11/20	L	V	A	S→N	G	H	L	W
ADJ37596	A/England/898/2009	H1N1	Human	United Kingdom	2009/11/25	L	V	A	S→N	G	H	L	W
ADJ37586	A/England/900/2009	H1N1	Human	United Kingdom	2009/11/24	L	V	A	S→N	G	H	L	W
ADJ37594	A/England/902/2009	H1N1	Human	United Kingdom	2009/11/20	L	V	A	S→N	G	H	L	W
ADJ37618	A/England/938/2009	H1N1	Human	United Kingdom	2009/12/30	L	V	A	S→N	G	H	L	W
ADJ37616	A/England/941/2009	H1N1	Human	United Kingdom	2009/12/02	L	V	A	S→N	G	H	L	W
ADJ37598	A/England/950/2009	H1N1	Human	United Kingdom	2009/10/20	L	V	A	S→N	G	H	L	W
ADJ37622	A/England/H093780034/2009	H1N1	Human	United Kingdom	2009/09/10	L	V	A	S→N	G	H	L	W
ADJ37620	A/England/H093780041/2009	H1N1	Human	United Kingdom	2009/09/09	L	V	A	S→N	G	H	L	W
ADJ37624	A/England/H093900113/2009	H1N1	Human	United Kingdom	2009/09/18	L	V	A	S→N	G	H	L	W
ADJ37604	A/England/H094220579/2009	H1N1	Human	United Kingdom	2009/10/12	L	V	A	S→N	G	H	L	W
ADJ37602	A/England/H094240645/2009	H1N1	Human	United Kingdom	2009/10/12	L	V	A	S→N	G	H	L	W
ADJ37608	A/England/H094380096/2009	H1N1	Human	United Kingdom	2009/10/21	L	V	A	S→N	G	H	L	W
ADJ37514	A/Scotland/8/2009	H1N1	Human	United Kingdom	2009/05/31	L	V	A	S→N	G	H	L	W
AEW10648	A/England/197/2009	H1N1	Human	United Kingdom	2009/04/27	L	V	A	S→N	G	H	L	W
AEW10688	A/England/200/2009	H1N1	Human	United Kingdom	2009/04/28	L	V	A	S→N	G	H	L	W
AEW10818	A/England/201/2009	H1N1	Human	United Kingdom	2009/05/02	L	V	A	S→N	G	H	L	W
AEW10638	A/England/202/2009	H1N1	Human	United Kingdom	2009/04/27	L	V	A	S→N	G	H	L	W
AEW10658	A/England/204/2009	H1N1	Human	United Kingdom	2009/04/28	L	V	A	S→N	G	H	L	W
AEW10668	A/England/205/2009	H1N1	Human	United Kingdom	2009/04/27	L	V	A	S→N	G	H	L	W
AEW10678	A/England/207/2009	H1N1	Human	United Kingdom	2009/04/27	L	V	A	S→N	G	H	L	W
AEW10718	A/England/211/2009	H1N1	Human	United Kingdom	2009/04/28	L	V	A	S→N	G	H	L	W
AEW10738	A/England/214/2009	H1N1	Human	United Kingdom	2009/04/30	L	V	A	S→N	G	H	L	W
AEW10748	A/England/215/2009	H1N1	Human	United Kingdom	2009/04/30	L	V	A	S→N	G	H	L	W
AEW10758	A/England/216/2009	H1N1	Human	United Kingdom	2009/04/30	L	V	A	S→N	G	H	L	W
AEW10778	A/England/218/2009	H1N1	Human	United Kingdom	2009/05/02	L	V	A	S→N	G	H	L	W
AEW10798	A/England/219/2009	H1N1	Human	United Kingdom	2009/05/02	L	V	A	S→N	G	H	L	W
AEW10808	A/England/220/2009	H1N1	Human	United Kingdom	2009/05/02	L	V	A	S→N	G	H	L	W
AEW10828	A/England/223/2009	H1N1	Human	United Kingdom	2009/04/29	L	V	A	S→N	G	H	L	W
AEW10788	A/England/246/2009	H1N1	Human	United Kingdom	2009/05/02	L	V	A	S→N	G	H	L	W
AEW10838	A/England/247/2009	H1N1	Human	United Kingdom	2009/05/03	L	V	A	S→N	G	H	L	W
AEW10888	A/England/252/2009	H1N1	Human	United Kingdom	2009/05/08	L	V	A	S→N	G	H	L	W
AEW10908	A/England/253/2009	H1N1	Human	United Kingdom	2009/05/07	L	V	A	S→N	G	H	L	W
AEW10918	A/England/254/2009	H1N1	Human	United Kingdom	2009/05/05	L	V	A	S→N	G	H	L	W
AEW10938	A/England/256/2009	H1N1	Human	United Kingdom	2009/05/08	L	V	A	S→N	G	H	L	W
AEW10948	A/England/257/2009	H1N1	Human	United Kingdom	2009/05/09	L	V	A	S→N	G	H	L	W
AEW10958	A/England/259/2009	H1N1	Human	United Kingdom	2009/05/11	L	V	A	S→N	G	H	L	W
AEW10998	A/England/263/2009	H1N1	Human	United Kingdom	2009/05/12	L	V	A	S→N	G	H	L	W
AEW11008	A/England/264/2009	H1N1	Human	United Kingdom	2009/05/12	L	V	A	S→N	G	H	L	W
AEW11018	A/England/265/2009	H1N1	Human	United Kingdom	2009/05/12	L	V	A	S→N	G	H	L	W
AEW11048	A/England/266/2009	H1N1	Human	United Kingdom	2009/05/15	L	V	A	S→N	G	H	L	W
AEW11068	A/England/359/2009	H1N1	Human	United Kingdom	2009/05/31	L	V	A	S→N	G	H	L	W
AEW11078	A/England/361/2009	H1N1	Human	United Kingdom	2009/06/01	L	V	A	S→N	G	H	L	W
AEW11088	A/England/381/2009	H1N1	Human	United Kingdom	2009/06/01	L	V	A	S→N	G	H	L	W
AEW11098	A/England/382/2009	H1N1	Human	United Kingdom	2009/06/01	L	V	A	S→N	G	H	L	W
AEW11108	A/England/384/2009	H1N1	Human	United Kingdom	2009/06/01	L	V	A	S→N	G	H	L	W
AEW11118	A/England/385/2009	H1N1	Human	United Kingdom	2009/06/01	L	V	A	S→N	G	H	L	W
AEW11128	A/England/386/2009	H1N1	Human	United Kingdom	2009/06/01	L	V	A	S→N	G	H	L	W
AEW11138	A/England/388/2009	H1N1	Human	United Kingdom	2009/06/02	L	V	A	S→N	G	H	L	W
AEW11148	A/England/389/2009	H1N1	Human	United Kingdom	2009/06/03	L	V	A	S→N	G	H	L	W
AEW11158	A/England/392/2009	H1N1	Human	United Kingdom	2009/06/03	L	V	A	S→N	G	H	L	W
AEW11168	A/England/394/2009	H1N1	Human	United Kingdom	2009/06/02	L	V	A	S→N	G	H	L	W
AEW11178	A/England/395/2009	H1N1	Human	United Kingdom	2009/06/01	L	V	A	S→N	G	H	L	W
AEW11188	A/England/398/2009	H1N1	Human	United Kingdom	2009/06/03	L	V	A	S→N	G	H	L	W
AEW11198	A/England/400/2009	H1N1	Human	United Kingdom	2009/06/05	L	V	A	S→N	G	H	L	W
AEW11208	A/England/402/2009	H1N1	Human	United Kingdom	2009/06/01	L	V	A	S→N	G	H	L	W
AEW11218	A/England/411/2009	H1N1	Human	United Kingdom	2009/06/04	L	V	A	S→N	G	H	L	W
AEW11228	A/England/414/2009	H1N1	Human	United Kingdom	2009/06/04	L	V	A	S→N	G	H	L	W
AEW11238	A/England/418/2009	H1N1	Human	United Kingdom	2009/06/05	L	V	A	S→N	G	H	L	W
AEW11248	A/England/419/2009	H1N1	Human	United Kingdom	2009/06/05	L	V	A	S→N	G	H	L	W
AEW11257	A/England/423/2009	H1N1	Human	United Kingdom	2009/06/04	L	V	A	S→N	G	H	L	W
AEW11267	A/England/428/2009	H1N1	Human	United Kingdom	2009/06/04	L	V	A	S→N	G	H	L	W
AEW11277	A/England/430/2009	H1N1	Human	United Kingdom	2009/06/05	L	V	A	S→N	G	H	L	W
AEW11287	A/England/431/2009	H1N1	Human	United Kingdom	2009/06/05	L	V	A	S→N	G	H	L	W
AEW11297	A/England/433/2009	H1N1	Human	United Kingdom	2009/06/05	L	V	A	S→N	G	H	L	W
AEW11307	A/England/434/2009	H1N1	Human	United Kingdom	2009/06/06	L	V	A	S→N	G	H	L	W
AEW11317	A/England/445/2009	H1N1	Human	United Kingdom	2009/06/09	L	V	A	S→N	G	H	L	W
AEW10598	A/England/541/2009	H1N1	Human	United Kingdom	2009/06/23	L	V	A	S→N	G	H	L	W
AEW10698	A/England/551/2009	H1N1	Human	United Kingdom	2009/04/27	L	V	A	S→N	G	H	L	W
AEW10618	A/England/634/2009	H1N1	Human	United Kingdom	2009/07/01	L	V	A	S→N	G	H	L	W
AEW10628	A/England/675/2009	H1N1	Human	United Kingdom	2009/07/10	L	V	A	S→N	G	H	L	W
AEW10608	A/England/92860032/2009	H1N1	Human	United Kingdom	2009/07/06	L	V	A	S→N	G	H	L	W
AEW10708	A/England/XFL00071/2009	H1N1	Human	United Kingdom	2009/04/27	L	V	A	S→N	G	H	L	W
AEW10728	A/England/XFL00137/2009	H1N1	Human	United Kingdom	2009/04/29	L	V	A	S→N	G	H	L	W
AEW10848	A/England/XFL00200/2009	H1N1	Human	United Kingdom	2009/05/04	L	V	A	S→N	G	H	L	W
AEW10858	A/England/XFL00275/2009	H1N1	Human	United Kingdom	2009/05/05	L	V	A	S→N	G	H	L	W
AEW10868	A/England/XFL00300/2009	H1N1	Human	United Kingdom	2009/05/07	L	V	A	S→N	G	H	L	W
AEW10878	A/England/XFL00304/2009	H1N1	Human	United Kingdom	2009/05/05	L	V	A	S→N	G	H	L	W
AEW10898	A/England/XFL00311/2009	H1N1	Human	United Kingdom	2009/05/07	L	V	A	S→N	G	H	L	W
AEW10928	A/England/XFL00354/2009	H1N1	Human	United Kingdom	2009/05/10	L	V	A	S→N	G	H	L	W
AEW10968	A/England/XFL00418/2009	H1N1	Human	United Kingdom	2009/05/11	L	V	A	S→N	G	H	L	W
AEW10978	A/England/XFL00419/2009	H1N1	Human	United Kingdom	2009/05/12	L	V	A	S→N	G	H	L	W
AEW10988	A/England/XFL00473/2009	H1N1	Human	United Kingdom	2009/05/12	L	V	A	S→N	G	H	L	W
AEW11028	A/England/XFL00481/2009	H1N1	Human	United Kingdom	2009/05/13	L	V	A	S→N	G	H	L	W
AEW11038	A/England/XFL00482/2009	H1N1	Human	United Kingdom	2009/05/13	L	V	A	S→N	G	H	L	W
AEW11058	A/England/XFL00532/2009	H1N1	Human	United Kingdom	2009/05/15	L	V	A	S→N	G	H	L	W
AEW11327	A/Scotland/10/2009	H1N1	Human	United Kingdom	2009/06/11	L	V	A	S→N	G	H	L	W
AEW10768	A/Scotland/4/2009	H1N1	Human	United Kingdom	2009/05/03	L	V	A	S→N	G	H	L	W
AEW10578	A/Scotland/91800797/2009	H1N1	Human	United Kingdom	2009/04/25	L	V	A	S→N	G	H	L	W
AEW10588	A/Scotland/91800799/2009	H1N1	Human	United Kingdom	2009/04/24	L	V	A	S→N	G	H	L	W
AFK14143	A/Scotland/Aberdeen_1/2009	H1N1	Human	United Kingdom	2009/11/10	L	V	A	S→N	G	H	L	W
AFK14161	A/Scotland/Aberdeen_11/2009	H1N1	Human	United Kingdom	2009/11/11	L	V→F	A	S→N	G	H	L	W
AFK14170	A/Scotland/Aberdeen_12/2009	H1N1	Human	United Kingdom	2009/11/12	L	V	A	S→N	G	H	L	W
AFK14179	A/Scotland/Aberdeen_13/2009	H1N1	Human	United Kingdom	2009/11/12	L	V	A	S→N	G	H	L	W
AFK14188	A/Scotland/Aberdeen_14/2009	H1N1	Human	United Kingdom	2009/11/13	L	V	A	S→N	G	H	L	W
AFK14206	A/Scotland/Aberdeen_16/2009	H1N1	Human	United Kingdom	2009/11/12	L	V	A	S→N	G	H	L	W
AFK14224	A/Scotland/Aberdeen_2/2009	H1N1	Human	United Kingdom	2009/11/11	L	V	A	S→N	G	H	L	W
AFK14233	A/Scotland/Aberdeen_3/2009	H1N1	Human	United Kingdom	2009/11/11	L	V→F	A	S→N	G	H	L	W
AFK14242	A/Scotland/Aberdeen_4/2009	H1N1	Human	United Kingdom	2009/11/11	L	V	A	S→N	G	H	L	W
AFK14826	A/Scotland/Aberdeen_416064/2009	H1N1	Human	United Kingdom	2009/06/10	L	V	A	S→N	G	H	L	W
AFK14251	A/Scotland/Aberdeen_5/2009	H1N1	Human	United Kingdom	2009/11/13	L	V	A	S→N	G	H	L	W
AFK14259	A/Scotland/Aberdeen_6/2009	H1N1	Human	United Kingdom	2009/11/11	L	V	A	S→N	G	H	L	W
AFK14268	A/Scotland/Aberdeen_7/2009	H1N1	Human	United Kingdom	2009/11/11	L	V	A	S→N	G	H	L	W
AFK14276	A/Scotland/Aberdeen_8/2009	H1N1	Human	United Kingdom	2009/11/10	L	V	A	S→N	G	H	L	W
AFK14460	A/Scotland/Dumfries_425403/2009	H1N1	Human	United Kingdom	2009/07/01	L	V	A	S→N	G	H	L	W
AFK14300	A/Scotland/Dundee_09V500199/2009	H1N1	Human	United Kingdom	2009/10/15	L	V→F	A	S→N	G	H	L	W
AFK14309	A/Scotland/Dundee_09V500203/2009	H1N1	Human	United Kingdom	2009/10/15	L	V	A	S→N	G	H	L	W
AFK14345	A/Scotland/Dundee_09V500266/2009	H1N1	Human	United Kingdom	2009/10/19	L	V	A	S→N	G	H	L	W
AFK14354	A/Scotland/Dundee_09V500321/2009	H1N1	Human	United Kingdom	2009/10/20	L	V	A	S→N	G	H	L	W
AFK14362	A/Scotland/Dundee_09V500624/2009	H1N1	Human	United Kingdom	2009/11/02	L	V	A	S→N	G	H	L	W
AFK14380	A/Scotland/Dundee_09V500795/2009	H1N1	Human	United Kingdom	2009/11/05	L	V	A	S→N	G	H	L	W
AFK14389	A/Scotland/Dundee_09V500800/2009	H1N1	Human	United Kingdom	2009/11/05	L	V	A	S→N	G	H	L	W
AFK14408	A/Scotland/Dundee_09V502215/2009	H1N1	Human	United Kingdom	2009/12/14	L	V	A	S→N	G	H	L	W
AFK14417	A/Scotland/Dundee_09V502385/2009	H1N1	Human	United Kingdom	2009/12/20	L	V	A	S→N	G	H	L	W
AFK14426	A/Scotland/Dundee_09V502390/2009	H1N1	Human	United Kingdom	2009/12/21	L	V	A	S→N	G	H	L	W
AFK14444	A/Scotland/Dundee_09V502666/2009	H1N1	Human	United Kingdom	2009/12/31	L	V	A	S→N	G	H	L	W
AFK14453	A/Scotland/Dundee_10V070791/2010	H1N1	Human	United Kingdom	2010/02/04	L	V	A	S→N	G	H	L	W
AFK14634	A/Scotland/EastKilbride_412770/2009	H1N1	Human	United Kingdom	2009/06/03	L	V	A	S→N	G	H	L	W
AFK14658	A/Scotland/EastKilbride_413652/2009	H1N1	Human	United Kingdom	2009/06/03	L	V	A	S→N	G	H	L	W
AFK14865	A/Scotland/EastKilbride_417647/2009	H1N1	Human	United Kingdom	2009/06/17	L	V	A	S→N	G	H	L	W
AFK14872	A/Scotland/EastKilbride_419809/2009	H1N1	Human	United Kingdom	2009/06/17	L	V	A	S→N	G	H	L	W
AFK14881	A/Scotland/EastKilbride_420703/2009	H1N1	Human	United Kingdom	2009/06/24	L	V	A	S→N	G	H	L	W
AFK14887	A/Scotland/EastKilbride_420874/2009	H1N1	Human	United Kingdom	2009/06/24	L	V	A	S→N	G	H	L	W
AFK14896	A/Scotland/EastKilbride_420875/2009	H1N1	Human	United Kingdom	2009/06/24	L	V	A	S→N	G	H	L	W
AFK14905	A/Scotland/EastKilbride_420880/2009	H1N1	Human	United Kingdom	2009/06/24	L	V	A	S→N	G	H	L	W
AFK14914	A/Scotland/EastKilbride_420881/2009	H1N1	Human	United Kingdom	2009/06/24	L	V	A	S→N	G	H	L	W
AFK14923	A/Scotland/EastKilbride_425383/2009	H1N1	Human	United Kingdom	2009/07/01	L	V	A	S→N	G	H	L	W
AFK14478	A/Scotland/Edinburgh_17343/2009	H1N1	Human	United Kingdom	2009/06/10	L	V	A	S→N	G	H	L	W
AFK14487	A/Scotland/Edinburgh_17645/2009	H1N1	Human	United Kingdom	2009/06/24	L	V	A	S→N	G	H	L	W
AFK14497	A/Scotland/Edinburgh_17714/2009	H1N1	Human	United Kingdom	2009/06/24	L	V	A	S→N	G	H	L	W
AFK14291	A/Scotland/Edinburgh_17715/2009	H1N1	Human	United Kingdom	2009/06/24	L	V	A	S→N	G	H	L	W
AFK14506	A/Scotland/Edinburgh_20203/2009	H1N1	Human	United Kingdom	2009/10/19	L	V	A	S→N	G	H	L	W
AFK14524	A/Scotland/Edinburgh_20308/2009	H1N1	Human	United Kingdom	2009/10/19	L	V	A	S→N	G	H	L	W
AFK14531	A/Scotland/Edinburgh_20342/2009	H1N1	Human	United Kingdom	2009/10/20	L	V	A	S→N	G	H	L	W
AFK14540	A/Scotland/Edinburgh_20665/2009	H1N1	Human	United Kingdom	2009/10/20	L	V	A	S→N	G	H	L	W
AFK14549	A/Scotland/Edinburgh_21027/2009	H1N1	Human	United Kingdom	2009/10/30	L	V	A	S→N	G	H	L	W
AFK14557	A/Scotland/Edinburgh_23151/2009	H1N1	Human	United Kingdom	2009/12/04	L	V	A	S→N	G	H	L	W
AFK14566	A/Scotland/Fife_17690/2009	H1N1	Human	United Kingdom	2009/06/24	L	V	A	S→N	G	H	L	W
AFK14469	A/Scotland/Fife_17712/2009	H1N1	Human	United Kingdom	2009/06/24	L	V	A	S→N	G	H	L	W
AFK14283	A/Scotland/Fife_20234/2009	H1N1	Human	United Kingdom	2009/10/15	L	V	A	S→N	G	H	L	W
AFK14590	A/Scotland/Glasgow_412118/2009	H1N1	Human	United Kingdom	2009/05/	L	V	A	S→N	G	H	L	W
AFK14599	A/Scotland/Glasgow_412286/2009	H1N1	Human	United Kingdom	2009/06/03	L	V	A	S→N	G	H	L	W
AFK14606	A/Scotland/Glasgow_412311/2009	H1N1	Human	United Kingdom	2009/06/03	L	V	A	S→N	G	H	L	W
AFK14616	A/Scotland/Glasgow_412313/2009	H1N1	Human	United Kingdom	2009/06/03	L	V	A	S→N	G	H	L	W
AFK14643	A/Scotland/Glasgow_413364/2009	H1N1	Human	United Kingdom	2009/06/03	L	V	A	S→N	G	H	L	W
AFK14653	A/Scotland/Glasgow_413608/2009	H1N1	Human	United Kingdom	2009/06/03	L	V	A	S→N	G	H	L	W
AFK14674	A/Scotland/Glasgow_413848/2009	H1N1	Human	United Kingdom	2009/06/03	L	V	A	S→N	G	H	L	W
AFK14692	A/Scotland/Glasgow_413886/2009	H1N1	Human	United Kingdom	2009/06/03	L	V	A	S→N	G	H	L	W
AFK14701	A/Scotland/Glasgow_413941/2009	H1N1	Human	United Kingdom	2009/06/10	L	V	A	S→N	G	H	L	W
AFK14709	A/Scotland/Glasgow_414159/2009	H1N1	Human	United Kingdom	2009/06/10	L	V	A	S→N	G	H	L	W
AFK14717	A/Scotland/Glasgow_414473/2009	H1N1	Human	United Kingdom	2009/06/10	L	V	A	S→N	G	H	L	W
AFK14726	A/Scotland/Glasgow_419707/2009	H1N1	Human	United Kingdom	2009/06/17	L	V	A	S→N	G	H	L	W
AFK14735	A/Scotland/Glasgow_419865/2009	H1N1	Human	United Kingdom	2009/06/17	L	V	A	S→N	G	H	L	W
AFK14744	A/Scotland/Glasgow_419977/2009	H1N1	Human	United Kingdom	2009/06/17	L	V	A	S→N	G	H	L	W
AFK14753	A/Scotland/Glasgow_420755/2009	H1N1	Human	United Kingdom	2009/06/24	L	V	A	S→N	G	H	L	W
AFK14759	A/Scotland/Glasgow_420768/2009	H1N1	Human	United Kingdom	2009/06/24	L	V	A	S→N	G	H	L	W
AFK14768	A/Scotland/Glasgow_422823/2009	H1N1	Human	United Kingdom	2009/06/24	L	V	A	S→N	G	H	L	W
AFK14776	A/Scotland/Glasgow_443726/2009	H1N1	Human	United Kingdom	2009/11/01	L	V	A	S→N	G	H	L	W
AFK14783	A/Scotland/Glasgow_443734/2009	H1N1	Human	United Kingdom	2009/11/01	L	V	A	S→N	G	H	L	W
AFK14792	A/Scotland/Glasgow_444125/2009	H1N1	Human	United Kingdom	2009/11/01	L	V	A	S→N	G	H	L	W
AFK14802	A/Scotland/Glasgow_444590/2009	H1N1	Human	United Kingdom	2009/11/01	L	V	A	S→N	G	H	L	W
AFK14811	A/Scotland/Glasgow_444809/2009	H1N1	Human	United Kingdom	2009/11/01	L→F	V	A	S→N	G	H	L	W
AFK14818	A/Scotland/Glasgow_445236/2009	H1N1	Human	United Kingdom	2009/11/01	L	V	A	S→N	G	H	L	W
AFK14152	A/Scotland/Inverness_10/2009	H1N1	Human	United Kingdom	2009/11/10	L	V	A	S→N	G	H	L	W
AFK14197	A/Scotland/Inverness_15/2009	H1N1	Human	United Kingdom	2009/11/12	L	V	A	S→N	G	H	L	W
AFK14215	A/Scotland/Inverness_18/2009	H1N1	Human	United Kingdom	2009/11/12	L	V	A	S→N	G	H	L	W
AFK14858	A/Scotland/Inverness_418366/2009	H1N1	Human	United Kingdom	2009/06/17	L	V	A	S→N	G	H	L	W
AFK14516	A/Scotland/Livingston_20263/2009	H1N1	Human	United Kingdom	2009/10/19	L	V	A	S→N	G	H	L	W
AFK14575	A/Scotland/Livingston_412757/2009	H1N1	Human	United Kingdom	2009/06/03	L	V	A	S→N	G	H	L	W
AFK14581	A/Scotland/Livingston_416138/2009	H1N1	Human	United Kingdom	2009/06/10	L	V	A	S→N	G	H	L	W
AFK14109	A/Scotland/Paisley_409499/2009	H1N1	Human	United Kingdom	2009/05/	L	V	A	S→N	G	H	L	W
AFK14834	A/Scotland/Paisley_412182/2009	H1N1	Human	United Kingdom	2009/06/03	L	V	A	S→N	G	H	L	W
AFK14625	A/Scotland/Paisley_412666/2009	H1N1	Human	United Kingdom	2009/06/03	L	V	A	S→N	G	H	L	W
AFK14665	A/Scotland/Paisley_413739/2009	H1N1	Human	United Kingdom	2009/06/03	L	V	A	S→N	G	H	L	W
AFK14682	A/Scotland/Paisley_413869/2009	H1N1	Human	United Kingdom	2009/06/03	L	V	A	S→N	G	H	L	W
AFK14843	A/Scotland/Paisley_413960/2009	H1N1	Human	United Kingdom	2009/06/03	L	V	A	S→N	G	H	L	W
AFK14851	A/Scotland/Paisley_415110/2009	H1N1	Human	United Kingdom	2009/06/10	L	V	A	S→N	G	H	L	W
AFK14119	A/Scotland/Paisley_417557/2009	H1N1	Human	United Kingdom	2009/06/17	L	V	A	S→N	G	H	L	W
AFK14126	A/Scotland/Paisley_419540/2009	H1N1	Human	United Kingdom	2009/06/17	L	V	A	S→N	G	H	L	W
AFK14134	A/Scotland/Paisley_425827/2009	H1N1	Human	United Kingdom	2009/07/01	L	V	A	S→N	G	H	L	W
AFK14327	A/Scotland/Perth_09V500257/2009	H1N1	Human	United Kingdom	2009/10/17	L	V	A	S→N	G	H	L	W
AFK14336	A/Scotland/Perth_09V500259/2009	H1N1	Human	United Kingdom	2009/10/17	L	V	A	S→N	G	H	L	W
AFK14399	A/Scotland/Perth_09V501016/2009	H1N1	Human	United Kingdom	2009/11/10	L	V→F	A	S→N	G	H	L	W
AFK14435	A/Scotland/Perth_09V502475/2009	H1N1	Human	United Kingdom	2009/12/23	L	V	A	S→N	G	H	L	W
AFK14318	A/Scotland/StAndrews_09V500252/2009	H1N1	Human	United Kingdom	2009/10/17	L	V	A	S→N	G	H	L	W
AFK14371	A/Scotland/StAndrews_09V500630/2009	H1N1	Human	United Kingdom	2009/11/02	L	V	A	S→N	G	H	L	W
AFK14933	A/Scotland/StAndrews_17693/2009	H1N1	Human	United Kingdom	2009/06/24	L	V	A	S→N	G	H	L	W
AFU09544	A/England/03220137/2010	H1N1	Human	United Kingdom	2010/08/07	L	V	A	S→N	G	H	L	W
AFU09534	A/England/03380426/2010	H1N1	Human	United Kingdom	2010/08/17	L	V	A	S→N	G	H	L	W
AFU09514	A/England/04640543/2010	H1N1	Human	United Kingdom	2010/11/14	L	V	A	S→N	G	H	L	W
AFU09444	A/England/04860492/2010	H1N1	Human	United Kingdom	2010/11/30	L	V	A	S→N	G	H	L	W
AFU09434	A/England/04860493/2010	H1N1	Human	United Kingdom	2010/11/28	L	V	A	S→N	G	H	L	W
AFU09424	A/England/04880374/2010	H1N1	Human	United Kingdom	2010/11/28	L	V	A	S→N	G	H	L	W
AFU09394	A/England/04920303/2010	H1N1	Human	United Kingdom	2010/11/30	L	V	A	S→N	G	H	L	W
AFU09374	A/England/04940476/2010	H1N1	Human	United Kingdom	2010/12/08	L	V	A	S→N	G	H	L	W
AFU09364	A/England/04960232/2010	H1N1	Human	United Kingdom	2010/12/06	L	V	A	S→N	G	H	L	W
AFU09354	A/England/05000088/2010	H1N1	Human	United Kingdom	2010/12/09	L	V	A	S→N	G	H	L	W
AFU09324	A/England/05020366/2010	H1N1	Human	United Kingdom	2010/12/08	L	V	A	S→N	G	H	L	W
AFU09304	A/England/05040482/2010	H1N1	Human	United Kingdom	2010/12/10	L	V	A	S→N	G	H	L	W
AFU09294	A/England/05040499/2010	H1N1	Human	United Kingdom	2010/12/06	L	V	A	S→N	G	H	L	W
AFU09274	A/England/05060351/2010	H1N1	Human	United Kingdom	2010/12/11	L	V	A	S→N	G	H	L	W
AFU09264	A/England/05060444/2010	H1N1	Human	United Kingdom	2010/12/13	L	V	A	S→N	G	H	L	W
AFU09254	A/England/05060454/2010	H1N1	Human	United Kingdom	2010/12/14	L	V	A	S→N	G	H	L	W
AFU09234	A/England/05080771/2010	H1N1	Human	United Kingdom	2010/12/16	L	V	A	S→N	G	H	L	W
AFU09224	A/England/05080815/2010	H1N1	Human	United Kingdom	2010/12/14	L	V	A	S→N	G	H	L	W
AFU09214	A/England/05100690/2010	H1N1	Human	United Kingdom	2010/12/15	L	V	A	S→N	G	H	L	W
AFU09204	A/England/05120538/2010	H1N1	Human	United Kingdom	2010/12/16	L	V	A	S→N	G	H	L	W
AFU09184	A/England/05140206/2010	H1N1	Human	United Kingdom	2010/12/20	L	V	A	S→N	G	H	L	W
AFU09174	A/England/05140214/2010	H1N1	Human	United Kingdom	2010/12/20	L	V	A	S→N	G	H	L	W
AFU09164	A/England/05160856/2010	H1N1	Human	United Kingdom	2010/12/19	L	V	A	S→N	G	H	L	W
AFU09134	A/England/05180496/2010	H1N1	Human	United Kingdom	2010/12/10	L	V	A	S→N	G	H	L	W
AFU09124	A/England/05260592/2010	H1N1	Human	United Kingdom	2010/12/20	L	V	A	S→N	G	H	L	W
AFU09701	A/England/1072/2009	H1N1	Human	United Kingdom	2009/10/09	L	V	A	S→N	G	H	L	W
AFU09494	A/England/118/2010	H1N1	Human	United Kingdom	2010/11/19	L	V	A	S→N	G	H	L	W
AFU09504	A/England/139/2010	H1N1	Human	United Kingdom	2010/11/14	L	V	A	S→N	G	H	L	W
AFU09652	A/England/1397/2009	H1N1	Human	United Kingdom	2009/10/28	L	V	A	S→N	G	H	L	W
AFU09484	A/England/142/2010	H1N1	Human	United Kingdom	2010/11/26	L	V	A	S→N	G	H	L	W
AFU09474	A/England/143/2010	H1N1	Human	United Kingdom	2010/11/23	L	V	A	S→N	G	H	L	W
AFU09404	A/England/178/2010	H1N1	Human	United Kingdom	2010/12/02	L	V	A	S→N	G	H	L	W
AFU09454	A/England/181/2010	H1N1	Human	United Kingdom	2010/11/29	L	V	A	S→N	G	H	L	W
AFU09414	A/England/182/2010	H1N1	Human	United Kingdom	2010/11/30	L	V	A	S→N	G	H	L	W
AFU09384	A/England/183/2010	H1N1	Human	United Kingdom	2010/12/03	L	V	A	S→N	G	H	L	W
AFP33329	A/England/192/2000	H1N1	Human	United Kingdom	2000//	L	V→A	A	S	G	H	L	W
AFR84698	A/England/196/2009	H1N1	Human	United Kingdom	2009/04/27	L	V	A	S→N	G	H	L	W
AFR84708	A/England/209/2009	H1N1	Human	United Kingdom	2009/04/27	L	V	A	S→N	G	H	L	W
AFU09464	A/England/209/2010	H1N1	Human	United Kingdom	2010/11/28	L	V	A	S→N	G	H	L	W
AFU09334	A/England/213/2010	H1N1	Human	United Kingdom	2010/12/09	L	V	A	S→N	G	H	L	W
AFR84718	A/England/221/2009	H1N1	Human	United Kingdom	2009/05/02	L	V	A	S→N	G	H	L	W
AFR84728	A/England/222/2009	H1N1	Human	United Kingdom	2009/05/03	L	V	A	S→N	G	H	L	W
AFR84758	A/England/249/2009	H1N1	Human	United Kingdom	2009/05/05	L	V	A	S→N	G	H	L	W
AFR84768	A/England/250/2009	H1N1	Human	United Kingdom	2009/05/04	L	V	A	S→N	G	H	L	W
AFR84808	A/England/260/2009	H1N1	Human	United Kingdom	2009/05/11	L	V	A	S→N	G	H	L	W
AFR84828	A/England/271/2009	H1N1	Human	United Kingdom	2009/05/17	L	V	A	S→N	G	H	L	W
AFU09344	A/England/272/2010	H1N1	Human	United Kingdom	2010/12/10	L	V	A	S→N	G	H	L	W
AFU09314	A/England/280/2010	H1N1	Human	United Kingdom	2010/12/06	L	V	A	S→N	G	H	L	W
AFU09244	A/England/282/2010	H1N1	Human	United Kingdom	2010/12/12	L	V	A	S→N	G	H	L	W
AFU09284	A/England/287/2010	H1N1	Human	United Kingdom	2010/12/11	L	V	A	S→N	G	H	L	W
AFR84838	A/England/350/2009	H1N1	Human	United Kingdom	2009/05/27	L	V	A	S→N	G	H	L	W
AFU09194	A/England/371/2010	H1N1	Human	United Kingdom	2010/12/20	L	V	A	S→N	G	H	L	W
AFR84848	A/England/383/2009	H1N1	Human	United Kingdom	2009/06/01	L	V	A	S→N	G	H	L	W
AFR84858	A/England/391/2009	H1N1	Human	United Kingdom	2009/06/02	L	V	A	S→N	G	H	L	W
AFR84868	A/England/393/2009	H1N1	Human	United Kingdom	2009/06/02	L	V	A	S→N	G	H	L	W
AFR84878	A/England/412/2009	H1N1	Human	United Kingdom	2009/06/04	L	V	A	S→N	G	H	L	W
AFR84887	A/England/413/2009	H1N1	Human	United Kingdom	2009/06/04	L	V	A	S→N	G	H	L	W
AFR84897	A/England/417/2009	H1N1	Human	United Kingdom	2009/06/05	L	V	A	S→N	G	H	L	W
AFU09114	A/England/421/2009	H1N1	Human	United Kingdom	2009/06/06	L	V	A	S→N	G	H	L	W
[truncated: 6,783 more rows]
