# Supplementary material for: Adamantane-Resistant Influenza A Viruses in the World (1902–2013): Frequency and Distribution of M2 Gene Mutations
Source: PLoS One. 2015 Mar 13;10(3):e0119115. doi: 10.1371/journal.pone.0119115 (PMC4358984; doi:10.1371/journal.pone.0119115)
Supplement: S2 Table — (XLSX) [file pone.0119115.s002.xlsx]

## Sheet: Sheet4
S2 Table. Accession numbers and adamantane resistance mutations of M2 protein sequences from H3 subtype influenza A viruses used in this study.
Accume number	Virus name	Subtype	Host	Country/region	Isolation year	M2 adamantane resistance mutations
						L26	V27	A30	S31	G34	H37	L38	W41
ABW81688	A/Denmark/10/2006	H3N2	Human	Denmark	2006//	L	V	A	S→N	G	H	L	W
ABW81671	A/Denmark/112/2006	H3N2	Human	Denmark	2006//	L	V	A	S→N	G	H	L	W
ADV69055	A/Denmark/105/2010	H3N2	Human	Denmark	2010/12/22	L	V	A	S→N	G	H	L	W
ADZ52926	A/Denmark/22/2011	H3N2	Human	Denmark	2011/01/11	L	V	A	S→N	G	H	L	W
ADZ52928	A/Denmark/23/2011	H3N2	Human	Denmark	2011/01/14	L	V	A	S→N	G	H	L	W
ADT79175	A/swine/Oedenrode/7c/1996	H3N2	swine	Netherlands	1996//	L	V	A	S→N	G	H	L	W
AFG72902	A/Netherlands/548/2005	H3N2	Human	Netherlands	2005/12/26	L	V	A	S→N	G	H	L	W
BAG72234	A/Leiden/18757/2006	H3N2	Human	Netherlands	2006/03/08	L	V	A	S→N	G	H	L	W
BAG72226	A/Leiden/24146/2006	H3N2	Human	Netherlands	2006/03/27	L	V	A	S→N	G	H	L	W
BAG72237	A/Leiden/24760/2006	H3N2	Human	Netherlands	2006/03/29	L	V	A	S→N	G	H	L	W
BAG72229	A/Leiden/26114/2006	H3N2	Human	Netherlands	2006/04/03	L	V	A	S→N	G	H	L	W
BAG72231	A/Leiden/34299/2006	H3N2	Human	Netherlands	2006/05/04	L	V	A	S→N	G	H	L	W
AFH00683	A/Netherlands/69/2007	H3N2	Human	Netherlands	2007/02/19	L	V	A	S→N	G	H	L	W
AFH00694	A/Netherlands/348/2007	H3N2	Human	Netherlands	2007/11/06	L	V	A	S→N	G	H	L	W
AFG72924	A/Netherlands/377/2008	H3N2	Human	Netherlands	2008/09/27	L	V	A	S→N	G	H	L	W
AFG72935	A/Netherlands/69/2009	H3N2	Human	Netherlands	2009/01/12	L	V	A	S→N	G	H	L	W
AFG72957	A/Netherlands/761/2009	H3N2	Human	Netherlands	2009/06/25	L	V	A	S→N	G	H	L	W
AFH00815	A/Netherlands/009/2010	H3N2	Human	Netherlands	2010/04/21	L	V	A	S→N	G	H	L	W
AFH00826	A/Netherlands/034/2010	H3N2	Human	Netherlands	2010/12/23	L	V	A	S→N	G	H	L	W
AFH00705	A/Netherlands/063/2011	H3N2	Human	Netherlands	2011/01/05	L	V	A	S→N	G	H	L	W
ACD62364	A/Lyon/1381/2007	H3N2	Human	France	2007/12/18	L	V	A	S→N	G	H	L	W
ACN32476	A/Kuwait/AF03/2008	H3N2	Human	Kuwait	2008/02/02	L	V	A	S→N	G	H	L	W
ADL39339	A/Kuwait/WRAIR1143P/2009	H3N2	Human	Kuwait	2009/01/	L	V	A	S→N	G	H	L	W
AEK28964	A/Kuwait/WRAIR1561P/2009	H3N2	Human	Kuwait	2009/01/01	L	V	A	S→N	G	H	L	W
ACN32285	A/Qatar/AF02/2008	H3N2	Human	Qatar	2008/01/29	L	V	A	S→N	G	H	L	W
ACD62322	A/Sri Lanka/23/2007	H3N2	Human	Sri Lanka	2007/05/30	L	V	A	S→N	G	H	L	W
ACD47261	A/Uruguay/716/2007	H3N2	Human	Uruguay	2007/06/21	L	V	A	S→N	G	H	L	W
AFM72567	A/Uruguay/716/2007	H3N2	Human	Uruguay	2007//	L	V	A	S→N	G	H	L	W
ACN72629	A/swine/Hungary/13509/2007	H3N2	swine	Hungary	2007/08/	L	V	A	S→N	G	H	L	W
ACM45813	A/Tehran/79/2005	H3N2	Human	Iran	2005/01/04	L	V	A	S→N	G	H	L	W
ACM45817	A/Boshehr/388/2006	H3N2	Human	Iran	2006/01/15	L	V	A	S→N	G	H	L	W
ACM45823	A/Esfahan/501/2007	H3N2	Human	Iran	2007/01/19	L	V	A	S→N	G	H	L	W
ACM45827	A/Kermanshah/580/2007	H3N2	Human	Iran	2007/01/27	L	V	A	S→N	G	H	L	W
ACM45833	A/Kermanshah/687/2007	H3N2	Human	Iran	2007/02/06	L	V	A	S→N	G	H	L	W
ACM45815	A/Tehran/379/2007	H3N2	Human	Iran	2007/01/12	L	V	A	S→N	G	H	L	W
ACM45821	A/Tehran/487/2007	H3N2	Human	Iran	2007/01/21	L	V	A	S→N	G	H	L	W
ACM45825	A/Tehran/556/2007	H3N2	Human	Iran	2007/02/26	L	V	A	S→N	G	H	L	W
ACM45829	A/Tehran/630/2007	H3N2	Human	Iran	2007/02/02	L	V	A	S→N	G	H	L	W
ACM45831	A/Tehran/631/2007	H3N2	Human	Iran	2007/02/02	L	V	A	S→N	G	H	L	W
ACM45835	A/Tehran/762/2007	H3N2	Human	Iran	2007/02/11	L	V	A	S→N	G	H	L	W
ACN90960	A/swine/Guangdong/01/1998	H3N2	swine	China	1998//	L→F	V	A	S	G	H	L	W
ACY66318	A/Beijing/344/2009	H3N2	Human	China	2009/10/	L	V	A	S→N	G	H	L	W
ACY66315	A/Beijing/346/2009	H3N2	Human	China	2009/10/	L	V	A	S→N	G	H	L	W
ACY66324	A/Beijing/347/2009	H3N2	Human	China	2009/10/	L	V	A	S→N	G	H	L	W
ACY66328	A/Beijing/351/2009	H3N2	Human	China	2009/10/	L	V	A	S→N	G	H	L	W
ACY66342	A/Beijing/361/2009	H3N2	Human	China	2009/10/	L	V	A	S→N	G	H	L	W
ACY66351	A/Beijing/369/2009	H3N2	Human	China	2009/10/	L	V	A	S→N	G	H	L	W
ACY66357	A/Beijing/371/2009	H3N2	Human	China	2009/10/	L	V	A	S→N	G	H	L	W
ACY66360	A/Beijing/373/2009	H3N2	Human	China	2009/10/	L	V	A	S→N	G	H	L	W
ACY66363	A/Beijing/379/2009	H3N2	Human	China	2009/10/	L	V	A	S→N	G	H	L	W
ACY66364	A/Beijing/385/2009	H3N2	Human	China	2009/10/	L	V	A	S→N	G	H	L	W
ACY66368	A/Beijing/393/2009	H3N2	Human	China	2009/10/	L	V	A	S→N	G	H	L	W
ACY66370	A/Beijing/403/2009	H3N2	Human	China	2009/10/	L	V	A	S→N	G	H	L	W
ACY66372	A/Beijing/404/2009	H3N2	Human	China	2009/10/	L	V	A	S→N	G	H	L	W
ADE47516	A/Anhui-Baohe/1104/2007	H3N2	Human	China	2007/02/06	L	V	A	S→N	G	H	L	W
ADE47520	A/Anhui-Baohe/1169/2007	H3N2	Human	China	2007/02/12	L	V	A	S→N	G	H	L	W
ADE47522	A/Anhui-Baohe/1245/2007	H3N2	Human	China	2007/03/13	L	V	A	S→N	G	H	L	W
ADE47524	A/Anhui-Baohe/1267/2007	H3N2	Human	China	2007/04/05	L	V	A	S→N	G	H	L	W
ADE47526	A/Anhui-Baohe/1269/2007	H3N2	Human	China	2007/04/03	L	V	A	S→N	G	H	L	W
ADE47528	A/Anhui-Baohe/135/2007	H3N2	Human	China	2007/01/22	L	V	A	S→N	G	H	L	W
ADE47294	A/Anhui-Baohe/1884/2006	H3N2	Human	China	2006/12/07	L	V	A	S→N	G	H	L	W
ADE47530	A/Anhui-Daguan/315/2007	H3N2	Human	China	2007/01/24	L	V	A	S→N	G	H	L	W
ADE47532	A/Anhui-Huashan/1104/2007	H3N2	Human	China	2007/01/31	L	V	A	S→N	G	H	L	W
ADE47298	A/Anhui-Luyang/1113/2006	H3N2	Human	China	2006/11/09	L	V	A	S→N	G	H	L	W
ADE47534	A/Anhui-Luyang/114/2007	H3N2	Human	China	2007/01/23	L	V	A	S→N	G	H	L	W
ADE47076	A/Anhui/173/2005	H3N2	Human	China	2005//	L	V	A	S→N	G	H	L	W
ADE47078	A/Anhui/308/2005	H3N2	Human	China	2005//	L	V	A	S→N	G	H	L	W
ADE47080	A/Anhui/452/2005	H3N2	Human	China	2005//	L	V	A	S→N	G	H	L	W
ADE46974	A/Anhui/504/2004	H3N2	Human	China	2004//	L	V	A	S→N	G	H	L	W
ADE47082	A/Anhui/507/2005	H3N2	Human	China	2005//	L	V	A	S→N	G	H	L	W
ADE47084	A/Anhui/752/2005	H3N2	Human	China	2005//	L	V	A	S→N	G	H	L	W
ADE47086	A/Anhui/760/2005	H3N2	Human	China	2005//	L	V	A	S→N	G	H	L	W
ADE47088	A/Anhui/763/2005	H3N2	Human	China	2005//	L	V	A	S→N	G	H	L	W
ADE47300	A/Beijing-Xicheng/1283/2006	H3N2	Human	China	2006/12/18	L	V	A	S→N	G	H	L	W
ADE47302	A/Beijing-Xicheng/131/2006	H3N2	Human	China	2006//	L	V	A	S→N	G	H	L	W
ADE47304	A/Beijing-Xicheng/134/2006	H3N2	Human	China	2006//	L	V	A	S→N	G	H	L	W
ADE47536	A/Beijing-Xicheng/140/2007	H3N2	Human	China	2007/01/08	L	V	A	S→N	G	H	L	W
ADE47538	A/Beijing-Xicheng/148/2007	H3N2	Human	China	2007/01/15	L	V→A	A	S→N	G	H	L	W
ADE47542	A/Beijing-Xicheng/158/2007	H3N2	Human	China	2007/01/15	L	V	A	S→N	G	H	L	W
ADE47544	A/Beijing-Xicheng/160/2007	H3N2	Human	China	2007/01/15	L	V	A	S→N	G	H	L	W
ADE47306	A/Beijing-Xicheng/162/2006	H3N2	Human	China	2006//	L	V	A	S→N	G	H	L	W
ADE47546	A/Beijing-Xicheng/185/2007	H3N2	Human	China	2007/01/21	L	V	A	S→N	G	H	L	W
ADE47980	A/Beijing-Xicheng/189/2009	H3N2	Human	China	2009/01/24	L	V	A	S→N	G	H	L	W
ADE47308	A/Beijing-Xicheng/46/2006	H3N2	Human	China	2006/01/12	L	V	A	S→N	G	H	L	W
ADE47310	A/Beijing-Xuanwu/10/2006	H3N2	Human	China	2006/01/09	L	V	A	S→N	G	H	L	W
ADE47548	A/Beijing-Xuanwu/1102/2007	H3N2	Human	China	2007/02/28	L	V	A	S→N	G	H	L	W
ADE47312	A/Beijing-Xuanwu/115/2006	H3N2	Human	China	2006//	L	V	A	S→N	G	H	L	W
ADE47314	A/Beijing-Xuanwu/120/2006	H3N2	Human	China	2006//	L	V	A	S→N	G	H	L	W
ADE47316	A/Beijing-Xuanwu/128/2006	H3N2	Human	China	2006/02/17	L	V	A	S→N	G	H	L	W
ADE47320	A/Beijing-Xuanwu/130/2006	H3N2	Human	China	2006//	L	V	A	S→N	G	H	L	W
ADE47322	A/Beijing-Xuanwu/131/2006	H3N2	Human	China	2006//	L	V	A	S→N	G	H	L	W
ADE47324	A/Beijing-Xuanwu/1311/2006	H3N2	Human	China	2006/12/04	L	V	A	S→N	G	H	L	W
ADE47326	A/Beijing-Xuanwu/132/2006	H3N2	Human	China	2006/02/20	L	V	A	S→N	G	H	L	W
ADE47328	A/Beijing-Xuanwu/1359/2006	H3N2	Human	China	2006/12/21	L	V	A	S→N	G	H	L	W
ADE47330	A/Beijing-Xuanwu/1363/2006	H3N2	Human	China	2006/12/22	L	V	A	S→N	G	H	L	W
ADE47332	A/Beijing-Xuanwu/1379/2006	H3N2	Human	China	2006/12/29	L	V	A	S→N	G	H	L	W
ADE47334	A/Beijing-Xuanwu/1382/2006	H3N2	Human	China	2006/12/29	L	V	A	S→N	G	H	L	W
ADE47336	A/Beijing-Xuanwu/1387/2006	H3N2	Human	China	2006//	L	V	A	S→N	G	H	L	W
ADE47338	A/Beijing-Xuanwu/1388/2006	H3N2	Human	China	2006/12/31	L	V	A	S→N	G	H	L	W
ADE47344	A/Beijing-Xuanwu/1390/2006	H3N2	Human	China	2006/12/31	L	V	A	S→N	G	H	L	W
ADE47346	A/Beijing-Xuanwu/14/2006	H3N2	Human	China	2006/01/06	L	V	A	S→N	G	H	L	W
ADE47348	A/Beijing-Xuanwu/141/2006	H3N2	Human	China	2006/02/21	L	V	A	S→N	G	H	L	W
ADE47350	A/Beijing-Xuanwu/145/2006	H3N2	Human	China	2006/02/22	L	V	A	S→N	G	H	L	W
ADE47352	A/Beijing-Xuanwu/148/2006	H3N2	Human	China	2006/02/23	L	V	A	S→N	G	H	L	W
ADE47354	A/Beijing-Xuanwu/151/2006	H3N2	Human	China	2006/02/24	L	V	A	S→N	G	H	L	W
ADE47356	A/Beijing-Xuanwu/155/2006	H3N2	Human	China	2006/02/27	L	V	A	S→N	G	H	L	W
ADE47358	A/Beijing-Xuanwu/157/2006	H3N2	Human	China	2006/02/28	L	V	A	S→N	G	H	L	W
ADE47360	A/Beijing-Xuanwu/159/2006	H3N2	Human	China	2006/02/28	L	V	A	S→N	G	H	L	W
ADE47362	A/Beijing-Xuanwu/174/2006	H3N2	Human	China	2006/03/09	L	V	A	S→N	G	H	L	W
ADE47550	A/Beijing-Xuanwu/181/2007	H3N2	Human	China	2007/02/06	L	V	A	S→N	G	H	L	W
ADE47366	A/Beijing-Xuanwu/183/2006	H3N2	Human	China	2006/03/14	L	V	A	S→N	G	H	L	W
ADE47368	A/Beijing-Xuanwu/185/2006	H3N2	Human	China	2006/03/14	L	V	A	S→N	G	H	L	W
ADE47370	A/Beijing-Xuanwu/27/2006	H3N2	Human	China	2006/01/12	L	V	A	S→N	G	H	L	W
ADE47372	A/Beijing-Xuanwu/37/2006	H3N2	Human	China	2006/01/12	L	V	A	S→N	G	H	L	W
ADE47374	A/Beijing-Xuanwu/47/2006	H3N2	Human	China	2006/01/20	L	V	A	S→N	G	H	L	W
ADE47376	A/Beijing-Xuanwu/48/2006	H3N2	Human	China	2006/01/21	L	V	A	S→N	G	H	L	W
ADE47378	A/Beijing-Xuanwu/58/2006	H3N2	Human	China	2006/01/19	L	V	A	S→N	G	H	L	W
ADE47380	A/Beijing-Xuanwu/62/2006	H3N2	Human	China	2006/01/24	L	V	A	S→N	G	H	L	W
ADE47382	A/Beijing-Xuanwu/65/2006	H3N2	Human	China	2006/01/27	L	V	A	S→N	G	H	L	W
ADE47384	A/Beijing-Xuanwu/70/2006	H3N2	Human	China	2006/01/25	L	V	A	S→N	G	H	L	W
ADE47388	A/Beijing-Xuanwu/72/2006	H3N2	Human	China	2006/01/23	L	V	A	S→N	G	H	L	W
ADE47390	A/Beijing-Xuanwu/75/2006	H3N2	Human	China	2006/01/26	L	V	A	S→N	G	H	L	W
ADE47392	A/Beijing-Xuanwu/78/2006	H3N2	Human	China	2006/02/05	L	V	A	S→N	G	H	L	W
ADE47394	A/Beijing-Xuanwu/84/2006	H3N2	Human	China	2006//	L	V	A	S→N	G	H	L	W
ADE47092	A/Beijing/147/2005	H3N2	Human	China	2005//	L	V	A	S→N	G	H	L	W
ADE47094	A/Beijing/179/2005	H3N2	Human	China	2005//	L	V	A	S→N	G	H	L	W
ADE47100	A/Beijing/30/2005	H3N2	Human	China	2005//	L	V→A	A	S	G	H	L	W
ADE46978	A/Beijing/364/2004	H3N2	Human	China	2004//	L	V	A	S→N	G	H	L	W
ADE47102	A/Beijing/57/2005	H3N2	Human	China	2005//	L	V	A	S→N	G	H	L	W
ADE47104	A/Beijing/77/2005	H3N2	Human	China	2005//	L	V	A	S→N	G	H	L	W
ADE47552	A/Chongqing-Banan/116/2007	H3N2	Human	China	2007/02/12	L	V	A	S→N	G	H	L	W
ADE47916	A/Chongqing-Yongchuan/1108/2008	H3N2	Human	China	2008/04/01	L	V	A	S→N	G	H	L	W
ADE47554	A/Chongqing-Yongchuan/16/2007	H3N2	Human	China	2007/01/15	L	V	A	S→N	G	H	L	W
ADE47556	A/Chongqing-Yuzhong/168/2007	H3N2	Human	China	2007/02/26	L	V	A	S→N	G	H	L	W
ADE47108	A/Chongqing/1093/2005	H3N2	Human	China	2005//	L	V	A	S→N	G	H	L	W
ADE46980	A/Chongqing/111/2004	H3N2	Human	China	2004//	L	V	A	S→N	G	H	L	W
ADE46982	A/Chongqing/112/2004	H3N2	Human	China	2004//	L	V	A	S→N	G	H	L	W
ADE46984	A/Chongqing/123/2004	H3N2	Human	China	2004//	L	V	A	S→N	G	H	L	W
ADE46988	A/Chongqing/28/2004	H3N2	Human	China	2004//	L	V	A	S→N	G	H	L	W
ADE47110	A/Chongqing/519/2005	H3N2	Human	China	2005//	L	V	A	S→N	G	H	L	W
ADE47112	A/Chongqing/529/2005	H3N2	Human	China	2005//	L	V	A	S→N	G	H	L	W
ADE47114	A/Chongqing/568/2005	H3N2	Human	China	2005//	L	V	A	S→N	G	H	L	W
ADE47116	A/Chongqing/980/2005	H3N2	Human	China	2005//	L	V	A	S→N	G	H	L	W
ADE47124	A/Dalian/7/2005	H3N2	Human	China	2005//	L	V	A	S→N	G	H	L	W
ADE48036	A/Fujian-Fengze/311/2009	H3N2	Human	China	2009/05/11	L	V	A	S→N	G	H	L	W
ADE48072	A/Fujian-Fengze/316/2009	H3N2	Human	China	2009/07/10	L	V	A	S→N	G	H	L	W
ADE47558	A/Fujian-Gulou/1490/2007	H3N2	Human	China	2007//	L	V	A	S→N	G	H	L	W
ADE47954	A/Fujian-Gulou/1658/2008	H3N2	Human	China	2008/06/26	L	V	A	S→N	G	H	L	W
ADE48038	A/Fujian-Huian/31/2009	H3N2	Human	China	2009/05/20	L	V	A	S→N	G	H	L	W
ADE48040	A/Fujian-Huian/39/2009	H3N2	Human	China	2009/05/21	L	V	A	S→N	G	H	L	W
ADE48044	A/Fujian-Jinjiang/35/2009	H3N2	Human	China	2009/05/22	L	V	A	S→N	G	H	L	W
ADE48032	A/Fujian-Shishi/53/2009	H3N2	Human	China	2009/04/23	L	V	A	S→N	G	H	L	W
ADE48068	A/Fujian-Siming/1254/2009	H3N2	Human	China	2009/07/04	L	V	A	S→N	G	H	L	W
ADE48050	A/Fujian-Xiangcheng/52/2009	H3N2	Human	China	2009/06/03	L	V	A	S→N	G	H	L	W
ADE46994	A/Fujian/133/2004	H3N2	Human	China	2004//	L	V	A	S→N	G	H	L	W
ADE46826	A/Fujian/703/2003	H3N2	Human	China	2003//	L	V	A	S→N	G	H	L	W
ADE47126	A/Fuzhou/89/2005	H3N2	Human	China	2005//	L	V	A	S→N	G	H	L	W
ADE47396	A/Gansu-Chengguan/101/2006	H3N2	Human	China	2006/01/16	L	V	A	S→N	G	H	L	W
ADE47560	A/Gansu-Chengguan/1109/2007	H3N2	Human	China	2007/01/18	L	V	A	S→N	G	H	L	W
ADE47566	A/Gansu-Chengguan/1115/2007	H3N2	Human	China	2007/01/18	L	V	A	S→N	G	H	L	W
ADE47398	A/Gansu-Chengguan/116/2006	H3N2	Human	China	2006/01/13	L	V	A	S→N	G	H	L	W
ADE47400	A/Gansu-Chengguan/117/2006	H3N2	Human	China	2006/01/13	L	V	A	S→N	G	H	L	W
ADE47402	A/Gansu-Chengguan/118/2006	H3N2	Human	China	2006/01/14	L	V	A	S→N	G	H	L	W
ADE47568	A/Gansu-Chengguan/1180/2007	H3N2	Human	China	2007/01/29	L	V	A	S→N	G	H	L	W
ADE47570	A/Gansu-Chengguan/1189/2007	H3N2	Human	China	2007/02/01	L	V	A	S→N	G	H	L	W
ADE47404	A/Gansu-Chengguan/119/2006	H3N2	Human	China	2006/01/16	L	V	A	S→N	G	H	L	W
ADE47572	A/Gansu-Chengguan/1190/2007	H3N2	Human	China	2007/01/30	L	V	A	S→N	G	H	L	W
ADE47406	A/Gansu-Chengguan/120/2006	H3N2	Human	China	2006/01/16	L	V	A	S→N	G	H	L	W
ADE47410	A/Gansu-Chengguan/124/2006	H3N2	Human	China	2006/01/23	L	V	A	S→N	G	H	L	W
ADE47574	A/Gansu-Chengguan/1245/2007	H3N2	Human	China	2007/02/09	L	V	A	S→N	G	H	L	W
ADE47930	A/Gansu-Chengguan/1413/2008	H3N2	Human	China	2008/04/18	L	V	A	S→N	G	H	L	W
ADE47936	A/Gansu-Chengguan/1448/2008	H3N2	Human	China	2008/05/07	L	V	A	S→N	G	H	L	W
ADE47412	A/Gansu-Chengguan/157/2006	H3N2	Human	China	2006/02/13	L	V	A	S→N	G	H	L	W
ADE47414	A/Gansu-Chengguan/1746/2006	H3N2	Human	China	2006/12/20	L	V	A	S→N	G	H	L	W
ADE47416	A/Gansu-Chengguan/57/2006	H3N2	Human	China	2006/01/09	L	V	A	S→N	G	H	L	W
ADE47418	A/Gansu-Chengguan/58/2006	H3N2	Human	China	2006/01/09	L	V	A	S→N	G	H	L	W
ADE47420	A/Gansu-Chengguan/93/2006	H3N2	Human	China	2006/01/12	L	V	A	S→N	G	H	L	W
ADE47422	A/Gansu-Chengguan/97/2006	H3N2	Human	China	2006/01/10	L	V	A	S→N	G	H	L	W
ADE47920	A/Gansu-Maiji/1314/2008	H3N2	Human	China	2008/04/05	L	V	A	S→N	G	H	L	W
ADE47576	A/Gansu-Maiji/153/2007	H3N2	Human	China	2007/03/03	L	V	A	S→N	G	H	L	W
ADE47424	A/Gansu-Maiji/5/2006	H3N2	Human	China	2006/01/23	L	V	A	S→N	G	H	L	W
ADE47578	A/Gansu-Qinzhou/134/2007	H3N2	Human	China	2007/01/12	L	V	A	S→N	G	H	L	W
ADE47580	A/Gansu-Qinzhou/180/2007	H3N2	Human	China	2007/02/08	L	V	A	S→N	G	H	L	W
ADE47130	A/Gansu/20/2005	H3N2	Human	China	2005//	L	V	A	S→N	G	H	L	W
ADE46828	A/Gansu/205/2003	H3N2	Human	China	2003//	L	V	A	S→N	G	H	L	W
ADE48120	A/Gansu/206/2001	H3N2	Human	China	2001//	L	V	A	S→N	G	H	L	W
ADE46832	A/Gansu/211/2003	H3N2	Human	China	2003//	L	V	A	S→N	G	H	L	W
ADE46834	A/Gansu/250/2003	H3N2	Human	China	2003//	L	V	A	S→N	G	H	L	W
ADE46836	A/Gansu/271/2003	H3N2	Human	China	2003//	L	V	A	S→N	G	H	L	W
ADE46838	A/Gansu/303/2003	H3N2	Human	China	2003//	L	V	A	S→N	G	H	L	W
ADE46996	A/Gansu/424/2004	H3N2	Human	China	2004//	L	V	A	S→N	G	H	L	W
ADE46998	A/Gansu/44/2004	H3N2	Human	China	2004//	L	V	A	S→N	G	H	L	W
ADE47000	A/Gansu/441/2004	H3N2	Human	China	2004//	L	V	A	S→N	G	H	L	W
ADE47582	A/Guangdong-Futian/1199/2007	H3N2	Human	China	2007/06/06	L	V	A	S→N	G	H	L	W
ADE48076	A/Guangdong-Futian/1253/2009	H3N2	Human	China	2009/07/15	L	V	A	S→N	G	H	L	W
ADE47584	A/Guangdong-Luohu/1253/2007	H3N2	Human	China	2007/05/28	L	V	A	S→N	G	H	L	W
ADE48046	A/Guangdong-Luohu/1256/2009	H3N2	Human	China	2009/06/01	L	V	A	S→N	G	H	L	W
ADE48048	A/Guangdong-Luohu/1257/2009	H3N2	Human	China	2009/06/01	L	V	A	S→N	G	H	L	W
ADE47588	A/Guangdong-Luohu/1276/2007	H3N2	Human	China	2007/06/11	L	V	A	S→N	G	H	L	W
ADE48066	A/Guangdong-Luohu/1317/2009	H3N2	Human	China	2009/06/29	L	V	A	S→N	G	H	L	W
ADE47590	A/Guangdong-Luohu/171/2007	H3N2	Human	China	2007/02/13	L	V	A	S→N	G	H	L	W
ADE48060	A/Guangdong-Maonan/33/2009	H3N2	Human	China	2009/06/11	L	V	A	S→N	G	H	L	W
ADE48058	A/Guangdong-Maonan/37/2009	H3N2	Human	China	2009/06/11	L	V	A	S→N	G	H	L	W
ADE48056	A/Guangdong-Maonan/38/2009	H3N2	Human	China	2009/06/11	L	V	A	S→N	G	H	L	W
ADE48042	A/Guangdong-Yuncheng/1320/2009	H3N2	Human	China	2009/05/22	L	V	A	S→N	G	H	L	W
ADE46840	A/Guangdong/132/2003	H3N2	Human	China	2003//	L	V	A	S→N	G	H	L	W
ADE47136	A/Guangdong/178/2005	H3N2	Human	China	2005//	L	V	A	S→N	G	H	L	W
ADE47138	A/Guangdong/185/2005	H3N2	Human	China	2005//	L	V	A	S→N	G	H	L	W
ADE46844	A/Guangdong/302/2003	H3N2	Human	China	2003//	L	V	A	S→N	G	H	L	W
ADE47140	A/Guangdong/303/2005	H3N2	Human	China	2005//	L	V	A	S→N	G	H	L	W
ADE47144	A/Guangdong/42/2005	H3N2	Human	China	2005//	L	V	A	S→N	G	H	L	W
ADE47146	A/Guangdong/45/2005	H3N2	Human	China	2005//	L	V	A	S→N	G	H	L	W
ADE47002	A/Guangdong/595/2004	H3N2	Human	China	2004//	L	V	A	S→N	G	H	L	W
ADE47148	A/Guangdong/86/2005	H3N2	Human	China	2005//	L	V	A	S→N	G	H	L	W
ADE47004	A/Guangdong/897/2004	H3N2	Human	China	2004//	L	V	A	S→N	G	H	L	W
ADE47006	A/Guangdong/980/2004	H3N2	Human	China	2004//	L	V	A	S→N	G	H	L	W
ADE48104	A/Guangzhou/375/2000	H3N2	Human	China	2000//	L	V	A	S→N	G	H	L	W
ADE47950	A/Hainan-Sanya/58/2008	H3N2	Human	China	2008/05/27	L	V	A	S→N	G	H	L	W
ADE47160	A/Hainan-Wenchang/2/2005	H3N2	Human	China	2005//	L	V	A	S→N	G	H	L	W
ADE47014	A/Hainan/1165/2004	H3N2	Human	China	2004//	L	V	A	S→N	G	H	L	W
ADE47150	A/Hainan/C35/2005	H3N2	Human	China	2005//	L	V	A	S→N	G	H	L	W
ADE47152	A/Hainan/C45/2005	H3N2	Human	China	2005//	L	V	A	S→N	G	H	L	W
ADE47594	A/Hainan/C79/2007	H3N2	Human	China	2007//	L	V	A	S→N	G	H	L	W
ADE47154	A/Hainan/I12/2005	H3N2	Human	China	2005//	L	V	A	S→N	G	H	L	W
ADE47156	A/Hainan/I14/2005	H3N2	Human	China	2005//	L	V	A	S→N	G	H	L	W
ADE47158	A/Hainan/I20/2005	H3N2	Human	China	2005//	L	V	A	S→N	G	H	L	W
ADE47592	A/Hainan/c41/2007	H3N2	Human	China	2007//	L	V	A	S→N	G	H	L	W
ADE46850	A/Han/166/2003	H3N2	Human	China	2003//	L	V	A	S→N	G	H	L	W
ADE46854	A/Han/217/2003	H3N2	Human	China	2003//	L	V	A	S→N	G	H	L	W
ADE46856	A/Han/278/2003	H3N2	Human	China	2003//	L	V	A	S→N	G	H	L	W
ADE46860	A/Hanfang/176/2003	H3N2	Human	China	2003//	L	V	A	S→N	G	H	L	W
ADE46862	A/Hanfang/22/2003	H3N2	Human	China	2003//	L	V	A	S→N	G	H	L	W
ADE47596	A/Hebei-Nanshi/12/2007	H3N2	Human	China	2007//	L	V	A	S→N	G	H	L	W
ADE47598	A/Hebei-Nanshi/123/2007	H3N2	Human	China	2007/01/12	L	V	A	S→N	G	H	L	W
ADE47600	A/Hebei-Nanshi/15/2007	H3N2	Human	China	2007/01/03	L	V	A	S→N	G	H	L	W
ADE47426	A/Hebei-Nanshi/38/2006	H3N2	Human	China	2006/01/16	L	V	A	S→N	G	H	L	W
ADE47428	A/Hebei-Qiaodong/324/2006	H3N2	Human	China	2006/12/22	L	V	A	S→N	G	H	L	W
ADE47432	A/Hebei-Qiaodong/330/2006	H3N2	Human	China	2006/12/22	L	V	A	S→N	G	H	L	W
ADE47434	A/Hebei-Qiaodong/512/2006	H3N2	Human	China	2006/12/29	L	V→I	A	S→N	G	H	L	W
ADE48026	A/Hebei-Qiaoxi/53/2009	H3N2	Human	China	2009/04/17	L	V	A	S→N	G	H	L	W
ADE47602	A/Hebei-Xinshi/122/2007	H3N2	Human	China	2007/01/13	L	V	A	S→N	G	H	L	W
ADE47604	A/Hebei-Yuhua/155/2007	H3N2	Human	China	2007/02/06	L	V	A	S→N	G	H	L	W
ADE47606	A/Hebei-Yunhe/36/2007	H3N2	Human	China	2007/01/12	L	V	A	S→N	G	H	L	W
ADE47162	A/Hebei/107/2005	H3N2	Human	China	2005//	L	V→A	A	S	G	H	L	W
ADE47168	A/Hebei/17/2005	H3N2	Human	China	2005//	L	V→A	A	S	G	H	L	W
ADE47170	A/Hebei/183/2005	H3N2	Human	China	2005//	L	V	A	S→N	G	H	L	W
ADE47172	A/Hebei/22/2005	H3N2	Human	China	2005//	L	V	A	S→N	G	H	L	W
ADE47176	A/Hebei/42/2005	H3N2	Human	China	2005//	L	V	A	S→N	G	H	L	W
ADE47178	A/Hebei/5/2005	H3N2	Human	China	2005//	L	V	A	S→N	G	H	L	W
ADE47180	A/Hebei/83/2005	H3N2	Human	China	2005//	L	V	A	S→N	G	H	L	W
ADE47610	A/Heilongjiang-Nangang/11/2007	H3N2	Human	China	2007/01/01	L	V	A	S→N	G	H	L	W
ADE47436	A/Heilongjiang-Nangang/1190/2006	H3N2	Human	China	2006/12/21	L	V	A	S→N	G	H	L	W
ADE47438	A/Heilongjiang-Nangang/1229/2006	H3N2	Human	China	2006/12/29	L	V	A	S→N	G	H	L	W
ADE47994	A/Heilongjiang-Nangang/163/2009	H3N2	Human	China	2009/02/12	L	V	A	S→N	G	H	L	W
ADE47440	A/Heilongjiang-Nangang/61/2006	H3N2	Human	China	2006//	L	V	A	S→N	G	H	L	W
ADE47442	A/Heilongjiang-Xiangfang/136/2006	H3N2	Human	China	2006/12/14	L	V	A	S→N	G	H	L	W
ADE47444	A/Heilongjiang-Xiangfang/147/2006	H3N2	Human	China	2006/12/19	L	V	A	S→N	G	H	L	W
ADE47446	A/Heilongjiang-Xiangfang/148/2006	H3N2	Human	China	2006/12/19	L	V	A	S→N	G	H	L	W
ADE47448	A/Heilongjiang-Xiangfang/173/2006	H3N2	Human	China	2006/12/25	L	V	A	S→N	G	H	L	W
ADE47450	A/Heilongjiang-Xiangfang/185/2006	H3N2	Human	China	2006/12/29	L	V	A	S→N	G	H	L	W
ADE47454	A/Heilongjiang-Xiangfang/186/2006	H3N2	Human	China	2006/12/29	L	V	A	S→N	G	H	L	W
ADE47974	A/Henan-Jinshui/16/2009	H3N2	Human	China	2009/01/04	L	V	A	S→N	G	H	L	W
ADE47612	A/Henan-Ruyang/141/2007	H3N2	Human	China	2007/02/05	L	V	A	S→N	G	H	L	W
ADE47614	A/Henan-Xigong/159/2007	H3N2	Human	China	2007/02/02	L	V	A	S→N	G	H	L	W
ADE46866	A/Henan/116/2003	H3N2	Human	China	2003//	L	V	A	S→N	G	H	L	W
ADE46868	A/Henan/404/2003	H3N2	Human	China	2003//	L	V	A	S→N	G	H	L	W
ADE47616	A/Hubei-Jiangan/1158/2007	H3N2	Human	China	2007/06/11	L	V	A	S→N	G	H	L	W
ADE47946	A/Hubei-Jiangan/1175/2008	H3N2	Human	China	2008/05/19	L	V	A	S→N	G	H	L	W
ADE47618	A/Hubei-Jiangan/1253/2007	H3N2	Human	China	2007//	L	V	A	S→N	G	H	L	W
ADE47620	A/Hubei-Jiangan/127/2007	H3N2	Human	China	2007/01/22	L	V	A	S→N	G	H	L	W
ADE47622	A/Hubei-Jiangan/137/2007	H3N2	Human	China	2007/01/29	L	V	A	S→N	G	H	L	W
ADE47624	A/Hubei-Jiangan/138/2007	H3N2	Human	China	2007/02/05	L	V	A	S→N	G	H	L	W
ADE47626	A/Hubei-Jiangan/145/2007	H3N2	Human	China	2007/02/05	L	V	A	S→N	G	H	L	W
ADE47628	A/Hubei-Jiangan/167/2007	H3N2	Human	China	2007/03/05	L	V	A	S→N	G	H	L	W
ADE47632	A/Hubei-Maijian/311/2007	H3N2	Human	China	2007//	L	V	A	S→N	G	H	L	W
ADE47634	A/Hubei-Maojian/11/2007	H3N2	Human	China	2007/01/04	L	V	A	S→N	G	H	L	W
ADE47636	A/Hubei-Maojian/130/2007	H3N2	Human	China	2007/01/22	L	V	A	S→N	G	H	L	W
ADE47910	A/Hubei-Maojian/137/2008	H3N2	Human	China	2008/01/22	L	V	A	S→N	G	H	L	W
ADE47638	A/Hubei-Maojian/33/2007	H3N2	Human	China	2007/01/18	L	V	A	S→N	G	H	L	W
ADE47964	A/Hubei-Shanshi/1154/2008	H3N2	Human	China	2008/08/06	L	V	A	S→N	G	H	L	W
ADE47640	A/Hubei-Shashi/121/2007	H3N2	Human	China	2007/02/06	L	V	A	S→N	G	H	L	W
ADE47642	A/Hubei-Shashi/320/2007	H3N2	Human	China	2007/01/19	L	V	A	S→N	G	H	L	W
ADE47970	A/Hubei-Songzi/141/2008	H3N2	Human	China	2008/08/22	L	V	A	S→N	G	H	L	W
ADE48054	A/Hubei-Wuchang/1140/2009	H3N2	Human	China	2009/06/06	L	V	A	S→N	G	H	L	W
ADE47960	A/Hubei-Wujiagang/1358/2008	H3N2	Human	China	2008/07/31	L	V	A	S→N	G	H	L	W
ADE47184	A/Hubei/104/2005	H3N2	Human	China	2005//	L	V	A	S→N	G	H	L	W
ADE47188	A/Hubei/105/2005	H3N2	Human	China	2005//	L	V	A	S→N	G	H	L	W
ADE47190	A/Hubei/106/2005	H3N2	Human	China	2005//	L	V	A	S→N	G	H	L	W
ADE47194	A/Hubei/37/2005	H3N2	Human	China	2005//	L	V	A	S→N	G	H	L	W
ADE47198	A/Hubei/96/2005	H3N2	Human	China	2005//	L	V	A	S→N	G	H	L	W
ADE47200	A/Hufang/11/2005	H3N2	Human	China	2005//	L	V	A	S→N	G	H	L	W
ADE47018	A/Hufang/172/2004	H3N2	Human	China	2004//	L	V	A	S→N	G	H	L	W
ADE47020	A/Hufang/176/2004	H3N2	Human	China	2004//	L	V	A	S→N	G	H	L	W
ADE47648	A/Hunan-Beihu/1105/2007	H3N2	Human	China	2007/03/06	L	V	A	S→N	G	H	L	W
ADE47650	A/Hunan-Beihu/1106/2007	H3N2	Human	China	2007/03/06	L	V	A	S→N	G	H	L	W
ADE47654	A/Hunan-Beihu/1245/2007	H3N2	Human	China	2007/04/27	L	V	A	S→N	G	H	L	W
ADE48034	A/Hunan-Beihu/1313/2009	H3N2	Human	China	2009/05/07	L	V	A	S→N	G	H	L	W
ADE47656	A/Hunan-Furong/111/2007	H3N2	Human	China	2007/01/15	L	V	A	S→N	G	H	L	W
ADE47658	A/Hunan-Furong/1171/2007	H3N2	Human	China	2007/06/04	L	V	A	S→N	G	H	L	W
ADE48064	A/Hunan-Furong/1189/2009	H3N2	Human	China	2009/06/29	L	V	A	S→N	G	H	L	W
ADE47660	A/Hunan-Furong/169/2007	H3N2	Human	China	2007/03/04	L	V	A	S→N	G	H	L	W
ADE47662	A/Hunan-Furong/170/2007	H3N2	Human	China	2007/02/06	L	V	A	S→N	G	H	L	W
ADE47664	A/Hunan-Kaifu/1123/2007	H3N2	Human	China	2007/03/24	L	V	A	S→N	G	H	L	W
ADE47666	A/Hunan-Kaifu/1124/2007	H3N2	Human	China	2007/03/26	L	V	A	S→N	G	H	L	W
ADE47668	A/Hunan-Kaifu/1136/2007	H3N2	Human	China	2007/04/03	L	V	A	S→N	G	H	L	W
ADE47670	A/Hunan-Kaifu/127/2007	H3N2	Human	China	2007/01/25	L	V	A	S→N	G	H	L	W
ADE47676	A/Hunan-Liuyang/37/2007	H3N2	Human	China	2007/03/30	L	V→I	A	S→N	G	H	L	W
ADE47678	A/Hunan-Lusong/1309/2007	H3N2	Human	China	2007/04/23	L	V	A	S→N	G	H	L	W
ADE47680	A/Hunan-Lusong/1338/2007	H3N2	Human	China	2007/05/23	L	V	A	S→N	G	H	L	W
ADE48070	A/Hunan-Shigu/129/2009	H3N2	Human	China	2009/07/09	L	V	A	S→N	G	H	L	W
ADE47990	A/Hunan-Suxian/170/2009	H3N2	Human	China	2009/02/05	L	V	A	S→N	G	H	L	W
ADE47682	A/Hunan-Wugang/38/2007	H3N2	Human	China	2007/03/15	L	V	A	S→N	G	H	L	W
ADE47958	A/Hunan-Wuling/2405/2008	H3N2	Human	China	2008/07/31	L	V	A	S→N	G	H	L	W
ADE47968	A/Hunan-Wuling/2418/2008	H3N2	Human	China	2008/08/20	L	V	A	S→N	G	H	L	W
ADE47684	A/Hunan-Yizhang/51/2007	H3N2	Human	China	2007/03/13	L	V	A	S→N	G	H	L	W
ADE47686	A/Hunan-Yizhang/58/2007	H3N2	Human	China	2007/04/20	L	V	A	S→N	G	H	L	W
ADE47926	A/Hunan-Yueyanglou/313/2008	H3N2	Human	China	2008/04/15	L	V	A	S→N	G	H	L	W
ADE47932	A/Hunan-Yueyanglou/316/2008	H3N2	Human	China	2008/04/24	L	V	A	S→N	G	H	L	W
ADE47688	A/Hunan-Yuhua/1167/2007	H3N2	Human	China	2007/03/09	L	V	A	S→N	G	H	L	W
ADE47690	A/Hunan-Yuhua/1178/2007	H3N2	Human	China	2007/03/14	L	V	A	S→N	G	H	L	W
ADE47692	A/Hunan-Yuhua/1244/2007	H3N2	Human	China	2007/04/02	L	V	A	S→N	G	H	L	W
ADE47694	A/Hunan-Yuhua/1269/2007	H3N2	Human	China	2007/04/11	L	V	A	S→N	G	H	L	W
ADE47698	A/Hunan-Yuhua/160/2007	H3N2	Human	China	2007/01/29	L	V	A	S→N	G	H	L	W
ADE47700	A/Hunan-Yuhua/168/2007	H3N2	Human	China	2007/01/30	L	V	A	S→N	G	H	L	W
ADE47702	A/Hunan-Yuhua/195/2007	H3N2	Human	China	2007/02/07	L	V	A	S→N	G	H	L	W
ADE46872	A/Hunan/123/2003	H3N2	Human	China	2003//	L	V	A	S→N	G	H	L	W
ADE46878	A/Hunan/195/2003	H3N2	Human	China	2003//	L	V	A	S→N	G	H	L	W
ADE46882	A/Hunan/274/2003	H3N2	Human	China	2003//	L	V	A	S→N	G	H	L	W
ADE46884	A/Hunan/357/2003	H3N2	Human	China	2003//	L	V	A	S→N	G	H	L	W
ADE46886	A/Hunan/448/2003	H3N2	Human	China	2003//	L	V	A	S→N	G	H	L	W
ADE46888	A/Hunan/485/2003	H3N2	Human	China	2003//	L	V	A	S→N	G	H	L	W
ADE47204	A/Hunan/L03812/2005	H3N2	Human	China	2005//	L	V	A	S→N	G	H	L	W
ADE47644	A/Hunan/ly12/2007	H3N2	Human	China	2007//	L	V	A	S→N	G	H	L	W
ADE47646	A/Hunan/ly13/2007	H3N2	Human	China	2007//	L	V	A	S→N	G	H	L	W
ADE47948	A/Jiangsu-Beitang/1128/2008	H3N2	Human	China	2008/05/26	L	V	A	S→N	G	H	L	W
ADE47956	A/Jiangsu-Beitang/1160/2008	H3N2	Human	China	2008/07/04	L	V	A	S→N	G	H	L	W
ADE47944	A/Jiangsu-Beitang/178/2008	H3N2	Human	China	2008/05/13	L	V	A	S→N	G	H	L	W
ADE47704	A/Jiangsu-Changshu/327/2007	H3N2	Human	China	2007/03/16	L	V	A	S→N	G	H	L	W
ADE48010	A/Jiangsu-Chongan/38/2009	H3N2	Human	China	2009/03/06	L	V	A	S→N	G	H	L	W
ADE47706	A/Jiangsu-Chongzhou/58/2007	H3N2	Human	China	2007//	L	V	A	S→N	G	H	L	W
ADE48012	A/Jiangsu-Gulou/134/2009	H3N2	Human	China	2009/03/09	L	V	A	S→N	G	H	L	W
ADE47988	A/Jiangsu-Gulou/19/2009	H3N2	Human	China	2009/02/05	L	V	A	S→N	G	H	L	W
ADE47708	A/Jiangsu-Jaingdu/319/2007	H3N2	Human	China	2007//	L	V	A	S→N	G	H	L	W
ADE47952	A/Jiangsu-Nanchang/182/2008	H3N2	Human	China	2008/06/18	L	V	A	S→N	G	H	L	W
ADE47710	A/Jiangsu-Pingjiang/51/2007	H3N2	Human	China	2007/02/03	L	V	A	S→N	G	H	L	W
ADE47712	A/Jiangsu-Pingjiang/52/2007	H3N2	Human	China	2007/02/03	L	V	A	S→N	G	H	L	W
ADE47714	A/Jiangsu-Quanshan/117/2007	H3N2	Human	China	2007/01/12	L	V	A	S→N	G	H	L	W
ADE47716	A/Jiangsu-Quanshan/160/2007	H3N2	Human	China	2007/01/23	L	V	A	S→N	G	H	L	W
ADE47998	A/Jiangsu-Quanshan/323/2009	H3N2	Human	China	2009/02/13	L	V	A	S→N	G	H	L	W
ADE47996	A/Jiangsu-Quanshan/326/2009	H3N2	Human	China	2009/02/13	L	V	A	S→N	G	H	L	W
ADE47720	A/Jiangsu-Xuanwu/31/2007	H3N2	Human	China	2007/01/11	L	V→I	A	S→N	G	H	L	W
ADE47722	A/Jiangsu-Xuanwu/33/2007	H3N2	Human	China	2007/01/11	L	V→I	A	S→N	G	H	L	W
ADE47724	A/Jiangsu-Xuanwu/35/2007	H3N2	Human	China	2007/01/11	L	V→I	A	S→N	G	H	L	W
ADE47726	A/Jiangsu-Xuzhougulou/113/2007	H3N2	Human	China	2007/01/14	L	V	A	S→N	G	H	L	W
ADE47728	A/Jiangsu-Xuzhougulou/114/2007	H3N2	Human	China	2007/01/14	L	V	A	S→N	G	H	L	W
ADE47730	A/Jiangsu-Xuzhougulou/150/2007	H3N2	Human	China	2007/01/23	L	V	A	S→N	G	H	L	W
ADE47732	A/Jiangsu-Xuzhougulou/180/2007	H3N2	Human	China	2007/02/08	L	V	A	S→N	G	H	L	W
ADE47734	A/Jiangsu-Yunlong/357/2007	H3N2	Human	China	2007/01/16	L	V	A	S→N	G	H	L	W
ADE47736	A/Jiangxi-Donghu/1216/2007	H3N2	Human	China	2007/04/26	L	V	A	S→N	G	H	L	W
ADE47934	A/Jiangxi-Donghu/1222/2008	H3N2	Human	China	2008/04/29	L	V	A	S→N	G	H	L	W
ADE47938	A/Jiangxi-Donghu/1228/2008	H3N2	Human	China	2008/05/08	L	V	A	S→N	G	H	L	W
ADE47738	A/Jiangxi-Donghu/1303/2007	H3N2	Human	China	2007/05/31	L	V	A	S→N	G	H	L	W
ADE47456	A/Jiangxi-Donghu/1469/2006	H3N2	Human	China	2006/07/13	L	V	A	S→N	G	H	L	W
ADE47458	A/Jiangxi-Donghu/1472/2006	H3N2	Human	China	2006/07/13	L	V	A	S→N	G	H	L	W
ADE47460	A/Jiangxi-Donghu/311/2006	H3N2	Human	China	2006/06/29	L	V	A	S→N	G	H	L	W
ADE47462	A/Jiangxi-Donghu/312/2006	H3N2	Human	China	2006/06/29	L	V	A	S→N	G	H	L	W
ADE47464	A/Jiangxi-Donghu/313/2006	H3N2	Human	China	2006/06/29	L	V	A	S→N	G	H	L	W
ADE47466	A/Jiangxi-Donghu/314/2006	H3N2	Human	China	2006/06/29	L	V	A	S→N	G	H	L	W
ADE47928	A/Jiangxi-Guixi/161/2008	H3N2	Human	China	2008/04/16	L	V	A	S→N	G	H	L	W
ADE47742	A/Jiangxi-Xihu/31/2007	H3N2	Human	China	2007/03/30	L	V	A	S→N	G	H	L	W
ADE48002	A/Jiangxi-Xihu/31/2009	H3N2	Human	China	2009/02/23	L	V	A	S→N	G	H	L	W
ADE48004	A/Jiangxi-Xihu/37/2009	H3N2	Human	China	2009/02/24	L	V	A	S→N	G	H	L	W
ADE47744	A/Jiangxi-Yuanzhou/1119/2007	H3N2	Human	China	2007/03/26	L	V	A	S→N	G	H	L	W
ADE47746	A/Jiangxi-Yuanzhou/1142/2007	H3N2	Human	China	2007/04/02	L	V	A	S→N	G	H	L	W
ADE48062	A/Jiangxi-Zhanggong/31/2009	H3N2	Human	China	2009/06/23	L	V	A	S→N	G	H	L	W
ADE47206	A/Jiangxi/141/2005	H3N2	Human	China	2005//	L	V	A	S→N	G	H	L	W
ADE47024	A/Jiangxi/148/2004	H3N2	Human	China	2004//	L	V	A	S→N	G	H	L	W
ADE47212	A/Jiangxi/202/2005	H3N2	Human	China	2005//	L	V	A	S→N	G	H	L	W
ADE47214	A/Jiangxi/226/2005	H3N2	Human	China	2005//	L	V	A	S→N	G	H	L	W
ADE47216	A/Jiangxi/262/2005	H3N2	Human	China	2005//	L	V	A	S→N	G	H	L	W
ADE47028	A/Jiangxi/269/2004	H3N2	Human	China	2004//	L	V	A	S→N	G	H	L	W
ADE47032	A/Jiangxi/363/2004	H3N2	Human	China	2004//	L	V	A	S→N	G	H	L	W
ADE47468	A/Jilin-Chaoyang/1173/2006	H3N2	Human	China	2006//	L	V	A	S→N	G	H	L	W
ADE47470	A/Jilin-Chaoyang/1198/2006	H3N2	Human	China	2006//	L	V	A	S→N	G	H	L	W
ADE47472	A/Jilin-Chaoyang/1293/2006	H3N2	Human	China	2006//	L	V	A	S→N	G	H	L	W
ADE47748	A/Jilin-Chaoyang/133/2007	H3N2	Human	China	2007//	L	V	A	S→N	G	H	L	W
ADE47750	A/Jilin-Chaoyang/1476/2007	H3N2	Human	China	2007/12/25	L	V	A	S→N	G	H	L	W
ADE46902	A/Jin/228/2003	H3N2	Human	China	2003//	L	V	A	S→N	G	H	L	W
ADE46904	A/Jin/316/2003	H3N2	Human	China	2003//	L	V	A	S→N	G	H	L	W
ADE46908	A/Jing/115/2003	H3N2	Human	China	2003//	L	V	A	S→N	G	H	L	W
ADE46912	A/Jing/313/2003	H3N2	Human	China	2003//	L	V	A	S→N	G	H	L	W
ADE46914	A/Jingfang/285/2003	H3N2	Human	China	2003//	L	V	A	S→N	G	H	L	W
ADE47754	A/Liaoning-Xiguang/139/2007	H3N2	Human	China	2007//	L	V	A	S→N	G	H	L	W
ADE46922	A/Liaoning/1/2003	H3N2	Human	China	2003//	L	V	A	S→N	G	H	L	W
ADE47752	A/Liaoning/1/2007	H3N2	Human	China	2007//	L	V	A	S→N	G	H	L	W
ADE46924	A/Liaoning/22/2003	H3N2	Human	China	2003//	L	V	A	S→N	G	H	L	W
ADE46926	A/Liaoning/23/2003	H3N2	Human	China	2003//	L	V	A	S→N	G	H	L	W
ADE46782	A/Min/166/2002	H3N2	Human	China	2002//	L	V	A	S→N	G	H	L	W
ADE46930	A/Min/217/2003	H3N2	Human	China	2003//	L	V	A	S→N	G	H	L	W
ADE46932	A/Min/329/2003	H3N2	Human	China	2003//	L	V	A	S→N	G	H	L	W
ADE46934	A/Min/480/2003	H3N2	Human	China	2003//	L	V	A	S→N	G	H	L	W
ADE47036	A/Minfang/374/2004	H3N2	Human	China	2004//	L	V	A	S→N	G	H	L	W
ADD21437	A/Nanjing/1/2009	H3N2	Human	China	2009/04/10	L	V	A	S→N	G	H	L	W
ADE47218	A/Nanning/109/2005	H3N2	Human	China	2005//	L	V	A	S→N	G	H	L	W
ADE47220	A/Nanning/150/2005	H3N2	Human	China	2005//	L	V	A	S→N	G	H	L	W
ADE47222	A/Nanning/171/2005	H3N2	Human	China	2005//	L	V	A	S→N	G	H	L	W
ADE47224	A/Ningbo/107/2005	H3N2	Human	China	2005//	L	V	A	S→N	G	H	L	W
ADE47226	A/Ningbo/227/2005	H3N2	Human	China	2005//	L	V	A	S→N	G	H	L	W
ADE46940	A/Ningbo/262/2003	H3N2	Human	China	2003//	L	V	A	S→N	G	H	L	W
ADE47234	A/Ningbo/398/2005	H3N2	Human	China	2005//	L	V	A	S→N	G	H	L	W
ADE47236	A/Ningbo/412/2005	H3N2	Human	China	2005//	L	V	A	S→N	G	H	L	W
ADE47238	A/Ningbo/449/2005	H3N2	Human	China	2005//	L	V	A	S→N	G	H	L	W
ADE47240	A/Ningbo/493/2005	H3N2	Human	China	2005//	L	V	A	S→N	G	H	L	W
ADE47242	A/Ningbo/509/2005	H3N2	Human	China	2005//	L	V	A	S→N	G	H	L	W
ADE47244	A/Ningbo/709/2005	H3N2	Human	China	2005//	L	V	A	S→N	G	H	L	W
ADE47756	A/Ningxia-Dawukou/121/2007	H3N2	Human	China	2007/01/10	L	V	A	S→N	G	H	L	W
ADE47758	A/Ningxia-Dawukou/132/2007	H3N2	Human	China	2007/01/07	L	V	A	S→N	G	H	L	W
ADE47760	A/Ningxia-Dawukou/154/2007	H3N2	Human	China	2007/01/15	L	V	A	S→N	G	H	L	W
ADE47476	A/Ningxia-Dawukou/20/2006	H3N2	Human	China	2006/01/19	L	V	A	S→N	G	H	L	W
ADE47764	A/Ningxia-Yingqing/213/2007	H3N2	Human	China	2007//	L	V	A	S→N	G	H	L	W
ADE46944	A/Ningxia/14/2003	H3N2	Human	China	2003//	L	V	A	S→N	G	H	L	W
ADE46946	A/Ningxia/32/2003	H3N2	Human	China	2003//	L	V	A	S→N	G	H	L	W
ADE46948	A/Ningxia/78/2003	H3N2	Human	China	2003//	L	V	A	S→N	G	H	L	W
ADE47478	A/Qinghai-Chengzhong/12/2006	H3N2	Human	China	2006/02/28	L	V	A	S→N	G	H	L	W
ADE47766	A/Qinghai-Chengzhong/255/2007	H3N2	Human	China	2007/03/07	L	V	A	S→N	G	H	L	W
ADE47768	A/Qinghai-Chengzhong/256/2007	H3N2	Human	China	2007/03/07	L	V	A	S→N	G	H	L	W
ADE47480	A/Qinghai-Chengzhong/8/2006	H3N2	Human	China	2006/01/20	L	V	A	S→N	G	H	L	W
ADE47770	A/Qinghai-Gangcha/1117/2007	H3N2	Human	China	2007/04/03	L	V	A	S→N	G	H	L	W
ADE47772	A/Qinghai-Gangcha/112/2007	H3N2	Human	China	2007/03/15	L	V	A	S→N	G	H	L	W
ADE47774	A/Qinghai-Gangcha/1126/2007	H3N2	Human	China	2007/04/12	L	V	A	S→N	G	H	L	W
ADE47776	A/Qinghai-Gangcha/1129/2007	H3N2	Human	China	2007/04/12	L	V	A	S→N	G	H	L	W
ADE47778	A/Qinghai-Gangcha/113/2007	H3N2	Human	China	2007/03/15	L	V	A	S→N	G	H	L	W
ADE47780	A/Qinghai-Huangzhong/16/2007	H3N2	Human	China	2007/03/22	L	V	A	S→N	G	H	L	W
ADE47256	A/SHAANXI/90/2005	H3N2	Human	China	2005//	L	V	A	S→N	G	H	L	W
ADE47804	A/Shaanxi-Beilin/1109/2007	H3N2	Human	China	2007/01/22	L	V	A	S→N	G	H	L	W
ADE47806	A/Shaanxi-Beilin/1141/2007	H3N2	Human	China	2007/01/17	L	V	A	S→N	G	H	L	W
ADE47810	A/Shaanxi-Beilin/1239/2007	H3N2	Human	China	2007/02/06	L	V	A	S→N	G	H	L	W
ADE47812	A/Shaanxi-Beilin/187/2007	H3N2	Human	China	2007/01/12	L	V	A	S→N	G	H	L	W
ADE48014	A/Shaanxi-Qindu/159/2009	H3N2	Human	China	2009/03/09	L	V	A	S→N	G	H	L	W
ADE47482	A/Shaanxi-Qindu/22/2006	H3N2	Human	China	2006//	L	V	A	S→N	G	H	L	W
ADE47250	A/Shaanxi/171/2005	H3N2	Human	China	2005//	L	V	A	S→N	G	H	L	W
ADE47046	A/Shaanxi/19/2004	H3N2	Human	China	2004//	L	V	A	S→N	G	H	L	W
ADE46952	A/Shaanxi/531/2003	H3N2	Human	China	2003//	L	V	A	S→N	G	H	L	W
ADE47986	A/Shandong-HuaiYin/194/2009	H3N2	Human	China	2009/02/03	L	V	A	S→N	G	H	L	W
ADE47912	A/Shandong-Huaiyin/1104/2008	H3N2	Human	China	2008/01/25	L	V	A	S→N	G	H	L	W
ADE47782	A/Shandong-Huaiyin/1152/2007	H3N2	Human	China	2007/03/06	L	V	A	S→N	G	H	L	W
ADE47788	A/Shandong-Huaiyin/1158/2007	H3N2	Human	China	2007/03/13	L	V	A	S→N	G	H	L	W
ADE47790	A/Shandong-Huaiyin/1164/2007	H3N2	Human	China	2007/03/14	L	V	A	S→N	G	H	L	W
ADE47792	A/Shandong-Huaiyin/126/2007	H3N2	Human	China	2007/01/22	L	V	A	S→N	G	H	L	W
ADE47794	A/Shandong-Huaiyin/132/2007	H3N2	Human	China	2007/01/23	L	V	A	S→N	G	H	L	W
ADE47796	A/Shandong-Lixia/131/2007	H3N2	Human	China	2007/02/06	L	V	A	S→N	G	H	L	W
ADE47992	A/Shandong-Sifang/134/2009	H3N2	Human	China	2009/02/08	L	V	A	S→N	G	H	L	W
ADE47798	A/Shandong-Taishan/1107/2007	H3N2	Human	China	2007/02/03	L	V	A	S→N	G	H	L	W
ADE47258	A/Shandong/194/2005	H3N2	Human	China	2005//	L	V	A	S→N	G	H	L	W
ADE47048	A/Shandong/263/2004	H3N2	Human	China	2004//	L	V	A	S→N	G	H	L	W
ADE47484	A/Shandong/263/2006	H3N2	Human	China	2006//	L	V	A	S→N	G	H	L	W
ADE47260	A/Shandong/265/2005	H3N2	Human	China	2005//	L	V	A	S→N	G	H	L	W
ADE47486	A/Shandong/318/2006	H3N2	Human	China	2006//	L	V	A	S→N	G	H	L	W
ADE47800	A/Shanghai-Jingan/112/2007	H3N2	Human	China	2007//	L	V	A	S→N	G	H	L	W
ADE48024	A/Shanghai-Nanhui/1132/2009	H3N2	Human	China	2009/04/02	L	V	A	S→N	G	H	L	W
ADE47924	A/Shanghai-Nanhui/148/2008	H3N2	Human	China	2008/04/14	L	V	A	S→N	G	H	L	W
ADE47802	A/Shanghai-Xuhui/11/2007	H3N2	Human	China	2007/01/04	L	V	A	S→N	G	H	L	W
ADE47814	A/Shanxi-Chengqu/1126/2007	H3N2	Human	China	2007/01/23	L	V	A	S→N	G	H	L	W
ADE47816	A/Shanxi-Chengqu/1127/2007	H3N2	Human	China	2007/02/10	L	V	A	S→N	G	H	L	W
ADE47818	A/Shanxi-Chengqu/1134/2007	H3N2	Human	China	2007/02/13	L	V	A	S→N	G	H	L	W
ADE47820	A/Shanxi-Chengqu/1156/2007	H3N2	Human	China	2007/03/28	L	V	A	S→N	G	H	L	W
ADE48020	A/Shanxi-Chengqu/1180/2009	H3N2	Human	China	2009/03/25	L	V	A	S→N	G	H	L	W
ADE47822	A/Shanxi-Chengqu/128/2007	H3N2	Human	China	2007/01/13	L	V	A	S→N	G	H	L	W
ADE47824	A/Shanxi-Chengqu/145/2007	H3N2	Human	China	2007/01/16	L	V	A	S→N	G	H	L	W
ADE47826	A/Shanxi-Chengqu/151/2007	H3N2	Human	China	2007/01/17	L	V	A	S→N	G	H	L	W
ADE47828	A/Shanxi-Liuze/58/2007	H3N2	Human	China	2007//	L	V	A	S→N	G	H	L	W
ADE47832	A/Shanxi-Qindu/1124/2007	H3N2	Human	China	2007//	L	V	A	S→N	G	H	L	W
ADE47834	A/Shanxi-Xinghualing/1107/2007	H3N2	Human	China	2007/02/15	L	V	A	S→N	G	H	L	W
ADE47836	A/Shanxi-Xinghualing/129/2007	H3N2	Human	China	2007/01/15	L	V	A	S→N	G	H	L	W
ADE47838	A/Shanxi-Xinghualing/141/2007	H3N2	Human	China	2007/01/16	L	V	A	S→N	G	H	L	W
ADE47840	A/Shanxi-Yingze/112/2007	H3N2	Human	China	2007/01/18	L	V	A	S→N	G	H	L	W
ADE47972	A/Shanxi-Yingze/121/2009	H3N2	Human	China	2009/01/03	L	V	A	S→N	G	H	L	W
ADE47842	A/Shanxi-Yingze/125/2007	H3N2	Human	China	2007/02/02	L	V	A	S→N	G	H	L	W
ADE47490	A/Shanxi-Yingze/13/2006	H3N2	Human	China	2006/01/11	L	V	A	S→N	G	H	L	W
ADE48000	A/Shanxi-Yingze/166/2009	H3N2	Human	China	2009/02/20	L	V	A	S→N	G	H	L	W
ADE47844	A/Shanxi-Yingze/511/2007	H3N2	Human	China	2007/01/12	L	V	A	S→N	G	H	L	W
ADE47488	A/Shanxi/246/2006	H3N2	Human	China	2006//	L	V	A	S→N	G	H	L	W
ADE47492	A/Shenzhen/10/2006	H3N2	Human	China	2006//	L	V	A	S→N	G	H	L	W
ADE47494	A/Shenzhen/19/2006	H3N2	Human	China	2006//	L	V	A	S→N	G	H	L	W
ADE47498	A/Shenzhen/23/2006	H3N2	Human	China	2006//	L	V	A	S→N	G	H	L	W
ADE47846	A/Sichuan-Pengxi/51/2007	H3N2	Human	China	2007/01/17	L	V	A	S→N	G	H	L	W
ADE47848	A/Sichuan-Pengxi/52/2007	H3N2	Human	China	2007/01/17	L	V	A	S→N	G	H	L	W
ADE47850	A/Sichuan-Pengxi/56/2007	H3N2	Human	China	2007/01/17	L	V	A	S→N	G	H	L	W
ADE47854	A/Sichuan-Pengxi/58/2007	H3N2	Human	China	2007/01/17	L	V	A	S→N	G	H	L	W
ADE47856	A/Sichuan-Qingyang/51/2007	H3N2	Human	China	2007/01/24	L	V	A	S→N	G	H	L	W
ADE47858	A/Sichuan-Qiyang/239/2007	H3N2	Human	China	2007//	L	V	A	S→N	G	H	L	W
ADE48022	A/Sichuan-Wenjiang/55/2009	H3N2	Human	China	2009/03/25	L	V	A	S→N	G	H	L	W
ADE47860	A/Sichuan-Yucheng/112/2007	H3N2	Human	China	2007/05/25	L	V	A	S→N	G	H	L	W
ADE47050	A/Sichuan/410/2004	H3N2	Human	China	2004//	L	V	A	S→N	G	H	L	W
ADE47054	A/Sichuan/415/2004	H3N2	Human	China	2004//	L	V	A	S→N	G	H	L	W
ADE47862	A/Tianjin-Hedong/114/2007	H3N2	Human	China	2007/01/02	L	V	A	S→N	G	H	L	W
ADE47864	A/Tianjin-Hedong/13/2007	H3N2	Human	China	2007/01/02	L	V	A	S→N	G	H	L	W
ADE47866	A/Tianjin-Hedong/167/2007	H3N2	Human	China	2007/01/30	L	V	A	S→N	G	H	L	W
ADE47868	A/Tianjin-Hedong/168/2007	H3N2	Human	China	2007/02/06	L	V	A	S→N	G	H	L	W
ADE47870	A/Tianjin-Hexi/12/2007	H3N2	Human	China	2007/01/02	L	V	A	S→N	G	H	L	W
ADE47872	A/Tianjin-Hexi/161/2007	H3N2	Human	China	2007/02/27	L	V	A	S→N	G	H	L	W
ADE47500	A/Tianjin-Hexi/48/2006	H3N2	Human	China	2006/01/23	L	V	A	S→N	G	H	L	W
ADE47502	A/Tianjin-Hexi/70/2006	H3N2	Human	China	2006/02/14	L	V	A	S→N	G	H	L	W
ADE47504	A/Tianjin-Hexi/95/2006	H3N2	Human	China	2006/02/28	L	V	A	S→N	G	H	L	W
ADE47876	A/Tianjin-Hongqiao/128/2007	H3N2	Human	China	2007/02/28	L	V	A	S→N	G	H	L	W
ADE47976	A/Tianjin-Hongqiao/13/2009	H3N2	Human	China	2009/01/05	L	V	A	S→N	G	H	L	W
ADE47878	A/Tianjin-Jinnan/121/2007	H3N2	Human	China	2007/01/23	L	V	A	S→N	G	H	L	W
ADE48016	A/Tianjin-Nankai/155/2009	H3N2	Human	China	2009/03/10	L	V	A	S→N	G	H	L	W
ADE48018	A/Tianjin-Nankai/167/2009	H3N2	Human	China	2009/03/24	L	V	A	S→N	G	H	L	W
ADE48028	A/Tianjin-Nankai/181/2009	H3N2	Human	China	2009/04/21	L	V	A	S→N	G	H	L	W
ADE47262	A/Tianjin/112/2005	H3N2	Human	China	2005//	L	V	A	S→N	G	H	L	W
ADE47264	A/Tianjin/125/2005	H3N2	Human	China	2005//	L	V	A	S→N	G	H	L	W
ADE47266	A/Tianjin/159/2005	H3N2	Human	China	2005//	L	V	A	S→N	G	H	L	W
ADE47270	A/Tianjin/185/2005	H3N2	Human	China	2005//	L	V	A	S→N	G	H	L	W
ADE47272	A/Tianjin/30/2005	H3N2	Human	China	2005//	L	V	A	S→N	G	H	L	W
ADE46962	A/Tianjin/337/2003	H3N2	Human	China	2003//	L	V	A	S→N	G	H	L	W
ADE47276	A/Tianjin/54/2005	H3N2	Human	China	2005//	L	V	A	S→N	G	H	L	W
ADC34944	A/Tokyo/Ut-Sk-1/2007	H3N2	Human	China	2007//	L	V	A	S→N	G	H	L	W
ADB65925	A/Toronto/H42220/2009	H3N2	Human	China	2009/12/30	L	V	A	S→N	G	H	L	W
ADE47278	A/Wuhan/261/2005	H3N2	Human	China	2005//	L	V	A	S→N	G	H	L	W
ADE47280	A/Wuhan/94/2005	H3N2	Human	China	2005//	L	V	A	S→N	G	H	L	W
ADE47282	A/Wulumuqi/127/2005	H3N2	Human	China	2005//	L	V	A	S→N	G	H	L	W
ADE47506	A/Wulumuqi/363/2006	H3N2	Human	China	2006//	L	V	A	S→N	G	H	L	W
ADE47056	A/Xiamen/149/2004	H3N2	Human	China	2004//	L	V	A	S→N	G	H	L	W
ADE47058	A/Xiamen/512/2004	H3N2	Human	China	2004//	L	V	A	S→N	G	H	L	W
ADE47060	A/Xiamen/70/2004	H3N2	Human	China	2004//	L	V	A	S→N	G	H	L	W
ADE47062	A/Xiamen/85/2004	H3N2	Human	China	2004//	L	V	A	S→N	G	H	L	W
ADE46966	A/Xiang/620/2003	H3N2	Human	China	2003//	L	V	A	S→N	G	H	L	W
ADE46968	A/Xiang/628/2003	H3N2	Human	China	2003//	L	V	A	S→N	G	H	L	W
ADE47508	A/Xinjiang-Changji/13/2006	H3N2	Human	China	2006/03/13	L	V	A	S→N	G	H	L	W
ADE47510	A/Xinjiang-Hutubi/10/2006	H3N2	Human	China	2006/03/12	L	V	A	S→N	G	H	L	W
ADE47978	A/Xinjiang-Hutubi/136/2009	H3N2	Human	China	2009/01/09	L	V	A	S→N	G	H	L	W
ADE47512	A/Xinjiang-Hutubi/21/2006	H3N2	Human	China	2006/03/19	L	V	A	S→N	G	H	L	W
ADE47070	A/Xinjiang/83/2004	H3N2	Human	China	2004//	L	V	A	S→N	G	H	L	W
ADE46810	A/Yuefang/200/2002	H3N2	Human	China	2002//	L	V	A	S→N	G	H	L	W
ADE48118	A/Yuefang/233/2000	H3N2	Human	China	2000//	L	V	A	S→N	G	H	L	W
ADE47880	A/Yunnan-Anning/145/2007	H3N2	Human	China	2007/04/02	L	V	A	S→N	G	H	L	W
ADE47914	A/Yunnan-Chuxiong/189/2008	H3N2	Human	China	2008/03/27	L	V	A	S→N	G	H	L	W
ADE47922	A/Yunnan-Guandu/120/2008	H3N2	Human	China	2008/04/08	L	V	A	S→N	G	H	L	W
ADE47882	A/Yunnan-Wuhua/11/2007	H3N2	Human	China	2007/01/09	L	V	A	S→N	G	H	L	W
ADE47884	A/Yunnan-Xishan/115/2007	H3N2	Human	China	2007/02/07	L	V	A	S→N	G	H	L	W
ADE47886	A/Yunnan-Xishan/13/2007	H3N2	Human	China	2007/01/09	L	V	A	S→N	G	H	L	W
ADE47942	A/Yunnan-Xishan/148/2008	H3N2	Human	China	2008/05/13	L	V	A	S→N	G	H	L	W
ADE47888	A/Yunnan-Xishan/16/2007	H3N2	Human	China	2007/01/09	L	V	A	S→N	G	H	L	W
ADE47288	A/Yunnan/1145/2005	H3N2	Human	China	2005//	L	V	A	S→N	G	H	L	W
ADE47514	A/Yunnan/2011/2006	H3N2	Human	China	2006//	L	V	A	S→N	G	H	L	W
ADE47072	A/Yunnan/307/2004	H3N2	Human	China	2004//	L	V	A	S→N	G	H	L	W
ADE47290	A/Yunnan/347/2005	H3N2	Human	China	2005//	L	V	A	S→N	G	H	L	W
ADE47292	A/Yunnan/707/2005	H3N2	Human	China	2005//	L	V	A	S→N	G	H	L	W
ADE47966	A/Zhejiang-Haishu/1522/2008	H3N2	Human	China	2008/08/13	L	V	A	S→N	G	H	L	W
ADE47982	A/Zhejiang-Haishu/185/2009	H3N2	Human	China	2009/01/26	L	V	A	S→N	G	H	L	W
ADE47890	A/Zhejiang-Haishu/190/2007	H3N2	Human	China	2007/02/01	L	V	A	S→N	G	H	L	W
ADE47892	A/Zhejiang-Jianggan/144/2007	H3N2	Human	China	2007/01/29	L	V	A	S→N	G	H	L	W
ADE47898	A/Zhejiang-Jianggan/152/2007	H3N2	Human	China	2007/01/31	L	V	A	S→N	G	H	L	W
ADE47900	A/Zhejiang-Jianggan/168/2007	H3N2	Human	China	2007/02/07	L	V	A	S→N	G	H	L	W
ADE47902	A/Zhejiang-Wucheng/128/2007	H3N2	Human	China	2007/02/01	L	V	A	S→N	G	H	L	W
ADE47904	A/Zhejiang-Wuxing/19/2007	H3N2	Human	China	2007/01/19	L	V	A	S→N	G	H	L	W
ADE47894	A/Zhejiang-Xiacheng/143/2007	H3N2	Human	China	2007/02/07	L	V	A	S→N	G	H	L	W
ADE47906	A/Zhejiang-Xiachneg/150/2007	H3N2	Human	China	2007//	L	V	A	S→N	G	H	L	W
ADE47908	A/Zhejiang-Zhenhai/33/2007	H3N2	Human	China	2007/04/05	L	V	A	S→N	G	H	L	W
ADR78632	A/Nanjing/1654/2010	H3N2	Human	China	2010/09/10	L	V	A	S→N	G	H	L	W
ADR78623	A/Nanjing/1655/2010	H3N2	Human	China	2010/09/10	L	V	A	S→N	G	H	L	W
ADR78641	A/Nanjing/1663/2010	H3N2	Human	China	2010/09/10	L	V	A	S→N	G	H	L	W
ACY06394	A/swine/Shandong/106/2007	H3N2	swine	China	2007//	L	V	A	S→N	G	H	L	W
ACY06396	A/swine/Shandong/133/2007	H3N2	swine	China	2007//	L	V	A	S→N	G	H	L	W
ADX87382	A/Beijing/073103/2009	H3N2	Human	China	2009/07/31	L	V	A	S→N	G	H	L	W
ADX87377	A/Beijing/080302/2009	H3N2	Human	China	2009/08/03	L	V	A	S→N	G	H	L	W
AEX30564	A/swine/Guangxi/NS2783/2010	H3N2	swine	China	2010/11/07	L	V	A	S→N	G	H	L	W
AFN06473	A/swine/Hunan/3/2008	H3N2	Swine	China	2008/07/	L→F	V	A	S→N	G	H	L	W
AFM72314	A/Fujian/445/2003	H3N2	Human	China	2003//	L	V	A	S→N	G	H	L	W
AFM71781	A/Guangdong-Luohu/1256/2009	H3N2	Human	China	2009//	L	V	A	S→N	G	H	L	W
AGH30413	A/swine/HuNan/01/2008	H3N2	Swine	China	2008/03/10	L→F	V	A	S→N	G	H	L	W
AAO46704	A/Chiba/5/71	H3N2	Human	Japan	1971//	L	V	A	S→N	G	H	L	W
BAB19809	A/Ohmuta/T86/1999	H3N2	Human	Japan	1999//	L	V	A	S→N	G	H	L	W
BAE94604	A/Aichi/104/2006	H3N2	Human	Japan	2006//	L	V	A	S→N	G	H	L	W
BAE94574	A/Aichi/122/2006	H3N2	Human	Japan	2006//	L	V	A	S→N	G	H	L	W
BAE94600	A/Aichi/14/2006	H3N2	Human	Japan	2006//	L	V	A	S→N	G	H	L	W
BAE94580	A/Aichi/165/2005	H3N2	Human	Japan	2005//	L	V	A	S→N	G	H→P	L	W
BAE94606	A/Aichi/167/2005	H3N2	Human	Japan	2005//	L	V	A	S→N	G	H	L	W
BAE94601	A/Aichi/173/2006	H3N2	Human	Japan	2006//	L	V	A	S→N	G	H	L	W
BAE94579	A/Aichi/174/2005	H3N2	Human	Japan	2005//	L	V	A	S→N	G	H	L	W
BAE94599	A/Aichi/185/2005	H3N2	Human	Japan	2005//	L	V	A	S→N	G	H	L	W
BAE94578	A/Aichi/188/2005	H3N2	Human	Japan	2005//	L	V	A	S→N	G	H	L	W
BAE94602	A/Aichi/19/2006	H3N2	Human	Japan	2006//	L	V	A	S→N	G	H	L	W
BAE94577	A/Aichi/197/2005	H3N2	Human	Japan	2005//	L	V	A	S→N	G	H	L	W
BAE94572	A/Aichi/211/2006	H3N2	Human	Japan	2006//	L	V	A	S→N	G	H	L	W
BAE94576	A/Aichi/7/2006	H3N2	Human	Japan	2006//	L	V	A	S→N	G	H	L	W
BAE94603	A/Aichi/80/2006	H3N2	Human	Japan	2006//	L	V	A	S→N	G	H	L	W
BAE94575	A/Aichi/9/2006	H3N2	Human	Japan	2006//	L	V	A	S→N	G	H	L	W
BAF69087	A/Aichi/113/2006	H3N2	Human	Japan	2006/02/06	L	V	A	S→N	G	H→P	L	W
BAF69083	A/Aichi/163/2005	H3N2	Human	Japan	2005/05/	L	V	A	S→N	G	H	L	W
BAF69088	A/Aichi/172/2006	H3N2	Human	Japan	2006/02/22	L	V	A	S→N	G	H	L	W
BAF69089	A/Aichi/198/2006	H3N2	Human	Japan	2006/02/07	L	V	A	S→N	G	H	L	W
BAF69090	A/Aichi/201/2006	H3N2	Human	Japan	2006/03/06	L	V	A	S→N	G	H	L	W
BAF69084	A/Aichi/37/2006	H3N2	Human	Japan	2006/01/23	L	V	A	S→N	G	H	L	W
BAF69085	A/Aichi/64/2006	H3N2	Human	Japan	2006/01/28	L	V	A	S→N	G	H	L	W
BAF69086	A/Aichi/82/2006	H3N2	Human	Japan	2006-1-31	L	V	A	S→N	G	H	L	W
ACC60963	A/Hiroshima/52/2005	H3N2	Human	Japan	2005//	L	V	A	S→N	G	H	L	W
BAG28213	A/Morioka/17/2006	H3N2	Human	Japan	2006//	L	V	A	S→N	G	H	L	W
BAG28214	A/Morioka/18/2006	H3N2	Human	Japan	2006/02/06	L	V	A	S→N	G	H	L	W
BAG28215	A/Morioka/22/2006	H3N2	Human	Japan	2006/02/08	L	V	A	S→N	G	H	L	W
BAG28216	A/Morioka/29/2006	H3N2	Human	Japan	2006//	L	V	A	S→N	G	H	L	W
BAG28211	A/Morioka/35/2005	H3N2	Human	Japan	2005/03/16	L	V	A	S→N	G	H	L	W
BAG28212	A/Morioka/38/2005	H3N2	Human	Japan	2005/03/16	L	V	A	S→N	G	H	L	W
BAG84396	A/Sendai-H/041/2006	H3N2	Human	Japan	2006//	L	V	A	S→N	G	H	L	W
BAG84404	A/Sendai-H/115/2007	H3N2	Human	Japan	2007//	L	V	A	S→N	G	H	L	W
BAG84406	A/Sendai-H/F093/2007	H3N2	Human	Japan	2007//	L	V	A	S→N	G	H	L	W
BAG84410	A/Sendai-H/F193/2007	H3N2	Human	Japan	2007//	L	V	A	S→N	G	H	L	W
BAI59472	A/Sendai/TU204/2008	H3N2	Human	Japan	2008//	L	V	A	S→N	G	H	L	W
BAI59474	A/Sendai/TU211/2008	H3N2	Human	Japan	2008//	L	V	A	S→N	G	H	L	W
BAI59476	A/Sendai/TU41/2009	H3N2	Human	Japan	2009//	L	V	A	S→N	G	H	L	W
BAI59478	A/Sendai/TU45/2009	H3N2	Human	Japan	2009//	L	V	A	S→N	G	H	L	W
BAI59480	A/Sendai/TU49/2008	H3N2	Human	Japan	2008//	L	V	A	S→N	G	H	L	W
ADL39163	A/Japan/WRAIR1037P/2009	H3N2	Human	Japan	2009/01/09	L	V	A	S→N	G	H	L	W
ADL39218	A/Japan/WRAIR1059P/2008	H3N2	Human	Japan	2008/05/11	L	V	A	S→N	G	H	L	W
ADL39317	A/Japan/WRAIR1140P/2009	H3N2	Human	Japan	2009/02/09	L	V	A	S→N	G	H	L	W
ADT80890	A/Niigata/1143/2010	H3N2	Human	Japan	2010/08/03	L	V	A	S→N	G	H	L	W
ADT80892	A/Niigata/1144/2010	H3N2	Human	Japan	2010/08/03	L	V	A	S→N	G	H	L	W
ADT80894	A/Niigata/1146/2010	H3N2	Human	Japan	2010/08/03	L	V	A	S→N	G	H	L	W
ADT80896	A/Niigata/1147/2010	H3N2	Human	Japan	2010/08/03	L	V	A	S→N	G	H	L	W
ADT80898	A/Niigata/1148/2010	H3N2	Human	Japan	2010/08/03	L	V	A	S→N	G	H	L	W
ADT80900	A/Niigata/1149/2010	H3N2	Human	Japan	2010/08/03	L	V	A	S→N	G	H	L	W
ADT80902	A/Niigata/1150/2010	H3N2	Human	Japan	2010/08/03	L	V	A	S→N	G	H	L	W
CAD30520	A/Moscow/10/1999	H3N2	Human	Russia	1999//	L	V	A	S→N	G	H	L	W
ABE73099	A/Moscow/10/1999	H3N2	Human	Russia	1999//	L	V	A	S→N	G	H	L	W
ABW81660	A/Moscow/10/1999	H3N2	Human	Russia	1999//	L	V	A	S→N	G	H	L	W
AEK29261	A/Moscow/WRAIR4307N/2011	H3N2	Human	Russia	2011/02/07	L	V	A	S→N	G	H	L	W
AEK29272	A/Moscow/WRAIR4307T/2011	H3N2	Human	Russia	2011/02/07	L	V	A	S→N	G	H	L	W
AFH34972	A/Astrakhan/RII65/2011	H3N2	Human	Russia	2011/12/06	L	V	A	S→N	G	H	L	W
AFG72792	A/Moscow/10/1999	H3N2	Human	Russia	1999//	L	V	A	S→N	G	H	L	W
AFH34951	A/Novosibirsk/RII08/2012	H3N2	Human	Russia	2012/02/02	L	V	A	S→N	G	H	L	W
AFH34979	A/Novosibirsk/RII09/2012	H3N2	Human	Russia	2012/01/29	L	V	A	S→N	G	H	L	W
AFH34944	A/Petrozavodsk/RII01/2012	H3N2	Human	Russia	2012/02/02	L	V	A	S→N	G	H	L	W
AFH34986	A/Saint-Petersburg/RII01/2012	H3N2	Human	Russia	2012/01/30	L	V	A	S→N	G	H	L	W
AFH34958	A/Saint-Petersburg/RII02/2012	H3N2	Human	Russia	2012/02/03	L	V	A	S→N	G	H	L	W
AFH34965	A/Saint-Petersburg/RII03/2012	H3N2	Human	Russia	2012/02/06	L	V	A	S→N	G	H	L	W
AFH41187	A/Vladivostok/11/2010	H3N2	Human	Russia	2010/11/	L	V	A	S→N	G	H	L	W
AFK13927	A/Lipezk/225/2009	H3N2	Human	Russia	2009/02/09	L	V	A	S→N	G	H	L	W
AFK13907	A/Moscow/02/2012	H3N2	Human	Russia	2012/02/01	L	V	A	S→N	G	H	L	W
AFK13911	A/Moscow/03/2012	H3N2	Human	Russia	2012/02/10	L	V	A	S→N	G	H	L	W
AFK13915	A/Moscow/21/2009	H3N2	Human	Russia	2009/02/20	L	V	A	S→N	G	H	L	W
AFK13895	A/Moscow/24/2009	H3N2	Human	Russia	2009/02/20	L	V	A	S→N	G	H	L	W
AFK13919	A/Moscow/26/2009	H3N2	Human	Russia	2009/02/25	L	V	A	S→N	G	H	L	W
AFK13899	A/Penza/55/2008	H3N2	Human	Russia	2008/03/24	L	V	A	S→N	G	H	L	W
AFK13923	A/Vladivostok/10/2011	H3N2	Human	Russia	2011/11/	L	V	A	S→N	G	H	L	W
AFK13903	A/Yekaterinburg/4/2008	H3N2	Human	Russia	2008/04/15	L	V	A	S→N	G	H	L	W
AFW90005	A/Astrakhan/RII06/2012	H3N2	Human	Russia	2012/03/27	L	V	A	S→N	G	H	L	W
AFW90025	A/Ekaterinburg/RII06/2012	H3N2	Human	Russia	2012/03/20	L	V	A	S→N	G	H	L	W
AFM72210	A/Moscow/10/1999	H3N2	Human	Russia	1999//	L	V	A	S→N	G	H	L	W
AFW90041	A/Moscow/RII13/2012	H3N2	Human	Russia	2012/03/19	L	V	A	S→N	G	H	L	W
AFW89989	A/Novosibirsk/RII14/2012	H3N2	Human	Russia	2012/02/24	L	V	A	S→N	G	H	L	W
AFW89981	A/Novosibirsk/RII25/2012	H3N2	Human	Russia	2012/03/06	L	V	A	S→N	G	H	L	W
AFW89997	A/Omsk/RII02/2012	H3N2	Human	Russia	2012/03/05	L	V	A	S→N	G	H	L	W
AFW90001	A/Omsk/RII06/2012	H3N2	Human	Russia	2012/03/15	L	V	A	S→N	G	H	L	W
AFW89977	A/Saint Petersburg/RII09/2012	H3N2	Human	Russia	2012/02/14	L	V	A	S→N	G	H	L	W
AFW90009	A/Saint Petersburg/RII16/2012	H3N2	Human	Russia	2012/03/05	L	V	A	S→N	G	H	L	W
AFW89993	A/Saint Petersburg/RII23/2012	H3N2	Human	Russia	2012/03/19	L→F	V	A	S→N	G	H	L	W
AFW90017	A/Saint Petersburg/RII31/2012	H3N2	Human	Russia	2012/03/19	L	V	A	S→N	G	H	L	W
AFW90021	A/Saint Petersburg/RII47/2012	H3N2	Human	Russia	2012/04/20	L	V	A	S→N	G	H	L	W
AFW90029	A/Saint Petersburg/RII50/2012	H3N2	Human	Russia	2012/04/10	L	V	A	S→N	G	H	L	W
AFW90033	A/Saint Petersburg/RII60/2012	H3N2	Human	Russia	2012/04/09	L	V	A	S→N	G	H	L	W
AFW90037	A/Saint Petersburg/RII63/2012	H3N2	Human	Russia	2012/04/23	L	V	A	S→N	G	H	L	W
AGF37595	A/Ekaterinburg/RII13/2012	H3N2	Human	Russia	2012/04/15	L	V	A	S→N	G	H	L	W
AGF37564	A/Ekaterinburg/RII3/2012	H3N2	Human	Russia	2012/02/29	L	V	A	S→N	G	H	L	W
AGF37603	A/Irkutsk/RII04/2012	H3N2	Human	Russia	2012/04/18	L	V	A	S→N	G	H	L	W
AGF37599	A/Moscow/RII05/2012	H3N2	Human	Russia	2012/02/13	L	V	A	S→N	G	H	L	W
AGF37568	A/Novosibirsk/RII15/2012	H3N2	Human	Russia	2012/02/21	L	V	A	S→N	G	H	L	W
AGF37578	A/Saint Petersburg/RII16/2012	H3N2	Human	Russia	2012/03/05	L	V	A	S→N	G	H	L	W
AGF37591	A/Saint Petersburg/RII51/2012	H3N2	Human	Russia	2012/04/02	L	V	A	S→N	G	H	L	W
AGF37582	A/Saint Petersburg/RII53/2012	H3N2	Human	Russia	2012/04/09	L	V	A	S→N	G	H	L	W
AGF37574	A/Voroneg/RII03/2012	H3N2	Human	Russia	2012/03/16	L	V	A	S→N	G	H	L	W
ACS71612	A/duck/Ontario/05/00	H3N2	Avain(duck)	Canada	2000//	L→F	V	A	S	G	H	L	W
ADZ96194	A/mink/Nova Scotia/1265707/2010	H3N2	mink	Canada	2010/12/22	L	V	A	S→N	G	H	L	W
AEN68518	A/swine/Quebec/1257774/2010	H3N2	swine	Canada	2010/11/09	L	V	A	S→N	G	H	L	W
ADZ05686	A/swine/Quebec/1259260/2010	H3N2	swine	Canada	2010/12/20	L	V	A	S→N	G	H	L	W
AEN68507	A/swine/Quebec/1262080/2010	H3N2	swine	Canada	2010/12/01	L	V	A	S→N	G	H	L	W
ADZ96199	A/swine/Quebec/1265553/2010	H3N2	swine	Canada	2010/12/22	L	V	A	S→N	G	H	L	W
AEN68536	A/swine/Quebec/1267566/2011	H3N2	swine	Canada	2011/01/06	L	V	A	S→N	G	H	L	W
AEM91955	A/swine/Quebec/1267568/2010	H3N2	swine	Canada	2010/12/30	L	V	A	S→N	G	H	L	W
AEP95323	A/turkey/Ontario/FAV-10/2011	H3N2	Avian(turkey)	Canada	2011/07/21	L	V	A	S→N	G	H	L	W
AEP17301	A/turkey/Ontario/FAV-3/2011	H3N2	Avian(turkey)	Canada	2011/07/06	L	V→I	A	S→N	G	H	L	W
AEP17312	A/turkey/Ontario/FAV-9/2011	H3N2	Avian(turkey)	Canada	2011/02/24	L	V	A	S→N	G	H	L	W
CAC40056	A/swine/Italy/1553-2/98	H3N2	Swine	Italy	1998//	L	V	A	S→N	G	H	L	W
ADT79165	A/swine/Italy/6/1981	H3N2	swine	Italy	1981//	L	V	A	S→N	G	H	L	W
AFR76682	A/swine/Italy/15360-3/2001	H3N2	Swine	Italy	2001//	L	V	A	S→N	G	H	L	W
AFR76721	A/swine/Italy/272121-1/2002	H3N2	Swine	Italy	2002//	L	V	A	S→N	G	H	L	W
ABD61553	A/swine/Colorado/1/1977	H3N2	Swine	USA	1977//	L→F	V	A	S	G	H	L	W
AAY27865	A/New York/1/2003	H3N2	Human	USA	2003/10/28	L	V	A	S→N	G	H	L	W
AAZ83244	A/New York/204/2003	H3N2	Human	USA	2003/08/16	L	V	A	S→N	G	H	L	W
AAY98109	A/New York/280/1999	H3N2	Human	USA	1999/04/12	L	V	A	S→N	G	H	L	W
AAX56412	A/New York/31/2004	H3N2	Human	USA	2004/01/05	L	V	A	S→N	G	H	L	W
AAY98219	A/New York/315/1999	H3N2	Human	USA	1999/01/06	L	V	A	S→N	G	H	L	W
AAZ38475	A/New York/324/1999	H3N2	Human	USA	1999/01/26	L	V	A	S→N	G	H	L	W
AAZ38596	A/New York/391/2005	H3N2	Human	USA	2005/01/07	L	V	A	S→N	G	H	L	W
ABB80083	A/New York/512/1998	H3N2	Human	USA	1998/01/29	L	V	A	S→N	G	H	L	W
AAD51264	A/Swine/North Carolina/35922/98	H3N2	Swine	USA	1998//	L	V	A→S	S→N	G	H	L	W
ABI22161	A/New York/3/2006	H3N2	Human	USA	2006/03/22	L	V	A	S→N	G	H	L	W
ABG80438	A/New York/4/2006	H3N2	Human	USA	2006/03/22	L	V	A	S→N	G	H	L	W
ABG88819	A/New York/5/2006	H3N2	Human	USA	2006/04/05	L	V	A	S→N	G	H	L	W
ABJ53484	A/New York/6/2006	H3N2	Human	USA	2006/04/06	L	V	A	S→N	G	H	L	W
ABI30878	A/New York/7/2006	H3N2	Human	USA	2006/04/05	L	V	A	S→N	G	H	L	W
ABG48007	A/New York/726/1994	H3N2	Human	USA	1994/02/09	L	V	A	S→N	G	H	L	W
ABI20916	A/New York/731/1994	H3N2	Human	USA	1994/03/09	L	V	A	S→N	G	H	L	W
ABG91487	A/Wisconsin/67/2005	H3N2	Human	USA	2005/08/	L	V	A	S→N	G	H	L	W
ABV30659	A/Alabama/UR06-0482/2007	H3N2	Human	USA	2007/03/01	L	V	A	S→N	G	H	L	W
ABV30252	A/California/UR06-0118/2007	H3N2	Human	USA	2007/01/29	L	V	A	S→N	G	H	L	W
ABV29823	A/California/UR06-0347/2007	H3N2	Human	USA	2007/02/19	L	V	A	S→N	G	H	L	W
ABW91253	A/California/UR06-0463/2007	H3N2	Human	USA	2007/02/28	L	V	A	S→N	G	H	L	W
ABV45972	A/California/UR06-0547/2007	H3N2	Human	USA	2007/03/06	L	V	A	S→N	G	H	L	W
ABW40193	A/California/UR06-0565/2007	H3N2	Human	USA	2007/03/07	L	V	A	S→N	G	H	L	W
ABW38365	A/Colorado/UR06-0023/2007	H3N2	Human	USA	2007/01/08	L	V→A	A	S→N	G	H	L	W
ABW91209	A/Colorado/UR06-0024/2007	H3N2	Human	USA	2007/01/08	L	V	A	S→N	G	H	L	W
ABV29724	A/Colorado/UR06-0206/2007	H3N2	Human	USA	2007/02/06	L	V	A	S→N	G	H	L	W
ABW91198	A/Colorado/UR06-022/2007	H3N2	Human	USA	2007/01/08	L	V	A	S→N	G	H	L	W
ABW40028	A/Colorado/UR06-0279/2007	H3N2	Human	USA	2007/02/14	L	V	A	S→N	G	H	L	W
ABV30516	A/Colorado/UR06-0453/2007	H3N2	Human	USA	2007/02/27	L	V	A	S→N	G	H	L	W
ABW40083	A/Colorado/UR06-0454/2007	H3N2	Human	USA	2007/02/26	L	V	A	S→N	G	H	L	W
ABV30230	A/Colorado/UR06-0531/2007	H3N2	Human	USA	2007/03/06	L	V	A	S→N	G	H	L	W
ABW91242	A/Colorado/UR06-0534/2007	H3N2	Human	USA	2007/03/07	L	V	A	S→N	G	H	L	W
ABV45862	A/Colorado/UR06-0535/2007	H3N2	Human	USA	2007/03/07	L	V	A	S→N	G	H	L	W
ABV30076	A/Colorado/UR06-0557/2007	H3N2	Human	USA	2007/03/08	L	V	A	S→N	G	H	L	W
ABV45983	A/Colorado/UR06-0558/2007	H3N2	Human	USA	2007/03/07	L	V	A	S→N	G	H	L	W
ABV30274	A/Florida/UR06-0150/2007	H3N2	Human	USA	2007/02/02	L	V	A	S→N	G	H	L	W
ABV29713	A/Florida/UR06-0597/2007	H3N2	Human	USA	2007/03/14	L	V	A	S→N	G	H	L	W
ABV30648	A/Illinois/UR06-0030/2007	H3N2	Human	USA	2007/01/15	L	V	A	S→N	G	H	L	W
ABV30637	A/Illinois/UR06-0036/2007	H3N2	Human	USA	2007/01/15	L	V	A	S→N	G	H	L	W
ABV29900	A/Illinois/UR06-0334/2007	H3N2	Human	USA	2007/02/19	L	V	A	S→N	G	H	L	W
ABW91440	A/Illinois/UR06-0402/2007	H3N2	Human	USA	2007/02/24	L	V	A	S→N	G	H	L	W
ABV30472	A/Illinois/UR06-0436/2007	H3N2	Human	USA	2007/02/27	L	V	A	S→N	G	H	L	W
ABV30208	A/Illinois/UR06-0478/2007	H3N2	Human	USA	2007/03/01	L	V	A	S→N	G	H	L	W
ABW40138	A/Illinois/UR06-0528/2007	H3N2	Human	USA	2007/03/06	L	V	A	S→N	G	H	L	W
ABW91264	A/Illinois/UR06-0546/2007	H3N2	Human	USA	2007/03/06	L	V	A	S→N	G	H	L	W
ABV45994	A/Illinois/UR06-0555/2007	H3N2	Human	USA	2007/03/07	L	V	A	S→N	G	H	L	W
ABV29625	A/Illinois/UR06-0567/2007	H3N2	Human	USA	2007/03/09	L	V	A	S→N	G	H	L	W
ABU50609	A/Kentucky/3/2006	H3N2	Human	USA	2006/04/02	L	V	A	S→N	G	H	L	W
ABY51228	A/Kentucky/UR06-0044/2007	H3N2	Human	USA	2007/01/17	L	V	A	S→N	G	H	L	W
ABW40325	A/Kentucky/UR06-0158/2007	H3N2	Human	USA	2007/02/05	L	V	A	S→N	G	H	L	W
ABU50615	A/New Jersey/3/2006	H3N2	Human	USA	2006/01/21	L	V	A	S→N	G	H	L	W
ABN51012	A/New York/923/2006	H3N2	Human	USA	2006/02/23	L	V	A	S→N	G	H	L	W
ABO32840	A/New York/923/2006	H3N2	Human	USA	2006/02/23	L	V	A	S→N	G	H	L	W
ABO32851	A/New York/923/2006	H3N2	Human	USA	2006/02/23	L	V	A	S→N	G	H	L	W
ABO32862	A/New York/923/2006	H3N2	Human	USA	2006/02/23	L	V	A	S→N	G	H	L	W
ABO38276	A/New York/923/2006	H3N2	Human	USA	2006/02/23	L	V	A	S→N	G	H	L	W
ABM67031	A/New York/928/2006	H3N2	Human	USA	2006/02/28	L	V	A	S→N	G	H	L	W
ABN51023	A/New York/928/2006	H3N2	Human	USA	2006/02/28	L	V	A	S→N	G	H	L	W
ABN59392	A/New York/928/2006	H3N2	Human	USA	2006/02/28	L	V	A	S→N	G	H	L	W
ABO32873	A/New York/928/2006	H3N2	Human	USA	2006/02/28	L	V	A	S→N	G	H	L	W
ABO32884	A/New York/928/2006	H3N2	Human	USA	2006/02/28	L	V	A	S→N	G	H	L	W
ABM67042	A/New York/933/2006	H3N2	Human	USA	2006/03/01	L	V	A	S→N	G	H	L	W
ABN51034	A/New York/933/2006	H3N2	Human	USA	2006/03/01	L	V	A	S→N	G	H	L	W
ABN51045	A/New York/933/2006	H3N2	Human	USA	2006/03/01	L	V	A	S→N	G	H	L	W
ABO32895	A/New York/933/2006	H3N2	Human	USA	2006/03/01	L	V	A	S→N	G	H	L	W
ABO32906	A/New York/933/2006	H3N2	Human	USA	2006/03/01	L	V	A	S→N	G	H	L	W
ABN51056	A/New York/938/2006	H3N2	Human	USA	2006/03/02	L	V	A	S→N	G	H	L	W
ABO32917	A/New York/938/2006	H3N2	Human	USA	2006/03/02	L	V	A	S→N	G	H	L	W
ABO32928	A/New York/938/2006	H3N2	Human	USA	2006/03/02	L	V	A	S→N	G	H	L	W
ABO32939	A/New York/938/2006	H3N2	Human	USA	2006/03/02	L	V	A	S→N	G	H	L	W
ABO38287	A/New York/938/2006	H3N2	Human	USA	2006/03/02	L	V	A	S→N	G	H	L	W
ABV30120	A/New York/UR06-0040/2007	H3N2	Human	USA	2007/01/17	L	V	A	S→N	G	H	L	W
ABV30219	A/New York/UR06-0437/2007	H3N2	Human	USA	2007/02/27	L	V	A	S→N	G	H	L	W
ABV30395	A/New York/UR06-0510/2007	H3N2	Human	USA	2007/03/05	L	V	A	S→N	G	H	L	W
ABV30241	A/New York/UR06-0529/2007	H3N2	Human	USA	2007/03/06	L	V	A	S→N	G	H	L	W
ABY51030	A/Ohio/UR06-0256/2007	H3N2	Human	USA	2007/02/12	L	V	A	S→N	G	H	L	W
ABW86565	A/Ohio/UR06-0410/2007	H3N2	Human	USA	2007-2-23	L	V	A	S→N	G	H	L	W
ABW40380	A/Ohio/UR06-0494/2007	H3N2	Human	USA	2007/03/02	L	V	A	S→N	G	H	L	W
ABW91550	A/Oregon/UR06-0200/2007	H3N2	Human	USA	2007/02/06	L	V	A	S→N	G	H	L	W
ABW91396	A/Oregon/UR06-0202/2007	H3N2	Human	USA	2007/02/06	L	V	A	S→N	G	H	L	W
ABY51129	A/Oregon/UR06-0221/2007	H3N2	Human	USA	2007/02/08	L	V	A	S→N	G	H	L	W
ABW40655	A/Oregon/UR06-0272/2007	H3N2	Human	USA	2007/02/13	L	V	A	S→N	G	H	L	W
ABW40589	A/Oregon/UR06-0273/2007	H3N2	Human	USA	2007/02/13	L	V	A	S→N	G	H	L	W
ABW40270	A/Oregon/UR06-0289/2007	H3N2	Human	USA	2007/02/13	L	V	A	S→N	G	H	L	W
ABW40633	A/Oregon/UR06-0389/2007	H3N2	Human	USA	2007/02/19	L	V	A	S→N	G	H	L	W
ABW40248	A/Oregon/UR06-0450/2007	H3N2	Human	USA	2007/02/26	L	V	A	S→N	G	H	L	W
ABU50619	A/Tennessee/5/2005	H3N2	Human	USA	2005/02/11	L	V	A	S→N	G	H	L	W
ABW39874	A/Texas/UR06-0356/2007	H3N2	Human	USA	2007/02/20	L	V	A	S→N	G	H	L	W
ABW91231	A/Texas/UR06-0358/2007	H3N2	Human	USA	2007/02/20	L	V	A	S→N	G	H	L	W
ABV30406	A/Texas/UR06-0418/2007	H3N2	Human	USA	2007/02/26	L	V	A	S→N	G	H	L	W
ABV82564	A/Texas/UR06-0566/2007	H3N2	Human	USA	2007/03/09	L	V	A	S→N	G	H	L	W
ABY51272	A/Texas/UR06-0603/2007	H3N2	Human	USA	2007/03/14	L	V	A	S→N	G	H	L	W
ABU40952	A/USA/AF1084/2006	H3N2	Human	USA	2006/05/16	L	V	A	S→N	G	H	L	W
ABU40954	A/USA/AF1085/2006	H3N2	Human	USA	2006/05/16	L	V	A	S→N	G	H	L	W
ABU40958	A/USA/AF1087/2007	H3N2	Human	USA	2007/03/22	L	V	A	S→N	G	H	L	W
ABU40962	A/USA/AF1089/2007	H3N2	Human	USA	2007//	L	V	A	S→N	G	H	L	W
ABU40965	A/USA/AF1090/2007	H3N2	Human	USA	2007/01/05	L	V	A	S→N	G	H	L	W
ABU40967	A/USA/AF1091/2007	H3N2	Human	USA	2007/03/16	L	V	A	S→N	G	H	L	W
ABU40975	A/USA/AF1095/2007	H3N2	Human	USA	2007/01/17	L	V	A	S→N	G	H	L	W
ABU40977	A/USA/AF1096/2007	H3N2	Human	USA	2007/03/14	L	V	A	S→N	G	H	L	W
ABU40979	A/USA/AF1097/2007	H3N2	Human	USA	2007/02/09	L	V	A	S→N	G	H	L	W
ABW71351	A/Vermont/UR06-0469/2007	H3N2	Human	USA	2007/03/01	L	V	A	S→N	G	H	L	W
ABV30439	A/Vermont/UR06-0470/2007	H3N2	Human	USA	2007/02/27	L	V	A	S→N	G	H	L	W
ABV30065	A/Vermont/UR06-0471/2007	H3N2	Human	USA	2007/02/28	L	V	A	S→N	G	H	L	W
ABV30428	A/Vermont/UR06-0483/2007	H3N2	Human	USA	2007/03/02	L	V	A	S→N	G	H	L	W
ABV29933	A/Vermont/UR06-0484/2007	H3N2	Human	USA	2007/03/02	L	V	A	S→N	G	H	L	W
ABV30450	A/Vermont/UR06-0486/2007	H3N2	Human	USA	2007/03/01	L	V	A	S→N	G	H	L	W
ABV29812	A/Vermont/UR06-0524/2007	H3N2	Human	USA	2007/03/05	L	V	A	S→N	G	H	L	W
ABW36170	A/Virginia/UR06-0021/2007	H3N2	Human	USA	2007/01/08	L	V	A	S→N	G	H	L	W
ABW91649	A/Virginia/UR06-0580/2007	H3N2	Human	USA	2007/03/12	L	V	A	S→N	G	H	L	W
ABW39940	A/Washington/UR06-0225/2007	H3N2	Human	USA	2007/02/08	L	V	A	S→N	G	H	L	W
ABW40171	A/Washington/UR06-0252/2007	H3N2	Human	USA	2007/02/12	L	V	A	S→N	G	H	L	W
ABU50601	A/Wisconsin/67/2005	H3N2	Human	USA	2005/08/31	L	V	A	S→N	G	H	L	W
ACD47267	A/Alaska/01/2008	H3N2	Human	USA	2008/01/22	L	V	A	S→N	G	H	L	W
ACD47309	A/Arizona/10/2007	H3N2	Human	USA	2007/12/14	L	V	A	S→N	G	H	L	W
ACD47297	A/Arizona/12/2007	H3N2	Human	USA	2007/12/27	L	V	A	S→N	G	H	L	W
ACD47279	A/Arkansas/02/2008	H3N2	Human	USA	2008/01/04	L	V	A	S→N	G	H	L	W
ACD47345	A/Arkansas/04/2008	H3N2	Human	USA	2008/01/14	L	V	A	S→N	G	H	L	W
ACD47295	A/California/30/2007	H3N2	Human	USA	2007/11/01	L	V	A	S→N	G	H	L	W
ACD47335	A/California/33/2007	H3N2	Human	USA	2007/12/10	L	V	A	S→N	G	H	L	W
ACD47331	A/California/35/2007	H3N2	Human	USA	2007/12/18	L	V	A	S→N	G	H	L	W
ACD47319	A/Colorado/22/2007	H3N2	Human	USA	2007//	L	V	A	S→N	G	H	L	W
ACA24504	A/Colorado/UR06-0452/2007	H3N2	Human	USA	2007/02/28	L	V	A	S→N	G	H	L	W
ACD47323	A/Florida/07/2007	H3N2	Human	USA	2007/11/07	L	V	A	S→N	G	H	L	W
ACD47299	A/Florida/11/2007	H3N2	Human	USA	2007/11/14	L	V	A	S→N	G	H	L	W
ACL12230	A/Florida/UR07-0101/2008	H3N2	Human	USA	2008/02/26	L	V	A	S→N	G	H	L	W
ACD47353	A/Georgia/01/2008	H3N2	Human	USA	2008/01/15	L	V	A	S→N	G	H	L	W
ACD47273	A/Georgia/02/2008	H3N2	Human	USA	2008/01/22	L	V	A	S→N	G	H	L	W
ACD47313	A/Hawaii/14/2007	H3N2	Human	USA	2007/08/04	L	V	A	S→N	G	H	L	W
ACL12241	A/Kansas/UR07-0135/2008	H3N2	Human	USA	2008/03/05	L	V	A	S→N	G	H	L	W
ACD47347	A/Kentucky/01/2007	H3N2	Human	USA	2007//	L	V	A	S→N	G	H	L	W
ACD56260	A/Kentucky/UR06-0571/2007	H3N2	Human	USA	2007/03/12	L	V	A	S→N	G	H	L	W
ACD47363	A/Massachusetts/12/2007	H3N2	Human	USA	2007/09/18	L	V	A	S→N	G	H	L	W
ACD47271	A/Michigan/07/2007	H3N2	Human	USA	2007/04/18	L	V	A	S→N	G	H	L	W
ACD47325	A/Michigan/10/2007	H3N2	Human	USA	2007/08/03	L	V	A	S→N	G	H	L	W
ACJ09820	A/Mississippi/UR06-0197/2007	H3N2	Human	USA	2007/02/06	L	V	A	S→N	G	H	L	W
ACL12186	A/Mississippi/UR07-0004/2008	H3N2	Human	USA	2008/02/11	L	V	A	S→N	G	H	L	W
ACD47293	A/Missouri/06/2007	H3N2	Human	USA	2007/12/18	L	V	A	S→N	G	H	L	W
ACD47349	A/Montana/08/2007	H3N2	Human	USA	2007/08/08	L	V	A	S→N	G	H	L	W
ACD47367	A/Nevada/05/2007	H3N2	Human	USA	2007/10/05	L	V	A	S→N	G	H	L	W
ACD47291	A/New Jersey/07/2008	H3N2	Human	USA	2008/01/25	L	V	A	S→N	G	H	L	W
ACD47287	A/New Jersey/14/2007	H3N2	Human	USA	2007/07/25	L	V	A	S→N	G	H	L	W
ACD47359	A/New Jersey/21/2007	H3N2	Human	USA	2007/12/31	L	V	A	S→N	G	H	L	W
ACD47365	A/New York/13/2007	H3N2	Human	USA	2007/09/10	L	V	A	S→N	G	H	L	W
ACG70155	A/New York/UR06-0607/2007	H3N2	Human	USA	2007/03/14	L	V	A	S→N	G	H	L	W
ACL12208	A/New York/UR07-0080/2008	H3N2	Human	USA	2008/02/25	L	V	A	S→N	G	H	L	W
ACD47281	A/North Carolina/04/2007	H3N2	Human	USA	2007//	L	V	A	S→N	G	H	L	W
ACD47355	A/North Carolina/05/2007	H3N2	Human	USA	2007/11/26	L	V	A	S→N	G	H	L	W
ACD47341	A/North Carolina/06/2007	H3N2	Human	USA	2007/11/06	L	V	A	S→N	G	H	L	W
ACD47269	A/Ohio/06/2006	H3N2	Human	USA	2006/03/01	L	V	A	S→N	G	H	L	W
ACL12197	A/Ohio/UR07-0043/2008	H3N2	Human	USA	2008/02/19	L	V	A	S→N	G	H	L	W
ACL12219	A/Ohio/UR07-0089/2008	H3N2	Human	USA	2008/02/26	L	V	A	S→N	G	H	L	W
ACL12252	A/Ohio/UR07-0140/2008	H3N2	Human	USA	2008/03/06	L	V	A	S→N	G	H	L	W
ACI26342	A/Pennsylvania/PIT02/2008	H3N2	Human	USA	2008/01/23	L	V	A	S→N	G	H	L	W
ACL12164	A/Pennsylvania/PIT04/2008	H3N2	Human	USA	2008/01/23	L	V	A	S→N	G	H	L	W
ACI26485	A/Pennsylvania/PIT05/2008	H3N2	Human	USA	2008/01/22	L	V	A	S→N	G	H	L	W
ACI26353	A/Pennsylvania/PIT06/2008	H3N2	Human	USA	2008/01/17	L	V	A	S→N	G	H	L	W
ACI26364	A/Pennsylvania/PIT08/2008	H3N2	Human	USA	2008/01/15	L	V	A	S→N	G	H	L	W
ACI26496	A/Pennsylvania/PIT12/2008	H3N2	Human	USA	2008/01/10	L	V	A	S→N	G	H	L	W
ACI26507	A/Pennsylvania/PIT20/2008	H3N2	Human	USA	2008/01/25	L	V	A	S→N	G	H	L	W
ACI26375	A/Pennsylvania/PIT22/2008	H3N2	Human	USA	2008/01/23	L	V	A	S→N	G	H	L	W
ACI26518	A/Pennsylvania/PIT25/2008	H3N2	Human	USA	2008/02/11	L	V	A	S→N	G	H	L	W
ACI26529	A/Pennsylvania/PIT31/2008	H3N2	Human	USA	2008/02/08	L	V	A	S→N	G	H	L	W
ACL12175	A/Pennsylvania/PIT42/2008	H3N2	Human	USA	2008/02/20	L	V	A	S→N	G	H	L	W
ACI26540	A/Pennsylvania/PIT43/2008	H3N2	Human	USA	2008/02/20	L	V	A	S→N	G	H	L	W
ACD47369	A/South Dakota/01/2008	H3N2	Human	USA	2008/01/18	L	V	A	S→N	G	H	L	W
ACD47303	A/Texas/02/2008	H3N2	Human	USA	2008/01/03	L	V	A	S→N	G	H	L	W
ACD47301	A/Texas/36/2007	H3N2	Human	USA	2007/09/19	L	V	A	S→N	G	H	L	W
ACD47315	A/Texas/37/2007	H3N2	Human	USA	2007/10/13	L	V	A	S→N	G	H	L	W
ACD47285	A/Texas/63/2007	H3N2	Human	USA	2007/11/06	L	V	A	S→N	G	H	L	W
ACD47305	A/Texas/64/2007	H3N2	Human	USA	2007/11/05	L	V	A	S→N	G	H	L	W
ACD47311	A/Texas/65/2007	H3N2	Human	USA	2007/11/05	L	V	A	S→N	G	H	L	W
ACD47259	A/Texas/66/2007	H3N2	Human	USA	2007/11/11	L	V	A	S→N	G	H	L	W
ACD47371	A/Texas/67/2007	H3N2	Human	USA	2007/11/05	L	V	A	S→N	G	H	L	W
ACD47283	A/Texas/68/2007	H3N2	Human	USA	2007/11/14	L	V	A	S→N	G	H	L	W
ACD47351	A/Texas/71/2007	H3N2	Human	USA	2007/12/02	L	V	A	S→N	G	H	L	W
ACD47337	A/Texas/72/2007	H3N2	Human	USA	2007/12/05	L	V	A	S→N	G	H	L	W
ACD47277	A/Texas/83/2007	H3N2	Human	USA	2007/12/09	L	V	A	S→N	G	H	L	W
ACD47307	A/Texas/91/2007	H3N2	Human	USA	2007/12/10	L	V	A	S→N	G	H	L	W
ACD47317	A/Texas/95/2007	H3N2	Human	USA	2007/12/11	L	V	A	S→N	G	H	L	W
ACF41671	A/Vermont/UR06-0329/2007	H3N2	Human	USA	2007/02/16	L	V	A	S→N	G	H	L	W
ACG70144	A/Vermont/UR06-0512/2007	H3N2	Human	USA	2007/03/05	L	V	A	S→N	G	H	L	W
ACD47357	A/Virginia/04/2007	H3N2	Human	USA	2007/12/13	L	V	A	S→N	G	H	L	W
ABY81373	A/Virginia/UR06-0489/2007	H3N2	Human	USA	2007/03/01	L	V	A	S→N	G	H	L	W
ACD47343	A/Washington/36/2007	H3N2	Human	USA	2007/12/12	L	V	A	S→N	G	H	L	W
ACD47329	A/Wisconsin/32/2007	H3N2	Human	USA	2007/12/20	L	V	A	S→N	G	H	L	W
ACD47275	A/Wisconsin/33/2007	H3N2	Human	USA	2007/11/21	L	V	A	S→N	G	H	L	W
ACD47333	A/Wisconsin/34/2007	H3N2	Human	USA	2007/11/28	L	V	A	S→N	G	H	L	W
ACD62289	A/Wisconsin/67/2005	H3N2	Human	USA	2005/08/	L	V	A	S→N	G	H	L	W
ACF54578	A/Wisconsin/67/2005	H3N2	Human	USA	2005/08/	L	V	A	S→N	G	H	L	W
ABW81692	A/Wisconsin/67/2005	H3N2	Human	USA	2005/08/	L	V	A	S→N	G	H	L	W
ACT67829	A/Arizona/08/2009	H3N2	Human	USA	2009/02/27	L	V	A	S→N	G	H	L	W
ACT34411	A/Arizona/09/2007	H3N2	Human	USA	2007/12/23	L	V	A	S→N	G	H	L	W
ACT67855	A/Arizona/11/2009	H3N2	Human	USA	2009/02/25	L	V	A	S→N	G	H	L	W
ACT34413	A/Arkansas/05/2008	H3N2	Human	USA	2008/03/02	L	V	A	S→N	G	H	L	W
ACU80104	A/Boston/1/2008	H3N2	Human	USA	2008/02/13	L	V	A	S→N	G	H	L	W
ACU80159	A/Boston/10/2008	H3N2	Human	USA	2008/03/03	L	V	A	S→N	G	H	L	W
ACU80181	A/Boston/14/2007	H3N2	Human	USA	2007/12/15	L	V	A	S→N	G	H	L	W
ACU80192	A/Boston/19/2008	H3N2	Human	USA	2008/01/28	L	V	A	S→N	G	H	L	W
ACU80115	A/Boston/2/2008	H3N2	Human	USA	2008/02/21	L	V	A	S→N	G	H	L	W
ACU80203	A/Boston/20/2008	H3N2	Human	USA	2008/01/28	L	V	A	S→N	G	H	L	W
ACU80214	A/Boston/21/2008	H3N2	Human	USA	2008/01/28	L	V	A	S→N	G	H	L	W
ACU80225	A/Boston/23/2008	H3N2	Human	USA	2008/01/31	L	V	A	S→N	G	H	L	W
ACU80247	A/Boston/29/2008	H3N2	Human	USA	2008/02/06	L→I	V	A	S→N	G	H	L	W
ACU80126	A/Boston/3/2008	H3N2	Human	USA	2008/02/24	L	V	A	S→N	G	H	L	W
ACU80258	A/Boston/31/2008	H3N2	Human	USA	2008/02/07	L	V	A	S→N	G	H	L	W
ACU80291	A/Boston/36/2008	H3N2	Human	USA	2008/02/13	L	V	A	S→N	G	H	L	W
ACU80302	A/Boston/38/2008	H3N2	Human	USA	2008/02/14	L	V	A	S→N	G	H	L	W
ACU80313	A/Boston/39/2008	H3N2	Human	USA	2008/02/14	L	V	A	S→N	G	H	L	W
ACU80137	A/Boston/4/2008	H3N2	Human	USA	2008/02/25	L	V	A	S→N	G	H	L	W
ACU80324	A/Boston/40/2008	H3N2	Human	USA	2008/02/15	L	V	A	S→N	G	H	L	W
ACU80335	A/Boston/42/2008	H3N2	Human	USA	2008/02/18	L	V	A	S→N	G	H	L	W
ACU80346	A/Boston/43/2008	H3N2	Human	USA	2008/02/19	L	V	A	S→N	G	H	L	W
ACU80357	A/Boston/44/2008	H3N2	Human	USA	2008/02/19	L	V	A	S→N	G	H	L	W
ACU80368	A/Boston/45/2008	H3N2	Human	USA	2008/02/19	L	V	A	S→N	G	H	L	W
ACU80379	A/Boston/46/2008	H3N2	Human	USA	2008/02/19	L	V	A	S→N	G	H	L	W
ACU80390	A/Boston/47/2008	H3N2	Human	USA	2008/02/20	L	V	A	S→N	G	H	L	W
ACU80401	A/Boston/48/2008	H3N2	Human	USA	2008/02/20	L	V	A	S→N	G	H	L	W
ACU80148	A/Boston/5/2008	H3N2	Human	USA	2008/02/26	L	V	A	S→N	G	H	L	W
ACU80426	A/Boston/50/2008	H3N2	Human	USA	2008/02/21	L	V	A	S→N	G	H	L	W
ACU80437	A/Boston/51/2008	H3N2	Human	USA	2008/02/21	L	V	A	S→N	G	H	L	W
ACU80460	A/Boston/55/2008	H3N2	Human	USA	2008/02/24	L	V	A	S→N	G	H	L	W
ACU80472	A/Boston/56/2008	H3N2	Human	USA	2008/02/24	L	V	A	S→N	G	H	L	W
ACU80602	A/Boston/57/2008	H3N2	Human	USA	2008/02/24	L	V	A	S→N	G	H	L	W
ACU80613	A/Boston/58/2008	H3N2	Human	USA	2008/02/24	L	V	A	S→N	G	H	L	W
ACU80624	A/Boston/59/2008	H3N2	Human	USA	2008/02/24	L	V	A	S→N	G	H	L	W
ACU80635	A/Boston/60/2008	H3N2	Human	USA	2008/02/25	L	V	A	S→N	G	H	L	W
ACU80646	A/Boston/61/2008	H3N2	Human	USA	2008/02/26	L	V	A	S→N	G	H	L	W
ACU80657	A/Boston/62/2008	H3N2	Human	USA	2008/02/26	L	V	A	S→N	G	H	L	W
ACU80668	A/Boston/63/2008	H3N2	Human	USA	2008/02/26	L	V	A	S→N	G	H	L	W
ACU80679	A/Boston/64/2008	H3N2	Human	USA	2008/02/27	L	V	A	S→N	G	H	L	W
ACU80690	A/Boston/66/2008	H3N2	Human	USA	2008/02/27	L	V	A	S→N	G	H	L	W
ACU80701	A/Boston/68/2008	H3N2	Human	USA	2008/03/01	L	V	A	S→N	G	H	L	W
ACU80712	A/Boston/71/2008	H3N2	Human	USA	2008/03/02	L	V	A	S→N	G	H	L	W
ACU80723	A/Boston/78/2008	H3N2	Human	USA	2008/03/11	L	V	A	S→N	G	H	L	W
ACU80734	A/Boston/79/2008	H3N2	Human	USA	2008/03/12	L	V	A	S→N	G	H	L	W
ACU80745	A/Boston/81/2008	H3N2	Human	USA	2008/03/13	L	V	A	S→N	G	H	L	W
ACU80756	A/Boston/88/2008	H3N2	Human	USA	2008/04/16	L	V	A	S→N	G	H	L	W
ACU81105	A/Boston/9/2008	H3N2	Human	USA	2008/02/27	L	V	A	S→N	G	H	L	W
ACU80767	A/Boston/92/2008	H3N2	Human	USA	2008//	L	V	A	S→N	G	H	L	W
ACU80778	A/Boston/94/2008	H3N2	Human	USA	2008//	L	V	A	S→N	G	H	L	W
ACU80789	A/Boston/96/2008	H3N2	Human	USA	2008/02/20	L	V	A	S→N	G	H	L	W
ACU80800	A/Boston/97/2008	H3N2	Human	USA	2008/03/14	L	V	A	S→N	G	H	L	W
ACT34415	A/California/08/2008	H3N2	Human	USA	2008/09/09	L	V	A	S→N	G	H	L	W
ACT34417	A/California/09/2008	H3N2	Human	USA	2008/08/30	L	V	A	S→N	G	H	L	W
ACT34419	A/California/10/2008	H3N2	Human	USA	2008/12/20	L	V	A	S→N	G	H	L	W
ACV72291	A/California/12/2008	H3N2	Human	USA	2008/12/03	L	V	A	S→N	G	H	L	W
ACO94685	A/California/UR07-0017/2008	H3N2	Human	USA	2008/02/13	L	V	A	S→N	G	H	L	W
ACN32883	A/California/UR07-0019/2008	H3N2	Human	USA	2008/02/13	L	V	A	S→N	G	H	L	W
ACN32938	A/California/UR07-0053/2008	H3N2	Human	USA	2008/02/19	L	V	A	S→N	G	H	L	W
ACN76491	A/California/UR07-0063/2008	H3N2	Human	USA	2008/02/19	L	V	A	S→N	G	H	L	W
ACO94718	A/California/UR07-0067/2008	H3N2	Human	USA	2008/02/20	L	V	A	S→N	G	H	L	W
ACO94751	A/California/UR07-0076/2008	H3N2	Human	USA	2008/02/21	L	V	A	S→N	G	H	L	W
ACV72341	A/Colorado/01/2009	H3N2	Human	USA	2009/01/01	L	V	A	S→N	G	H	L	W
ACT34421	A/Colorado/03/2008	H3N2	Human	USA	2008/10/15	L	V	A	S→N	G	H	L	W
ACT34423	A/Colorado/04/2008	H3N2	Human	USA	2008/10/29	L	V	A	S→N	G	H	L	W
ACT34425	A/Colorado/05/2008	H3N2	Human	USA	2008//	L	V	A	S→N	G	H	L	W
ACT67831	A/Colorado/05/2009	H3N2	Human	USA	2009/01/16	L	V	A	S→N	G	H	L	W
ACT67821	A/Colorado/06/2009	H3N2	Human	USA	2009/01/21	L	V	A	S→N	G	H	L	W
ACV72349	A/Colorado/12/2008	H3N2	Human	USA	2008/12/17	L	V	A	S→N	G	H	L	W
ACV72303	A/Colorado/15/2008	H3N2	Human	USA	2008/12/24	L	V	A	S→N	G	H	L	W
ACV72327	A/Florida/01/2009	H3N2	Human	USA	2009/02/08	L	V	A	S→N	G	H	L	W
ACT34427	A/Florida/07/2008	H3N2	Human	USA	2008/02/06	L	V	A	S→N	G	H	L	W
ACT34429	A/Florida/10/2008	H3N2	Human	USA	2008/02/05	L	V	A	S→N	G	H	L	W
ACT34431	A/Florida/14/2008	H3N2	Human	USA	2008/03/11	L	V	A	S→N	G	H	L	W
ACO94696	A/Florida/UR07-0021/2008	H3N2	Human	USA	2008/02/14	L	V	A	S→N	G	H	L	W
ACR61690	A/Florida/UR07-0095/2008	H3N2	Human	USA	2008/02/26	L	V	A→S	S→N	G	H	L	W
ACN33191	A/Florida/UR07-0102/2008	H3N2	Human	USA	2008/02/26	L	V	A	S→N	G	H	L	W
ACN33048	A/Florida/UR07-0146/2008	H3N2	Human	USA	2008/03/10	L	V	A	S→N	G	H	L	W
ACO94795	A/Florida/UR07-0150/2008	H3N2	Human	USA	2008/03/10	L	V	A	S→N	G	H	L	W
ACR61701	A/Florida/UR07-0154/2008	H3N2	Human	USA	2008/03/12	L	V	A	S→N	G	H	L	W
ACT34433	A/Georgia/04/2008	H3N2	Human	USA	2008/02/26	L	V	A	S→N	G	H	L	W
ACV72313	A/Georgia/07/2009	H3N2	Human	USA	2009/05/03	L	V	A	S→N	G	H	L	W
ACT67823	A/Hawaii/02/2009	H3N2	Human	USA	2009/01/06	L	V	A	S→N	G	H	L	W
ACT34435	A/Hawaii/03/2008	H3N2	Human	USA	2008/01/22	L	V	A	S→N	G	H	L	W
ACT34437	A/Hawaii/04/2008	H3N2	Human	USA	2008/01/28	L	V	A	S→N	G	H	L	W
ACT67851	A/Hawaii/06/2009	H3N2	Human	USA	2009/03/28	L	V	A	S→N	G	H	L	W
ACT67843	A/Hawaii/07/2009	H3N2	Human	USA	2009/03/30	L	V	A	S→N	G	H	L	W
ACT67837	A/Hawaii/10/2009	H3N2	Human	USA	2009/02/11	L	V	A	S→N	G	H	L	W
ACT67845	A/Hawaii/14/2009	H3N2	Human	USA	2009/04/15	L	V	A	S→N	G	H	L	W
ACT67857	A/Hawaii/15/2009	H3N2	Human	USA	2009/04/19	L	V	A	S→N	G	H	L	W
ACT67835	A/Hawaii/16/2009	H3N2	Human	USA	2009/04/20	L	V	A	S→N	G	H	L	W
ACT34439	A/Hawaii/17/2008	H3N2	Human	USA	2008/03/12	L	V	A	S→N	G	H	L	W
ACT34441	A/Hawaii/18/2008	H3N2	Human	USA	2008/04/10	L	V	A	S→N	G	H	L	W
ACT34443	A/Hawaii/47/2008	H3N2	Human	USA	2008/11/10	L	V	A	S→N	G	H	L	W
ACT34445	A/Idaho/03/2008	H3N2	Human	USA	2008/02/01	L	V	A	S→N	G	H	L	W
ACT67867	A/Idaho/04/2009	H3N2	Human	USA	2009/03/14	L	V	A	S→N	G	H	L	W
ACT34447	A/Idaho/17/2008	H3N2	Human	USA	2008/10/07	L	V	A	S→N	G	H	L	W
ACT34449	A/Idaho/18/2008	H3N2	Human	USA	2008/10/16	L	V	A	S→N	G	H	L	W
ACT34451	A/Illinois/09/2008	H3N2	Human	USA	2008/03/21	L	V	A	S→N	G	H	L	W
ACT34453	A/Illinois/14/2008	H3N2	Human	USA	2008/02/19	L	V	A	S→N	G	H	L	W
ACT34457	A/Indiana/02/2008	H3N2	Human	USA	2008/01/17	L	V	A	S→N	G	H	L	W
ACV72279	A/Indiana/02/2009	H3N2	Human	USA	2009/01/19	L	V	A	S→N	G	H	L	W
ACT34623	A/Indiana/03/2008	H3N2	Human	USA	2008/01/22	L	V	A	S→N	G	H	L	W
ACT34459	A/Indiana/05/2008	H3N2	Human	USA	2008/02/20	L	V	A	S→N	G	H	L	W
ACT67839	A/Indiana/10/2009	H3N2	Human	USA	2009/04/15	L	V	A	S→N	G	H	L	W
ACT34461	A/Iowa/01/2008	H3N2	Human	USA	2008/03/21	L	V	A	S→N	G	H	L	W
ACT34463	A/Iowa/02/2008	H3N2	Human	USA	2008/03/23	L	V	A	S→N	G	H	L	W
ACV72317	A/Iowa/03/2009	H3N2	Human	USA	2009/01/02	L	V	A	S→N	G	H	L	W
ACV72339	A/Kansas/04/2009	H3N2	Human	USA	2009/05/01	L	V	A	S→N	G	H	L	W
ACN32861	A/Kansas/UR07-0007/2008	H3N2	Human	USA	2008/02/12	L	V	A	S→N	G	H	L	W
ACN43027	A/Kansas/UR07-0047/2008	H3N2	Human	USA	2008/02/19	L	V	A	S→N	G	H	L	W
ACO94762	A/Kansas/UR07-0096/2008	H3N2	Human	USA	2008/02/26	L	V	A	S→N	G	H	L	W
ACN33015	A/Kansas/UR07-0110/2008	H3N2	Human	USA	2008/02/28	L	V	A	S→N	G	H	L	W
ACN43071	A/Kansas/UR07-0129/2008	H3N2	Human	USA	2008/03/05	L	V	A	S→N	G	H	L	W
ACN43082	A/Kansas/UR07-0136/2008	H3N2	Human	USA	2008/03/05	L	V	A	S→N	G	H	L	W
ACN33037	A/Kansas/UR07-0137/2008	H3N2	Human	USA	2008/03/05	L	V	A	S→N	G	H	L	W
ACT34465	A/Kentucky/01/2008	H3N2	Human	USA	2008/09/13	L	V	A	S→N	G	H	L	W
ACV72297	A/Kentucky/02/2009	H3N2	Human	USA	2009//	L	V	A	S→N	G	H	L	W
ACN33114	A/Kentucky/UR07-0015/2008	H3N2	Human	USA	2008/02/14	L	V	A	S→N	G	H	L	W
ACN43005	A/Kentucky/UR07-0028/2008	H3N2	Human	USA	2008/02/15	L	V	A	S→N	G	H	L	W
ACN32916	A/Kentucky/UR07-0037/2008	H3N2	Human	USA	2008/02/18	L	V	A	S→N	G	H	L	W
ACQ65726	A/Kentucky/UR07-0038/2008	H3N2	Human	USA	2008/02/18	L	V	A	S→N	G	H	L	W
ACN32927	A/Kentucky/UR07-0041/2008	H3N2	Human	USA	2008/02/18	L	V	A	S→N	G	H	L	W
ACN43038	A/Kentucky/UR07-0049/2008	H3N2	Human	USA	2008/02/19	L	V	A	S→N	G	H	L	W
ACN33136	A/Kentucky/UR07-0060/2008	H3N2	Human	USA	2008/02/20	L	V	A	S→N	G	H	L	W
ACN32960	A/Kentucky/UR07-0068/2008	H3N2	Human	USA	2008/02/21	L	V	A	S→N	G	H	L	W
ACO94729	A/Kentucky/UR07-0069/2008	H3N2	Human	USA	2008/02/21	L	V	A	S→N	G	H	L	W
ACN33158	A/Kentucky/UR07-0072/2008	H3N2	Human	USA	2008/02/21	L	V	A	S→N	G	H	L	W
ACN32971	A/Kentucky/UR07-0081/2008	H3N2	Human	USA	2008/02/25	L	V	A	S→N	G	H	L	W
ACN76502	A/Kentucky/UR07-0082/2008	H3N2	Human	USA	2008/02/25	L	V	A	S→N	G	H	L	W
ACN76513	A/Kentucky/UR07-0083/2008	H3N2	Human	USA	2008/02/25	L	V	A	S→N	G	H	L	W
ACN43049	A/Kentucky/UR07-0085/2008	H3N2	Human	USA	2008/02/25	L	V	A	S→N	G	H	L	W
ACN32993	A/Kentucky/UR07-0107/2008	H3N2	Human	USA	2008/02/27	L	V	A	S→N	G	H	L	W
ACN33004	A/Kentucky/UR07-0108/2008	H3N2	Human	USA	2008/02/27	L	V	A	S→N	G	H	L	W
ACN33202	A/Kentucky/UR07-0109/2008	H3N2	Human	USA	2008/02/27	L	V	A	S→N	G	H	L	W
ACQ65738	A/Kentucky/UR07-0116/2008	H3N2	Human	USA	2008/03/03	L	V	A	S→N	G	H	L	W
ACN43060	A/Kentucky/UR07-0124/2008	H3N2	Human	USA	2008/03/04	L	V	A	S→N	G	H	L	W
ACO94773	A/Kentucky/UR07-0148/2008	H3N2	Human	USA	2008/03/10	L	V	A	S→N	G	H	L	W
ACO94784	A/Kentucky/UR07-0149/2008	H3N2	Human	USA	2008/03/10	L	V	A	S→N	G	H	L	W
ACN33070	A/Kentucky/UR07-0162/2008	H3N2	Human	USA	2008/03/19	L	V	A	S→N	G	H	L	W
ACN33081	A/Kentucky/UR07-0164/2008	H3N2	Human	USA	2008/03/20	L	V	A	S→N	G	H	L	W
ACT34467	A/Louisiana/01/2008	H3N2	Human	USA	2008/01/02	L	V	A	S→N	G	H	L	W
ACT34469	A/Louisiana/04/2008	H3N2	Human	USA	2008/01/13	L	V	A	S→N	G	H	L	W
ACT34471	A/Louisiana/05/2008	H3N2	Human	USA	2008/01/12	L	V	A	S→N	G	H	L	W
ACT34473	A/Louisiana/06/2008	H3N2	Human	USA	2008/01/10	L	V	A	S→N	G	H	L	W
ACV72305	A/Maryland/02/2009	H3N2	Human	USA	2009/01/20	L	V	A	S→N	G	H	L	W
ACT34475	A/Maryland/03/2008	H3N2	Human	USA	2008/01/29	L	V	A	S→N	G	H	L	W
ACT34477	A/Maryland/10/2008	H3N2	Human	USA	2008/12/05	L	V	A	S→N	G	H	L	W
ACV72331	A/Massachusetts/01/2009	H3N2	Human	USA	2009/01/20	L	V	A	S→N	G	H	L	W
ACV72333	A/Massachusetts/02/2009	H3N2	Human	USA	2009/01/09	L	V	A	S→N	G	H	L	W
ACT34479	A/Massachusetts/06/2008	H3N2	Human	USA	2008/10/29	L	V	A	S→N	G	H	L	W
ACT34483	A/Massachusetts/13/2008	H3N2	Human	USA	2008/12/12	L	V	A	S→N	G	H	L	W
ACT34485	A/Memphis/28/2008	H3N2	Human	USA	2008/02/04	L	V	A	S→N	G	H	L	W
ACT34487	A/Memphis/30/2008	H3N2	Human	USA	2008/01/31	L	V	A	S→N	G	H	L	W
ACT34489	A/Michigan/01/2008	H3N2	Human	USA	2008/04/01	L	V	A	S→N	G	H	L	W
ACT34625	A/Minnesota/02/2008	H3N2	Human	USA	2008/01/11	L	V	A	S→N	G	H	L	W
ACT34491	A/Minnesota/04/2008	H3N2	Human	USA	2008/01/21	L	V	A	S→N	G	H	L	W
ACT34493	A/Minnesota/05/2008	H3N2	Human	USA	2008/01/06	L	V	A	S→N	G	H	L	W
ACT34495	A/Minnesota/06/2008	H3N2	Human	USA	2008/03/13	L	V	A	S→N	G	H	L	W
ACT34497	A/Minnesota/07/2008	H3N2	Human	USA	2008/03/19	L	V	A	S→N	G	H	L	W
ACT34499	A/Minnesota/14/2008	H3N2	Human	USA	2008/03/10	L	V	A	S→N	G	H	L	W
ACT34501	A/Minnesota/16/2008	H3N2	Human	USA	2008/04/07	L	V	A	S→N	G	H	L	W
ACT34503	A/Minnesota/36/2008	H3N2	Human	USA	2008/12/28	L	V	A	S→N	G	H	L	W
ACV72307	A/Minnesota/37/2008	H3N2	Human	USA	2008/12/23	L	V	A	S→N	G	H	L	W
ACT34627	A/Mississippi/01/2008	H3N2	Human	USA	2008/01/25	L	V	A	S→N	G	H	L	W
ACT34505	A/Mississippi/04/2008	H3N2	Human	USA	2008/01/15	L	V	A	S→N	G	H	L	W
ACT34507	A/Mississippi/05/2008	H3N2	Human	USA	2008/01/23	L	V	A	S→N	G	H	L	W
ACO94674	A/Mississippi/UR07-0003/2008	H3N2	Human	USA	2008/02/11	L	V	A	S→N	G	H	L	W
ACQ65715	A/Mississippi/UR07-0024/2008	H3N2	Human	USA	2008/02/14	L	V	A	S→N	G	H	L	W
ACN32894	A/Mississippi/UR07-0025/2008	H3N2	Human	USA	2008/02/14	L	V	A	S→N	G	H	L	W
ACO95294	A/Mississippi/UR07-0042/2008	H3N2	Human	USA	2008/02/18	L	V	A	S→N	G	H	L	W
ACN33180	A/Mississippi/UR07-0100/2008	H3N2	Human	USA	2008/02/25	L	V	A	S→N	G	H	L	W
ACT34509	A/Missouri/01/2008	H3N2	Human	USA	2008/02/20	L	V	A	S→N	G	H	L	W
ACT34511	A/Missouri/05/2008	H3N2	Human	USA	2008/02/26	L	V	A	S→N	G	H	L	W
ACT34515	A/Montana/02/2008	H3N2	Human	USA	2008/12/09	L	V	A	S→N	G	H	L	W
ACT67840	A/Montana/04/2009	H3N2	Human	USA	2009/03/03	L	V	A	S→N	G	H	L	W
ACT34517	A/Montana/05/2007	H3N2	Human	USA	2007/09/19	L	V	A	S→N	G	H	L	W
ACT67853	A/Montana/05/2009	H3N2	Human	USA	2009/01/26	L	V	A	S→N	G	H	L	W
ACT34409	A/Nebraska/02/2008	H3N2	Human	USA	2008/01/22	L	V	A	S→N	G	H	L	W
ACT34519	A/Nebraska/03/2008	H3N2	Human	USA	2008/01/24	L	V	A	S→N	G	H	L	W
ACV72287	A/Nebraska/08/2008	H3N2	Human	USA	2008/12/22	L	V	A	S→N	G	H	L	W
ACV72328	A/Nevada/02/2008	H3N2	Human	USA	2008/12/16	L	V	A	S→N	G	H	L	W
ACT67847	A/Nevada/06/2009	H3N2	Human	USA	2009/04/08	L	V	A	S→N	G	H	L	W
ACV72281	A/New Hampshire/01/2009	H3N2	Human	USA	2009/02/16	L	V	A	S→N	G	H	L	W
ACT67825	A/New Hampshire/04/2009	H3N2	Human	USA	2009/02/28	L	V	A	S→N	G	H	L	W
ACT34521	A/New Jersey/14/2008	H3N2	Human	USA	2008/04/04	L	V	A	S→N	G	H	L	W
ACT34523	A/New Jersey/15/2008	H3N2	Human	USA	2008/03/14	L	V	A	S→N	G	H	L	W
ACT34525	A/New Jersey/19/2007	H3N2	Human	USA	2007/12/19	L	V	A	S→N	G	H	L	W
ACT34527	A/New Mexico/02/2008	H3N2	Human	USA	2008/05/10	L	V	A	S→N	G	H	L	W
ACV72299	A/New Mexico/03/2009	H3N2	Human	USA	2009/01/27	L	V	A	S→N	G	H	L	W
ACV72319	A/New York/03/2009	H3N2	Human	USA	2009/01/21	L	V	A	S→N	G	H	L	W
ACT34529	A/New York/06/2008	H3N2	Human	USA	2008/02/13	L	V	A	S→N	G	H	L	W
ACT34531	A/New York/07/2008	H3N2	Human	USA	2008/01/24	L	V	A	S→N	G	H	L	W
ACT34533	A/New York/08/2008	H3N2	Human	USA	2008/02/13	L	V	A	S→N	G	H	L	W
ACT34535	A/New York/09/2008	H3N2	Human	USA	2008/04/21	L→F	V	A	S→N	G	H	L	W
ACZ05163	A/New York/1670/2009	H3N2	Human	USA	2009/04/27	L	V	A	S→N	G	H	L	W
ACZ05174	A/New York/1671/2009	H3N2	Human	USA	2009/04/27	L	V	A	S→N	G	H	L	W
ACZ05185	A/New York/1685/2009	H3N2	Human	USA	2009/04/26	L	V	A	S→N	G	H	L	W
ACT34537	A/New York/28/2008	H3N2	Human	USA	2008/05/13	L	V	A	S→N	G	H	L	W
ACT34539	A/New York/29/2008	H3N2	Human	USA	2008/03/06	L	V	A	S→N	G	H	L	W
ACZ05350	A/New York/3006/2009	H3N2	Human	USA	2009/04/28	L	V	A	S→N	G	H	L	W
ACZ05361	A/New York/3011/2009	H3N2	Human	USA	2009/04/27	L	V	A	S→N	G	H	L	W
ACZ05372	A/New York/3018/2009	H3N2	Human	USA	2009/04/27	L	V	A	S→N	G	H	L	W
ACZ05207	A/New York/3051/2009	H3N2	Human	USA	2009/04/28	L	V	A	S→N	G	H	L	W
ACZ05218	A/New York/3060/2009	H3N2	Human	USA	2009/04/27	L	V	A	S→N	G	H	L	W
ACZ05229	A/New York/3062/2009	H3N2	Human	USA	2009/04/28	L	V	A	S→N	G	H	L	W
ACZ05240	A/New York/3064/2009	H3N2	Human	USA	2009/04/28	L	V	A	S→N	G	H	L	W
ACZ05251	A/New York/3066/2009	H3N2	Human	USA	2009/04/28	L	V	A	S→N	G	H	L	W
ACZ05262	A/New York/3078/2009	H3N2	Human	USA	2009/04/28	L	V	A	S→N	G	H	L	W
ACZ05273	A/New York/3079/2009	H3N2	Human	USA	2009/04/27	L	V	A	S→N	G	H	L	W
ACZ05284	A/New York/3087/2009	H3N2	Human	USA	2009/04/30	L	V	A	S→N	G	H	L	W
ACZ05306	A/New York/3103/2009	H3N2	Human	USA	2009/04/28	L	V	A	S→N	G	H	L	W
ACZ05317	A/New York/3104/2009	H3N2	Human	USA	2009/04/29	L	V	A	S→N	G	H	L	W
ACZ05328	A/New York/3127/2009	H3N2	Human	USA	2009/04/28	L	V	A	S→N	G	H	L	W
ACZ05339	A/New York/3135/2009	H3N2	Human	USA	2009/05/02	L	V	A	S→N	G	H	L	W
ACZ05394	A/New York/3137/2009	H3N2	Human	USA	2009/05/02	L	V	A	S→N	G	H	L	W
ACZ05405	A/New York/3139/2009	H3N2	Human	USA	2009/04/29	L	V	A	S→N	G	H	L	W
ACZ05537	A/New York/3143/2009	H3N2	Human	USA	2009/04/30	L	V	A	S→N	G	H	L	W
ACZ05416	A/New York/3146/2009	H3N2	Human	USA	2009/05/01	L	V	A	S→N	G	H	L	W
ACZ05427	A/New York/3147/2009	H3N2	Human	USA	2009//	L	V	A	S→N	G	H	L	W
ACZ05438	A/New York/3148/2009	H3N2	Human	USA	2009//	L	V	A	S→N	G	H	L	W
ACZ05460	A/New York/3164/2009	H3N2	Human	USA	2009/05/01	L	V	A	S→N	G	H	L	W
ACZ05471	A/New York/3272/2009	H3N2	Human	USA	2009/04/29	L	V	A	S→N	G	H	L	W
ACZ05482	A/New York/3273/2009	H3N2	Human	USA	2009/04/29	L	V	A	S→N	G	H	L	W
ACZ05493	A/New York/3274/2009	H3N2	Human	USA	2009/04/27	L	V	A	S→N	G	H	L	W
ACZ05504	A/New York/3279/2009	H3N2	Human	USA	2009/05/03	L	V	A	S→N	G	H	L	W
ACZ05515	A/New York/3280/2009	H3N2	Human	USA	2009/05/03	L	V	A	S→N	G	H	L	W
ACZ05526	A/New York/3297/2009	H3N2	Human	USA	2009/04/27	L	V	A	S→N	G	H	L	W
ACT34541	A/New York/33/2008	H3N2	Human	USA	2008/09/20	L	V	A	S→N	G	H	L	W
ACZ05548	A/New York/3309/2009	H3N2	Human	USA	2009/05/05	L	V	A	S→N	G	H	L	W
ACZ05559	A/New York/3317/2009	H3N2	Human	USA	2009/04/28	L	V	A	S→N	G	H	L	W
ACZ05658	A/New York/3471/2009	H3N2	Human	USA	2009/05/18	L	V	A	S→N	G	H	L	W
ACZ06018	A/New York/3487/2009	H3N2	Human	USA	2009/05/11	L	V	A	S→N	G	H	L	W
ACZ05952	A/New York/3491/2009	H3N2	Human	USA	2009/05/11	L	V	A	S→N	G	H	L	W
ACZ05963	A/New York/3496/2009	H3N2	Human	USA	2009/05/13	L	V	A	S→N	G	H	L	W
ACZ05985	A/New York/3536/2009	H3N2	Human	USA	2009/05/15	L	V	A	S→N	G	H	L	W
ACZ05974	A/New York/3542/2009	H3N2	Human	USA	2009/05/17	L	V→A	A	S→N	G	H	L	W
ACZ05996	A/New York/3738/2009	H3N2	Human	USA	2009/05/20	L	V	A	S→N	G	H	L	W
ACZ06007	A/New York/3752/2009	H3N2	Human	USA	2009/06/01	L	V	A	S→N	G	H	L	W
ACT67859	A/New York/67/2009	H3N2	Human	USA	2009/02/22	L	V	A	S→N	G	H	L	W
ACN33169	A/New York/UR07-0093/2008	H3N2	Human	USA	2008/02/25	L	V	A	S→N	G	H	L	W
ACN33026	A/New York/UR07-0111/2008	H3N2	Human	USA	2008/02/28	L	V	A	S→N	G	H	L	W
ACN33213	A/New York/UR07-0133/2008	H3N2	Human	USA	2008/03/06	L	V	A	S→N	G	H	L	W
ACN33059	A/New York/UR07-0153/2008	H3N2	Human	USA	2008/03/12	L	V	A	S→N	G	H	L	W
ACU80038	A/New York/UR07-0160/2008	H3N2	Human	USA	2008/03/17	L	V	A	S→N	G	H	L	W
ACT34543	A/North Carolina/01/2008	H3N2	Human	USA	2008/02/11	L	V	A	S→N	G	H	L	W
ACV72309	A/North Carolina/08/2008	H3N2	Human	USA	2008/12/29	L	V	A	S→N	G	H	L	W
ACV72285	A/North Carolina/14/2009	H3N2	Human	USA	2009/06/30	L	V	A	S→N	G	H	L	W
ACT34545	A/North Dakota/02/2008	H3N2	Human	USA	2008/12/15	L	V	A	S→N	G	H	L	W
ACT34547	A/Ohio/01/2008	H3N2	Human	USA	2008//	L	V	A	S→N	G	H	L	W
ACT34549	A/Ohio/04/2008	H3N2	Human	USA	2008//	L	V	A	S→N	G	H	L	W
ACT34551	A/Ohio/11/2008	H3N2	Human	USA	2008//	L	V	A	S→N	G	H	L	W
ACT34553	A/Ohio/14/2008	H3N2	Human	USA	2008/08/28	L	V	A	S→N	G	H	L	W
ACN32850	A/Ohio/UR07-0005/2008	H3N2	Human	USA	2008/02/12	L	V	A	S→N	G	H	L	W
ACR61679	A/Ohio/UR07-0013/2008	H3N2	Human	USA	2008/02/13	L	V	A	S→N	G	H	L	W
ACN32872	A/Ohio/UR07-0016/2008	H3N2	Human	USA	2008/02/14	L	V	A	S→N	G	H	L	W
ACN76480	A/Ohio/UR07-0023/2008	H3N2	Human	USA	2008/02/14	L	V	A	S→N	G	H	L	W
ACN32905	A/Ohio/UR07-0031/2008	H3N2	Human	USA	2008/02/18	L	V	A	S→N	G	H	L	W
ACO95283	A/Ohio/UR07-0034/2008	H3N2	Human	USA	2008/02/18	L	V	A	S→N	G	H	L	W
ACN43016	A/Ohio/UR07-0035/2008	H3N2	Human	USA	2008/02/18	L	V	A	S→N	G	H	L	W
ACO95305	A/Ohio/UR07-0045/2008	H3N2	Human	USA	2008/02/19	L	V	A	S→N	G	H	L	W
ACN32949	A/Ohio/UR07-0058/2008	H3N2	Human	USA	2008/02/19	L	V	A	S→N	G	H	L	W
ACO94740	A/Ohio/UR07-0073/2008	H3N2	Human	USA	2008/02/21	L	V	A	S→N	G	H	L	W
ACN32982	A/Ohio/UR07-0105/2008	H3N2	Human	USA	2008/02/26	L	V	A	S→N	G	H	L	W
ACN76524	A/Ohio/UR07-0126/2008	H3N2	Human	USA	2008/03/04	L	V	A	S→N	G	H	L	W
ACT34555	A/Oklahoma/01/2008	H3N2	Human	USA	2008/02/16	L	V	A	S→N	G	H	L	W
ACT34557	A/Oregon/01/2008	H3N2	Human	USA	2008/03/11	L	V	A	S→N	G	H	L	W
ACV72335	A/Oregon/03/2009	H3N2	Human	USA	2009/02/24	L	V	A	S→N	G	H	L	W
ACV72325	A/Oregon/08/2009	H3N2	Human	USA	2009/05/25	L	V	A	S→N	G	H	L	W
ACV72293	A/Oregon/15/2009	H3N2	Human	USA	2009/06/25	L	V	A	S→N	G	H	L	W
ACV72283	A/Pennsylvania/02/2009	H3N2	Human	USA	2009/01/22	L	V	A	S→N	G	H	L	W
ACT67849	A/Pennsylvania/05/2009	H3N2	Human	USA	2009/03/08	L	V	A	S→N	G	H	L	W
ACT34559	A/Pennsylvania/13/2008	H3N2	Human	USA	2008/12/11	L	V	A	S→N	G	H	L	W
ACU80005	A/Pennsylvania/PIT34/2008	H3N2	Human	USA	2008/02/06	L	V	A	S→N	G	H	L	W
ACO36333	A/Pennsylvania/PIT37/2008	H3N2	Human	USA	2008/02/05	L	V	A	S→N	G	H	L	W
ACO36344	A/Pennsylvania/PIT39/2008	H3N2	Human	USA	2008/02/21	L	V	A	S→N	G	H	L	W
ACT34563	A/Tennessee/01/2008	H3N2	Human	USA	2008/01/16	L	V	A	S→N	G	H	L	W
ACT34629	A/Tennessee/02/2008	H3N2	Human	USA	2008/02/01	L	V	A	S→N	G	H	L	W
ACT34565	A/Tennessee/04/2008	H3N2	Human	USA	2008/03/21	L	V	A	S→N	G	H	L	W
ACT67868	A/Texas/02/2009	H3N2	Human	USA	2009/01/26	L	V	A	S→N	G	H	L	W
ACT34567	A/Texas/03/2008	H3N2	Human	USA	2008/01/17	L	V	A	S→N	G	H	L	W
ACV72337	A/Texas/03/2009	H3N2	Human	USA	2009/03/04	L	V	A	S→N	G	H	L	W
ACT34569	A/Texas/04/2008	H3N2	Human	USA	2008-1-15	L	V	A	S→N	G	H	L	W
ACT34571	A/Texas/05/2008	H3N2	Human	USA	2008/03/12	L	V	A	S→N	G	H	L	W
ACT34573	A/Texas/06/2008	H3N2	Human	USA	2008/03/19	L	V	A	S→N	G	H	L	W
ACT34575	A/Texas/12/2008	H3N2	Human	USA	2008/02/18	L	V	A	S→N	G	H	L	W
ACT34577	A/Texas/13/2008	H3N2	Human	USA	2008/08/05	L	V	A	S→N	G	H	L	W
ACT67861	A/Texas/18/2009	H3N2	Human	USA	2009/03/18	L	V	A	S→N	G	H	L	W
ACT34579	A/Texas/19/2008	H3N2	Human	USA	2008/08/05	L	V	A	S→N	G	H	L	W
ACT34581	A/Texas/34/2007	H3N2	Human	USA	2007/10/16	L	V	A	S→N	G	H	L	W
ACT34583	A/Texas/39/2008	H3N2	Human	USA	2008/12/26	L	V	A	S→N	G	H	L	W
ACV72315	A/Texas/40/2009	H3N2	Human	USA	2009/02/24	L	V	A	S→N	G	H	L	W
ACU79972	A/Texas/AF01/2007	H3N2	Human	USA	2008/01/07	L	V	A	S→N	G	H	L	W
ACT34585	A/Vermont/02/2008	H3N2	Human	USA	2008/02/01	L	V	A	S→N	G	H	L	W
ACV72295	A/Vermont/02/2009	H3N2	Human	USA	2009/02/13	L	V	A	S→N	G	H	L	W
ACT34587	A/Virginia/01/2008	H3N2	Human	USA	2008/02/05	L	V	A	S→N	G	H	L	W
ACT34589	A/Virginia/02/2008	H3N2	Human	USA	2008/02/01	L	V	A	S→N	G	H	L	W
ACV72289	A/Virginia/02/2009	H3N2	Human	USA	2009/01/05	L	V	A	S→N	G	H	L	W
ACT34591	A/Washington/03/2008	H3N2	Human	USA	2008/03/03	L	V	A	S→N	G	H	L	W
ACT34593	A/Washington/04/2008	H3N2	Human	USA	2008/03/13	L	V	A	S→N	G	H	L	W
ACV72311	A/Washington/04/2009	H3N2	Human	USA	2009/01/25	L	V	A	S→N	G	H	L	W
ACV72345	A/Washington/05/2009	H3N2	Human	USA	2009/03/03	L	V	A	S→N	G	H	L	W
ACT67863	A/Washington/06/2009	H3N2	Human	USA	2009/03/30	L	V	A	S→N	G	H	L	W
ACT34595	A/Washington/09/2008	H3N2	Human	USA	2008/12/08	L	V	A	S→N	G	H	L	W
ACT67827	A/Washington/15/2009	H3N2	Human	USA	2009/04/06	L	V	A	S→N	G	H	L	W
ACT67865	A/Washington/16/2009	H3N2	Human	USA	2009/03/16	L	V	A	S→N	G	H	L	W
ACV72301	A/Washington/19/2009	H3N2	Human	USA	2009/03/09	L	V	A	S→N	G	H	L	W
ACT34597	A/Washington/42/2007	H3N2	Human	USA	2007/12/12	L	V	A	S→N	G	H	L	W
ACT34599	A/Wisconsin/03/2008	H3N2	Human	USA	2008/02/01	L	V	A	S→N	G	H	L	W
ACV72320	A/Wisconsin/03/2009	H3N2	Human	USA	2009/01/07	L	V	A	S→N	G	H	L	W
ACT34601	A/Wisconsin/04/2008	H3N2	Human	USA	2008/01/30	L	V	A	S→N	G	H	L	W
ACT34603	A/Wisconsin/05/2008	H3N2	Human	USA	2008/01/31	L	V	A	S→N	G	H	L	W
ACV72323	A/Wisconsin/05/2009	H3N2	Human	USA	2009/02/05	L	V	A	S→N	G	H	L	W
ACT34605	A/Wisconsin/06/2008	H3N2	Human	USA	2008/02/01	L	V	A	S→N	G	H	L	W
ACT34607	A/Wisconsin/07/2008	H3N2	Human	USA	2008/02/04	L	V	A	S→N	G	H	L	W
ACT34609	A/Wisconsin/08/2008	H3N2	Human	USA	2008/02/07	L	V	A	S→N	G	H	L	W
ACT34611	A/Wisconsin/09/2008	H3N2	Human	USA	2008/01/23	L	V	A	S→N	G	H	L	W
ACT34613	A/Wisconsin/10/2008	H3N2	Human	USA	2008/02/04	L	V	A	S→N	G	H	L	W
ACT34615	A/Wisconsin/13/2008	H3N2	Human	USA	2008/07/31	L	V	A	S→N	G	H	L	W
ACT34617	A/Wisconsin/18/2008	H3N2	Human	USA	2008/12/03	L	V	A	S→N	G	H	L	W
ACT34619	A/Wisconsin/23/2008	H3N2	Human	USA	2008/12/25	L	V	A	S→N	G	H	L	W
ACT34621	A/Wisconsin/24/2008	H3N2	Human	USA	2008/12/23	L	V	A	S→N	G	H	L	W
ACV42099	A/swine/Oklahoma/008722/2007	H3N2	swine	USA	2007//	L	V→I	A	S→N	G	H	L	W
ACT34561	A/South Carolina/03/2008	H3N2	Human	USA	2008/03/21	L	V	A	S→N	G	H	L	W
ACV72343	A/South Carolina/07/2008	H3N2	Human	USA	2008/12/31	L	V	A	S→N	G	H	L	W
ACV72347	A/South Carolina/14/2009	H3N2	Human	USA	2009/03/09	L	V	A	S→N	G	H	L	W
ADI75831	A/California/VRDL136/2009	H3N2	Human	USA	2009/04/26	L	V	A	S→N	G	H	L	W
ADI75842	A/California/VRDL138/2009	H3N2	Human	USA	2009/04/27	L	V	A	S→N	G	H	L	W
ADI75875	A/California/VRDL143/2009	H3N2	Human	USA	2009/04/27	L	V	A	S→N	G	H	L	W
ADI75886	A/California/VRDL144/2009	H3N2	Human	USA	2009/04/27	L	V	A	S→N	G	H	L	W
ADI75897	A/California/VRDL145/2009	H3N2	Human	USA	2009/04/27	L	V	A	S→N	G	H	L	W
ADI75919	A/California/VRDL147/2009	H3N2	Human	USA	2009/04/28	L	V	A	S→N	G	H	L	W
ADI75930	A/California/VRDL158/2009	H3N2	Human	USA	2009/04/27	L	V	A	S→N	G	H	L	W
ADE34193	A/New York/3061/2009	H3N2	Human	USA	2009/04/28	L	V	A	S→N	G	H	L	W
ADE34204	A/New York/3316/2009	H3N2	Human	USA	2009/05/01	L	V	A	S→N	G	H	L	W
ADE34215	A/New York/3360/2009	H3N2	Human	USA	2009/05/06	L	V	A	S→N	G	H	L	W
ADE34226	A/New York/3494/2009	H3N2	Human	USA	2009/05/13	L	V	A	S→N	G	H	L	W
ADE34237	A/New York/3527/2009	H3N2	Human	USA	2009/05/18	L	V	A	S→N	G	H	L	W
ADE34259	A/New York/3626/2009	H3N2	Human	USA	2009/05/19	L	V	A	S→N	G	H	L	W
ADB89723	A/New York/3687/2009	H3N2	Human	USA	2009/05/24	L	V	A	S→N	G	H	L	W
ADB90416	A/New York/3743/2009	H3N2	Human	USA	2009/05/20	L	V	A	S→N	G	H	L	W
ADE34248	A/New York/3896/2009	H3N2	Human	USA	2009/06/04	L	V	A	S→N	G	H	L	W
ADB89734	A/New York/4165/2009	H3N2	Human	USA	2009/06/12	L	V	A	S→N	G	H	L	W
ADE34270	A/New York/4255/2009	H3N2	Human	USA	2009/05/24	L	V	A	S→N	G	H	L	W
ADL39361	A/Alaska/WRAIR1145P/2009	H3N2	Human	USA	2009/03/	L	V	A	S→N	G	H	L	W
ADL39405	A/Alaska/WRAIR1172P/2009	H3N2	Human	USA	2009/03/	L	V	A	S→N	G	H	L	W
ADL39328	A/Arizona/WRAIR1142P/2009	H3N2	Human	USA	2009/02/	L	V	A	S→N	G	H	L	W
ADJ88784	A/California/VRDL156/2009	H3N2	Human	USA	2009/04/28	L	V	A	S→N	G	H	L	W
ADK98625	A/California/VRDL159/2009	H3N2	Human	USA	2009/04/28	L	V	A	S→N	G	H	L	W
ADK98636	A/California/VRDL160/2009	H3N2	Human	USA	2009/04/28	L	V	A	S→N	G	H	L	W
ADK98647	A/California/VRDL161/2009	H3N2	Human	USA	2009/04/28	L	V	A	S→N	G	H	L	W
ADK98658	A/California/VRDL164/2009	H3N2	Human	USA	2009/04/28	L	V	A	S→N	G	H	L	W
ADK98669	A/California/VRDL165/2009	H3N2	Human	USA	2009/04/29	L	V	A	S→N	G	H	L	W
ADK98680	A/California/VRDL166/2009	H3N2	Human	USA	2009/04/28	L	V	A	S→N	G	H	L	W
ADK98691	A/California/VRDL168/2009	H3N2	Human	USA	2009/04/29	L	V	A	S→N	G	H	L	W
ADK98702	A/California/VRDL169/2009	H3N2	Human	USA	2009/04/28	L	V	A	S→N	G	H	L	W
ADK98713	A/California/VRDL170/2009	H3N2	Human	USA	2009/04/28	L	V	A	S→N	G	H	L	W
ADK98724	A/California/VRDL172/2009	H3N2	Human	USA	2009/04/28	L	V	A	S→N	G	H	L	W
ADK98735	A/California/VRDL173/2009	H3N2	Human	USA	2009/04/28	L	V	A	S→N	G	H	L	W
ADK94193	A/California/VRDL176/2009	H3N2	Human	USA	2009/04/27	L	V	A	S→N	G	H	L	W
ADK94204	A/California/VRDL177/2009	H3N2	Human	USA	2009/04/28	L	V	A	S→N	G	H	L	W
ADL27991	A/California/VRDL178/2009	H3N2	Human	USA	2009/04/28	L	V	A	S→N	G	H	L	W
ADL28002	A/California/VRDL181/2009	H3N2	Human	USA	2009/04/28	L	V	A	S→N	G	H	L	W
ADL28013	A/California/VRDL183/2009	H3N2	Human	USA	2009/04/27	L	V	A	S→N	G	H	L	W
ADL28024	A/California/VRDL184/2009	H3N2	Human	USA	2009/04/28	L	V	A	S→N	G	H	L	W
ADL28035	A/California/VRDL185/2009	H3N2	Human	USA	2009/04/29	L	V	A	S→N	G	H	L	W
ADK98746	A/California/VRDL188/2009	H3N2	Human	USA	2009/04/29	L	V	A	S→N	G	H	L	W
ADL28057	A/California/VRDL196/2009	H3N2	Human	USA	2009/04/29	L	V	A	S→N	G	H	L	W
ADL28068	A/California/VRDL198/2009	H3N2	Human	USA	2009/04/28	L	V	A	S→N	G	H	L	W
ADL28079	A/California/VRDL199/2009	H3N2	Human	USA	2009/04/28	L	V	A	S→N	G	H	L	W
ADL28090	A/California/VRDL201/2009	H3N2	Human	USA	2009/04/29	L	V	A	S→N	G	H	L	W
ADL28101	A/California/VRDL203/2009	H3N2	Human	USA	2009/04/28	L	V	A	S→N	G	H	L	W
ADL28112	A/California/VRDL204/2009	H3N2	Human	USA	2009/04/28	L	V→A	A	S→N	G	H	L	W
ADL28128	A/California/VRDL205/2009	H3N2	Human	USA	2009/04/29	L	V	A	S→N	G	H	L	W
ADL28139	A/California/VRDL207/2009	H3N2	Human	USA	2009/04/27	L	V	A	S→N	G	H	L	W
ADL28150	A/California/VRDL208/2009	H3N2	Human	USA	2009/04/29	L	V	A	S→N	G	H	L	W
ADL28161	A/California/VRDL210/2009	H3N2	Human	USA	2009/04/28	L	V	A	S→N	G	H	L	W
ADK98757	A/California/VRDL211/2009	H3N2	Human	USA	2009/04/28	L	V	A	S→N	G	H	L	W
ADK98768	A/California/VRDL212/2009	H3N2	Human	USA	2009/04/29	L	V	A	S→N	G	H	L	W
ADK98779	A/California/VRDL216/2009	H3N2	Human	USA	2009/04/28	L	V	A	S→N	G	H	L	W
ADK98790	A/California/VRDL230/2009	H3N2	Human	USA	2009/04/29	L	V	A	S→N	G	H	L	W
ADK98812	A/California/VRDL233/2009	H3N2	Human	USA	2009/04/29	L	V	A	S→N	G	H	L	W
ADL28172	A/California/VRDL246/2009	H3N2	Human	USA	2009/04/29	L	V	A	S→N	G	H	L	W
ADK98834	A/California/VRDL247/2009	H3N2	Human	USA	2009/04/29	L	V	A	S→N	G	H	L	W
ADK98845	A/California/VRDL248/2009	H3N2	Human	USA	2009/04/27	L	V	A	S→N	G	H	L	W
ADK98856	A/California/VRDL250/2009	H3N2	Human	USA	2009/04/29	L	V	A	S→N	G	H	L	W
ADK98867	A/California/VRDL253/2009	H3N2	Human	USA	2009/04/30	L	V	A	S→N	G	H	L	W
ADK98878	A/California/VRDL259/2009	H3N2	Human	USA	2009/04/29	L	V	A	S→N	G	H	L	W
ADK98889	A/California/VRDL260/2009	H3N2	Human	USA	2009/05/01	L	V	A	S→N	G	H	L	W
ADK98900	A/California/VRDL261/2009	H3N2	Human	USA	2009/05/02	L	V	A	S→N	G	H	L	W
ADK98911	A/California/VRDL262/2009	H3N2	Human	USA	2009/03/30	L	V	A	S→N	G	H	L	W
ADK98922	A/California/VRDL263/2009	H3N2	Human	USA	2009/04/30	L	V	A	S→N	G	H	L	W
ADK98933	A/California/VRDL265/2009	H3N2	Human	USA	2009/04/01	L	V	A	S→N	G	H	L	W
ADK98955	A/California/VRDL268/2009	H3N2	Human	USA	2009/04/30	L	V	A	S→N	G	H	L	W
ADL28183	A/California/VRDL269/2009	H3N2	Human	USA	2009/04/30	L	V	A	S→N	G	H	L	W
ADK98966	A/California/VRDL271/2009	H3N2	Human	USA	2009/04/30	L	V	A	S→N	G	H	L	W
ADK98977	A/California/VRDL272/2009	H3N2	Human	USA	2009/04/30	L	V	A	S→N	G	H	L	W
ADK98988	A/California/VRDL274/2009	H3N2	Human	USA	2009/04/30	L	V	A	S→N	G	H	L	W
ADK98999	A/California/VRDL277/2009	H3N2	Human	USA	2009/04/30	L	V	A	S→N	G	H	L	W
ADK99010	A/California/VRDL278/2009	H3N2	Human	USA	2009/04/30	L	V	A	S→N	G	H	L	W
ADK99021	A/California/VRDL279/2009	H3N2	Human	USA	2009/04/30	L	V	A	S→N	G	H	L	W
ADK99032	A/California/VRDL285/2009	H3N2	Human	USA	2009/04/30	L	V	A	S→N	G	H	L	W
ADK94215	A/California/VRDL286/2009	H3N2	Human	USA	2009/04/30	L	V	A	S→N	G	H	L	W
ADK94226	A/California/VRDL287/2009	H3N2	Human	USA	2009/05/04	L	V	A	S→N	G	H	L	W
ADK94237	A/California/VRDL288/2009	H3N2	Human	USA	2009/04/30	L	V	A	S→N	G	H	L	W
ADK45412	A/California/VRDL291/2009	H3N2	Human	USA	2009/05/01	L	V	A	S→N	G	H	L	W
ADK99043	A/California/VRDL293/2009	H3N2	Human	USA	2009/04/30	L	V	A	S→N	G	H	L	W
ADK99054	A/California/VRDL294/2009	H3N2	Human	USA	2009/04/30	L	V	A	S→N	G	H	L	W
ADK45423	A/California/VRDL296/2009	H3N2	Human	USA	2009/04/30	L	V	A	S→N	G	H	L	W
ADK45434	A/California/VRDL302/2009	H3N2	Human	USA	2009/04/28	L	V	A	S→N	G	H	L	W
ADK45445	A/California/VRDL304/2009	H3N2	Human	USA	2009/05/07	L	V	A	S→N	G	H	L	W
ADK99065	A/California/VRDL305/2009	H3N2	Human	USA	2009/05/01	L	V	A	S→N	G	H	L	W
ADK45456	A/California/VRDL307/2009	H3N2	Human	USA	2009/05/02	L	V	A	S→N	G	H	L	W
ADK99076	A/California/VRDL308/2009	H3N2	Human	USA	2009/04/29	L	V	A	S→N	G	H	L	W
ADK99087	A/California/VRDL309/2009	H3N2	Human	USA	2009/05/02	L	V	A	S→N	G	H	L	W
ADK99098	A/California/VRDL310/2009	H3N2	Human	USA	2009/04/30	L	V	A	S→N	G	H	L	W
ADK99109	A/California/VRDL312/2009	H3N2	Human	USA	2009/05/01	L	V	A	S→N	G	H	L	W
ADK99120	A/California/VRDL313/2009	H3N2	Human	USA	2009/05/01	L	V	A	S→N	G	H	L	W
ADK45467	A/California/VRDL314/2009	H3N2	Human	USA	2009/05/01	L	V	A	S→N	G	H	L	W
ADK99131	A/California/VRDL315/2009	H3N2	Human	USA	2009/05/01	L	V	A	S→N	G	H	L	W
ADK45478	A/California/VRDL316/2009	H3N2	Human	USA	2009/05/04	L	V	A	S→N	G	H	L	W
ADK99142	A/California/VRDL317/2009	H3N2	Human	USA	2009/05/06	L	V	A	S→N	G	H	L	W
ADK99153	A/California/VRDL318/2009	H3N2	Human	USA	2009/05/06	L	V	A	S→N	G	H	L	W
ADK99164	A/California/VRDL319/2009	H3N2	Human	USA	2009/05/06	L	V	A	S→N	G	H	L	W
ADK99175	A/California/VRDL321/2009	H3N2	Human	USA	2009/05/04	L	V	A	S→N	G	H	L	W
ADK99186	A/California/VRDL322/2009	H3N2	Human	USA	2009/05/04	L	V	A	S→N	G	H	L	W
ADK99197	A/California/VRDL325/2009	H3N2	Human	USA	2009/05/03	L	V	A	S→N	G	H	L	W
ADK99208	A/California/VRDL327/2009	H3N2	Human	USA	2009/05/11	L	V	A	S→N	G	H	L	W
ADK94248	A/California/VRDL328/2009	H3N2	Human	USA	2009/05/09	L	V	A	S→N	G	H	L	W
ADK99219	A/California/VRDL329/2009	H3N2	Human	USA	2009/05/09	L	V	A	S→N	G	H	L	W
ADM07495	A/California/VRDL330/2009	H3N2	Human	USA	2009/05/09	L	V	A	S→N	G	H	L	W
ADK99230	A/California/VRDL331/2009	H3N2	Human	USA	2009/05/11	L	V	A	S→N	G	H	L	W
ADK99241	A/California/VRDL332/2009	H3N2	Human	USA	2009/05/11	L	V	A	S→N	G	H	L	W
ADK99252	A/California/VRDL333/2009	H3N2	Human	USA	2009/05/06	L	V	A	S→N	G	H	L	W
ADK99263	A/California/VRDL334/2009	H3N2	Human	USA	2009/05/18	L	V	A	S→N	G	H	L	W
ADK99274	A/California/VRDL335/2009	H3N2	Human	USA	2009/05/03	L	V	A	S→N	G	H	L	W
ADK99285	A/California/VRDL336/2009	H3N2	Human	USA	2009/05/05	L	V	A	S→N	G	H	L	W
ADK99296	A/California/VRDL338/2009	H3N2	Human	USA	2009/05/18	L	V	A	S→N	G	H	L	W
ADK94259	A/California/VRDL339/2009	H3N2	Human	USA	2009/05/04	L	V	A	S→N	G	H	L	W
ADK94270	A/California/VRDL340/2009	H3N2	Human	USA	2009/05/04	L	V	A	S→N	G	H	L	W
ADK94281	A/California/VRDL342/2009	H3N2	Human	USA	2009/05/20	L	V	A	S→N	G	H	L	W
ADK94292	A/California/VRDL343/2009	H3N2	Human	USA	2009/05/11	L	V	A	S→N	G	H	L	W
ADK94303	A/California/VRDL344/2009	H3N2	Human	USA	2009/05/19		V→I		S→N	G	H	L	W
ADK94314	A/California/VRDL345/2009	H3N2	Human	USA	2009/05/26	L	V	A	S→N	G	H	L	W
ADM26786	A/California/VRDL347/2009	H3N2	Human	USA	2009/05/23	L	V	A	S→N	G	H	L	W
ADK94325	A/California/VRDL349/2009	H3N2	Human	USA	2009/05/26	L	V	A	S→N	G	H	L	W
ADK94336	A/California/VRDL351/2009	H3N2	Human	USA	2009/05/23	L	V	A	S→N	G	H	L	W
ADK94347	A/California/VRDL352/2009	H3N2	Human	USA	2009/05/11	L	V	A	S→N	G	H	L	W
ADK94443	A/California/VRDL354/2009	H3N2	Human	USA	2009/05/26	L	V	A	S→N	G	H	L	W
ADK94478	A/California/VRDL355/2009	H3N2	Human	USA	2009/05/11	L	V	A	S→N	G	H	L	W
ADK94489	A/California/VRDL357/2009	H3N2	Human	USA	2009/06/05	L	V	A	S→N	G	H	L	W
ADK94500	A/California/VRDL360/2009	H3N2	Human	USA	2009/06/03	L	V	A	S→N	G	H	L	W
ADK94511	A/California/VRDL361/2009	H3N2	Human	USA	2009/06/23	L	V	A	S→N	G	H	L	W
ADK94522	A/California/VRDL362/2009	H3N2	Human	USA	2009/08/11	L	V	A	S→N	G	H	L	W
ADM86431	A/California/VRDL363/2009	H3N2	Human	USA	2009//	L	V	A	S→N	G	H	L	W
ADK94533	A/California/VRDL367/2009	H3N2	Human	USA	2009/04/25	L	V	A	S→N	G	H	L	W
ADK94544	A/California/VRDL368/2009	H3N2	Human	USA	2009/04/27	L	V	A	S→N	G	H	L	W
ADK94555	A/California/VRDL373/2009	H3N2	Human	USA	2009/04/27	L	V	A	S→N	G	H	L	W
ADK94566	A/California/VRDL374/2009	H3N2	Human	USA	2009/04/25	L	V	A	S→N	G	H	L	W
ADK94577	A/California/VRDL375/2009	H3N2	Human	USA	2009/04/27	L	V	A	S→N	G	H	L	W
ADL28194	A/California/VRDL381/2009	H3N2	Human	USA	2009/04/27	L	V	A	S→N	G	H	L	W
ADL28205	A/California/VRDL383/2009	H3N2	Human	USA	2009/04/26	L	V	A	S→N	G	H	L	W
ADL28216	A/California/VRDL384/2009	H3N2	Human	USA	2009/04/25	L	V	A	S→N	G	H	L	W
ADM26797	A/California/VRDL385/2009	H3N2	Human	USA	2009/04/26	L	V	A	S→N	G	H	L	W
ADM26808	A/California/VRDL386/2009	H3N2	Human	USA	2009/04/26	L	V	A	S→N	G	H	L	W
ADL28227	A/California/VRDL387/2009	H3N2	Human	USA	2009/04/27	L	V	A	S→N	G	H	L	W
ADL28238	A/California/VRDL390/2009	H3N2	Human	USA	2009/04/26	L	V	A	S→N	G	H	L	W
ADL28249	A/California/VRDL391/2009	H3N2	Human	USA	2009/04/28	L	V	A	S→N	G	H	L	W
ADL28260	A/California/VRDL392/2009	H3N2	Human	USA	2009/04/28	L	V	A	S→N	G	H	L	W
ADL28372	A/California/VRDL393/2009	H3N2	Human	USA	2009/04/29	L	V	A	S→N	G	H	L	W
ADK99307	A/California/VRDL394/2009	H3N2	Human	USA	2009/04/28	L	V	A	S→N	G	H	L	W
ADK94588	A/California/VRDL396/2009	H3N2	Human	USA	2009/04/28	L	V	A	S→N	G	H	L	W
ADL39438	A/Delware/WRAIR1240/2009	H3N2	Human	USA	2009/02/	L	V	A	S→N	G	H	L	W
ADL39185	A/Florida/WRAIR1039P/2009	H3N2	Human	USA	2009/05/	L	V	A	S→N	G	H	L	W
ADL28389	A/Memphis/15/2008	H3N2	Human	USA	2008//	L	V	A	S→N	G	H	L	W
ADL39350	A/Nevada/WRAIR1144P/2009	H3N2	Human	USA	2009/02/	L	V	A	S→N	G	H	L	W
ADL39372	A/New Jersey/WRAIR1146P/2009	H3N2	Human	USA	2009/01/	L	V	A	S→N	G	H	L	W
ADL39306	A/New Mexico/WRAIR1139P/2009	H3N2	Human	USA	2009/02/09	L	V	A	S→N	G	H	L	W
ADM07506	A/New York/20342/2010	H3N2	Human	USA	2010/06/16	L	V	A	S→N	G	H	L	W
ADM26819	A/New York/20343/2010	H3N2	Human	USA	2010/06/16	L	V	A	S→N	G	H	L	W
ADL39416	A/South Dakota/WRAIR1177P/2009	H3N2	Human	USA	2009/01/	L	V	A	S→N	G	H	L	W
ADL39207	A/Washington/WRAIR1057P/2009	H3N2	Human	USA	2009/02/09	L	V	A	S→N	G	H	L	W
AEK28843	A/Alabama/WRAIR1242P/2009	H3N2	Human	USA	2009/02/01	L	V	A	S→N	G	H	L	W
AEK28975	A/Arizona/WRAIR1562P/2009	H3N2	Human	USA	2009-03-01	L	V	A	S→N	G	H	L	W
AEK28887	A/Arkansas/WRAIR1251P/2009	H3N2	Human	USA	2009/02/01	L	V	A	S→N	G	H	L	W
ADW11154	ADW11154 A/Boston/16/2009	H3N2	Human	USA	2009/02/12	L	V	A	S→N	G	H	L	W
AEB71927	A/Boston/40/2009	H3N2	Human	USA	2009/02/27	L	V	A	S→N	G	H	L	W
AEA77301	A/Boston/5/2009	H3N2	Human	USA	2009/01/30	L	V	A	S→N	G	H	L	W
AEB71938	A/Boston/73/2009	H3N2	Human	USA	2009/04/01	L	V	A	S→N	G	H	L	W
AEB71949	A/Boston/75/2009	H3N2	Human	USA	2009/01/16	L	V	A	S→N	G	H	L	W
AEB71971	A/Boston/97/2009	H3N2	Human	USA	2009/05/11	L	V	A	S→N	G	H	L	W
AEB71982	A/Boston/99/2009	H3N2	Human	USA	2009/04/27	L	V	A	S→N	G	H	L	W
AEG65034	A/California/NHRC0001/2005	H3N2	Human	USA	2005/11/30	L	V	A	S→N	G	H	L	W
AEG65089	A/California/NHRC0001/2006	H3N2	Human	USA	2006/02/21	L	V	A	S→N	G	H	L	W
AEI54404	A/California/NHRC0001/2007	H3N2	Human	USA	2007/03/19	L	V	A	S→N	G	H	L	W
AEG65815	A/California/NHRC0001/2011	H3N2	Human	USA	2011/01/14	L	V	A	S→N	G	H	L	W
AEI54415	A/California/NHRC0002/2007	H3N2	Human	USA	2007/04/30	L	V	A	S→N	G	H	L	W
AEI54459	A/California/NHRC0002/2011	H3N2	Human	USA	2011/01/16	L	V	A	S→N	G	H	L	W
AEG65705	A/California/NHRC0003/2005	H3N2	Human	USA	2005/10/25	L	V	A	S→N	G	H	L	W
AEI54437	A/California/NHRC0003/2011	H3N2	Human	USA	2011/01/28	L	V	A	S→N	G	H	L	W
AEG65716	A/California/NHRC0004/2005	H3N2	Human	USA	2005/11/02	L	V	A	S→N	G	H	L	W
AEI54448	A/California/NHRC0004/2011	H3N2	Human	USA	2011/01/28	L	V	A	S→N	G	H	L	W
AEG65727	A/California/NHRC0005/2005	H3N2	Human	USA	2005/11/29	L	V	A	S→N	G	H	L	W
AEG65738	A/California/NHRC0006/2005	H3N2	Human	USA	2005/12/02	L	V→A	A	S	G	H	L	W
AEG65749	A/California/NHRC0007/2005	H3N2	Human	USA	2005/11/15	L	V	A	S→N	G	H	L	W
AEG65760	A/California/NHRC0008/2005	H3N2	Human	USA	2005/12/05	L	V	A	S→N	G	H	L	W
AEI59981	A/California/VRDL182/2009	H3N2	Human	USA	2009/04/28	L	V	A	S→N	G	H	L	W
AEI60014	A/California/VRDL197/2009	H3N2	Human	USA	2009/04/29	L	V	A	S→N	G	H	L	W
AEI60025	A/California/VRDL242/2009	H3N2	Human	USA	2009/04/29	L	V	A	S→N	G	H	L	W
AEI60036	A/California/VRDL255/2009	H3N2	Human	USA	2009/04/29	L	V	A	S→N	G	H	L	W
AEI60047	A/California/VRDL257/2009	H3N2	Human	USA	2009/05/01	L	V	A	S→N	G	H	L	W
AEB40208	A/California/VRDL359/2009	H3N2	Human	USA	2009/06/08	L	V	A	S→N	G	H	L	W
AEK28865	A/Colorado/WRAIR1246P/2009	H3N2	Human	USA	2009/05/01	L	V	A	S→N	G	H	L	W
AEK28789	A/District of Columbia/WRAIR0300/2010	H3N2	Human	USA	2010/11/17	L	V	A	S→N	G	H	L	W
AEK28800	A/District of Columbia/WRAIR0301/2010	H3N2	Human	USA	2010/11/23	L	V	A	S→N	G	H	L	W
AEK29008	A/District of Columbia/WRAIR1753P/2010	H3N2	Human	USA	2010/09/11	L	V	A	S→N	G	H	L	W
AEK28832	A/Florida/WRAIR1241P/2009	H3N2	Human	USA	2009/05/01	L	V	A	S→N	G	H	L	W
AEG65210	A/Georgia/NHRC0001/2006	H3N2	Human	USA	2006/01/09	L	V	A	S→N	G	H	L	W
AEG65078	A/Illinois/NHRC0001/2006	H3N2	Human	USA	2006/02/15	L	V	A	S→N	G	H	L	W
AEG65056	A/Illinois/NHRC0002/2005	H3N2	Human	USA	2005/12/23	L	V	A	S→N	G	H	L	W
AEG65133	A/Illinois/NHRC0002/2006	H3N2	Human	USA	2006/04/06	L	V	A	S→N	G	H	L	W
AEG65804	A/Illinois/NHRC0002/2011	H3N2	Human	USA	2011/01/19	L	V	A	S→N	G	H	L	W
AEO00684	A/Indiana/08/2011	H3N2	Human	USA	2011/07/27	L	V	A	S→N	G	H	L	W
AEO16266	A/Indiana/08/2011	H3N2	Human	USA	2011/07/27	L	V	A	S→N	G	H	L	W
AEU05032	A/Indiana/08/2011	H3N2	Human	USA	2011/07/27	L	V	A	S→N	G	H	L	W
AEU05021	A/Indiana/10/2011	H3N2	Human	USA	2011/10/22	L	V	A	S→N	G	H	L	W
AEU05011	A/Indiana/10/2011	H3N2	Human	USA	2011/10/22	L	V	A	S→N	G	H	L	W
AET21595	A/Indiana/10/2011	H3N2	Human	USA	2011/10/22	L	V	A	S→N	G	H	L	W
AEU04977	A/Iowa/07/2011	H3N2	Human	USA	2011/11/14	L	V→A	A	S→N	G	H	L	W
AEW31164	A/Iowa/07/2011	H3N2	Human	USA	2011/11/14	L	V→A	A	S→N	G	H	L	W
AEU04988	A/Iowa/08/2011	H3N2	Human	USA	2011/11/14	L	V→A	A	S→N	G	H	L	W
AEW31150	A/Iowa/08/2011	H3N2	Human	USA	2011/11/14	L	V→A	A	S→N	G	H	L	W
AEU04999	A/Iowa/09/2011	H3N2	Human	USA	2011/11/14	L	V→A	A	S→N	G	H	L	W
AEW31172	A/Iowa/09/2011	H3N2	Human	USA	2011/11/14	L	V→A	A	S→N	G	H	L	W
AEQ92845	A/Maine/06/2011	H3N2	Human	USA	2011/10/10	L	V→A	A	S→N	G	H	L	W
AEG64990	A/Missouri/NHRC0001/2005	H3N2	Human	USA	2005/01/12	L	V	A	S→N	G	H	L	W
AEG65122	A/Missouri/NHRC0001/2006	H3N2	Human	USA	2006/04/05	L	V	A	S→N	G	H	L	W
AEK28931	A/Nevada/WRAIR1258P/2009	H3N2	Human	USA	2009/02/01	L	V	A	S→N	G	H	L	W
AEK28876	A/New Jersey/WRAIR1248P/2009	H3N2	Human	USA	2009/01/01	L	V	A	S→N	G	H	L	W
ADY17656	A/New York/3318/2009	H3N2	Human	USA	2009/04/28	L	V	A	S→N	G	H	L	W
ADY17667	A/New York/3417/2009	H3N2	Human	USA	2009/05/06	L	V	A	S→N	G	H	L	W
ADV76589	A/New York/3421/2009	H3N2	Human	USA	2009/05/04	L	V	A	S→N	G	H	L	W
ADV76600	A/New York/3470/2009	H3N2	Human	USA	2009/05/16	L	V	A	S→N	G	H	L	W
ADV76611	A/New York/3519/2009	H3N2	Human	USA	2009/05/15	L	V	A	S→N	G	H	L	W
ADV76622	A/New York/3644/2009	H3N2	Human	USA	2009/05/23	L	V	A	S→N	G	H	L	W
ADV76581	A/New York/3745/2009	H3N2	Human	USA	2009/05/17	L	V	A	S→N	G	H	L	W
AEB66897	A/New York/3750/2009	H3N2	Human	USA	2009/05/21	L	V	A	S→N	G	H	L	W
ADY17678	A/New York/3904/2009	H3N2	Human	USA	2009/06/04	L	V	A	S→N	G	H	L	W
ADY17689	A/New York/3918/2009	H3N2	Human	USA	2009/06/05	L	V	A	S→N	G	H	L	W
ADV76633	A/New York/3932/2009	H3N2	Human	USA	2009/06/04	L	V	A	S→N	G	H	L	W
ADY11838	A/New York/4017/2009	H3N2	Human	USA	2009/06/11	L	V	A	S→N	G	H	L	W
ADY17700	A/New York/4362/2009	H3N2	Human	USA	2009/06/23	L	V	A	S→N	G	H	L	W
ADY11827	A/New York/6630/2009	H3N2	Human	USA	2009/11/13	L	V	A	S→N	G	H	L	W
AEO16284	A/Pennsylvania/09/2011	H3N2	Human	USA	2011/08/20	L	V	A	S→N	G	H	L	W
AEO16272	A/Pennsylvania/11/2011	H3N2	Human	USA	2011/08/25	L	V	A	S→N	G	H	L	W
AEG65100	A/South Carolina/NHRC0001/2006	H3N2	Human	USA	2006/03/28	L	V	A	S→N	G	H	L	W
AEG65793	A/South Carolina/NHRC0001/2011	H3N2	Human	USA	2011/01/28	L	V	A	S→N	G	H	L	W
AEG65067	A/Texas/NHRC0001/2006	H3N2	Human	USA	2006/02/13	L	V	A	S→N	G	H	L	W
AEG65782	A/Texas/NHRC0001/2011	H3N2	Human	USA	2011/01/25	L	V	A	S→N	G	H	L	W
AEG65045	A/Texas/NHRC0002/2005	H3N2	Human	USA	2005/12/19	L	V	A	S→N	G	H	L	W
AEG65111	A/Texas/NHRC0002/2006	H3N2	Human	USA	2006/04/04	L	V	A	S→N	G	H	L	W
AEK28821	A/Texas/WRAIR1239P/2009	H3N2	Human	USA	2009/02/01	L	V	A	S→N	G	H	L	W
AEK28953	A/Texas/WRAIR1558P/2009	H3N2	Human	USA	2009/02/01	L	V	A	S→N	G	H	L	W
AEO99217	A/Vermont/UR06-0448/2007	H3N2	Human	USA	2007/02/26	L	V	A	S→N	G	H	L	W
AEW31139	A/West Virginia/06/2011	H3N2	Human	USA	2011/11/21	L	V→A	A	S→N	G	H	L	W
AEK49327	A/mallard/California/6471/2008	H3N8	Avian(mallard)	USA	2008/11/02	L	V	A→T	S	G	H	L	W
AEC23263	A/swine/Iowa/A01049034/2010	H3N2	swine	USA	2010/11/16	L	V	A	S→N	G	H	L	W
AEC23265	A/swine/Iowa/A01049035/2010	H3N2	swine	USA	2010/11/16	L	V	A	S→N	G	H	L	W
AEP17099	A/swine/Iowa/A01049750/2011	H3N2	swine	USA	2011/03/28	L	V	A	S→N	G	H	L	W
AEL31683	A/swine/Kansas/10-91088/2010	H3N2	swine	USA	2010/12/30	L	V	A	S→N	G	H	L	W
AEL31685	A/swine/Kansas/11-101926/2011	H3N2	swine	USA	2011/01/19	L	V	A	S→N	G	H	L	W
AEL31687	A/swine/Kansas/11-104465/2011	H3N2	swine	USA	2011/02/16	L	V	A	S→N	G	H	L	W
AEL31689	A/swine/Kansas/11-104467/2011	H3N2	swine	USA	2011/02/16	L	V	A	S→N	G	H	L	W
AEL31691	A/swine/Kansas/11-107824/2011	H3N2	swine	USA	2011/03/18	L	V	A	S→N	G	H	L	W
AEL31693	A/swine/Kansas/11-109700/2011	H3N2	swine	USA	2011/04/02	L	V	A	S→N	G	H	L	W
AEL31695	A/swine/Kansas/11-110529/2011	H3N2	swine	USA	2011/04/08	L	V	A	S→N	G	H	L	W
ADY80102	A/swine/Minnesota/239105/2009	H3N2	swine	USA	2009/11/24	L	V	A	S→N	G	H	L	W
AET50913	A/swine/NY/A01104005/2011	H3N2	swine	USA	2011/09/13	L	V	A	S→N	G	H	L	W
AEP17173	A/swine/Texas/A01049555/2011	H3N2	swine	USA	2011/02/14	L	V	A	S→N	G	H	L	W
AEP17175	A/swine/Texas/A01049556/2011	H3N2	swine	USA	2011/02/14	L	V	A	S→N	G	H	L	W
AEP17123	A/swine/Texas/A01049914/2011	H3N2	swine	USA	2011/04/28	L	V	A	S→N	G	H	L	W
AEP17125	A/swine/Texas/A01049915/2011	H3N2	swine	USA	2011/04/28	L	V	A	S→N	G	H	L	W
AFG99261	A/Atlanta/3572/1988	H3N2	Human	USA	1988//	L	V	A	S→N	G	H	L	W
AFD98097	A/Boston/DOA01/2011	H3N2	Human	USA	2011/01/03	L	V	A	S→N	G	H	L	W
AFD98108	A/Boston/DOA02/2011	H3N2	Human	USA	2011/01/04	L	V	A	S→N	G	H	L	W
AFD98119	A/Boston/DOA03/2011	H3N2	Human	USA	2011/01/03	L	V	A	S→N	G	H	L	W
AFD98130	A/Boston/DOA04/2011	H3N2	Human	USA	2011/01/05	L	V	A	S→N	G	H	L	W
AFD98141	A/Boston/DOA05/2011	H3N2	Human	USA	2011/01/11	L	V	A	S→N	G	H	L	W
AFD98152	A/Boston/DOA06/2011	H3N2	Human	USA	2011/01/12	L	V	A	S→N	G	H	L	W
AFD98163	A/Boston/DOA07/2011	H3N2	Human	USA	2011/01/13	L	V	A	S→N	G	H	L	W
AFD98174	A/Boston/DOA09/2011	H3N2	Human	USA	2011/01/13	L	V	A	S→N	G	H	L	W
AFD98228	A/Boston/DOA10/2011	H3N2	Human	USA	2011/01/13	L	V	A	S→N	G	H	L	W
AFD98239	A/Boston/DOA11/2011	H3N2	Human	USA	2011/01/13	L	V	A	S→N	G	H	L	W
AFD98250	A/Boston/DOA12/2011	H3N2	Human	USA	2011/01/15	L	V	A	S→N	G	H	L	W
AFD98217	A/Boston/DOA13/2011	H3N2	Human	USA	2011/01/19	L	V	A	S→N	G	H	L	W
AFD98196	A/Boston/DOA15/2011	H3N2	Human	USA	2011/01/18	L	V	A	S→N	G	H	L	W
AFJ11708	A/Boston/DOA16/2011	H3N2	Human	USA	2011/01/19	L	V	A	S→N	G	H	L	W
AFD98185	A/Boston/DOA17/2011	H3N2	Human	USA	2011/01/21	L	V	A	S→N	G	H	L	W
AFD98261	A/Boston/DOA20/2011	H3N2	Human	USA	2011/01/28	L	V	A	S→N	G	H	L	W
AFJ11719	A/Boston/DOA24/2011	H3N2	Human	USA	2011/02/01	L	V	A	S→N	G	H	L	W
AFD98292	A/Boston/DOA32/2011	H3N2	Human	USA	2011/02/07	L	V	A	S→N	G	H	L	W
AFF18508	A/Boston/DOA33/2011	H3N2	Human	USA	2011/02/08	L	V	A	S→N	G	H	L	W
AFJ19844	A/Boston/DOA42/2011	H3N2	Human	USA	2011/02/14	L	V	A	S→N	G	H	L	W
AFD98342	A/Boston/DOA48/2011	H3N2	Human	USA	2011/02/16	L	V	A	S→N	G	H	L	W
AFD98353	A/Boston/DOA51/2011	H3N2	Human	USA	2011/02/18	L	V	A	S→N	G	H	L	W
AFD98364	A/Boston/DOA52/2011	H3N2	Human	USA	2011/02/18	L	V	A	S→N	G	H	L	W
AFD98375	A/Boston/DOA55/2011	H3N2	Human	USA	2011/02/21	L	V	A	S→N	G	H	L	W
AFD98386	A/Boston/DOA57/2011	H3N2	Human	USA	2011/02/23	L	V	A	S→N	G	H	L	W
AFD98397	A/Boston/DOA61/2011	H3N2	Human	USA	2011/02/24	L	V	A	S→N	G	H	L	W
AFD98462	A/Boston/DOA64/2011	H3N2	Human	USA	2011/02/26	L	V	A	S→N	G	H	L	W
AFD98408	A/Boston/DOA66/2011	H3N2	Human	USA	2011/02/26	L	V	A	S→N	G	H	L	W
AFD98419	A/Boston/DOA67/2011	H3N2	Human	USA	2011/02/28	L	V	A	S→N	G	H	L	W
AFJ11730	A/Boston/DOA68/2011	H3N2	Human	USA	2011/03/01	L	V	A	S→N	G	H	L	W
AFD98430	A/Boston/DOA69/2011	H3N2	Human	USA	2011/03/02	L	V	A	S→N	G	H	L	W
AFD98451	A/Boston/DOA71/2011	H3N2	Human	USA	2011/03/05	L	V	A	S→N	G	H	L	W
AFJ20173	A/Boston/DOA74/2011	H3N2	Human	USA	2011/03/09	L	V	A	S→N	G	H	L	W
AFD98582	A/Boston/DOA75/2011	H3N2	Human	USA	2011/03/11	L	V	A	S→N	G	H	L	W
AFD98483	A/Boston/DOA77/2011	H3N2	Human	USA	2011/03/13	L	V	A	S→N	G	H	L	W
AFD98494	A/Boston/DOA78/2011	H3N2	Human	USA	2011/03/14	L	V	A	S→N	G	H	L	W
AFD98505	A/Boston/DOA79/2011	H3N2	Human	USA	2011/03/12	L	V	A	S→N	G	H	L	W
AFD98516	A/Boston/DOA80/2011	H3N2	Human	USA	2011/03/16	L	V	A	S→N	G	H	L	W
AFD98527	A/Boston/DOA81/2011	H3N2	Human	USA	2011/03/17	L	V	A	S→N	G	H	L	W
AFD98538	A/Boston/DOA82/2011	H3N2	Human	USA	2011/03/17	L	V	A	S→N	G	H	L	W
AFJ20184	A/Boston/DOA83/2011	H3N2	Human	USA	2011/03/21	L	V	A	S→N	G	H	L	W
AFD98549	A/Boston/DOA85/2011	H3N2	Human	USA	2011/03/23	L	V	A	S→N	G	H	L	W
AFD98560	A/Boston/DOA86/2011	H3N2	Human	USA	2011/03/29	L	V	A	S→N	G	H	L	W
AFD98571	A/Boston/DOA87/2011	H3N2	Human	USA	2011/04/25	L	V	A	S→N	G	H	L	W
AFH00650	A/Wisconsin/67/2005	H3N2	Human	USA	2005//	L	V	A	S→N	G	H	L	W
AFH41285	A/swine/Illinois/A00857138a/2011	H3N2	swine	USA	2011/10/20	L	V	A	S→N	G	H	L	W
AFH41274	A/swine/Illinois/A00857138b/2011	H3N2	swine	USA	2011/10/20	L	V	A	S→N	G	H	L	W
AFH41296	A/swine/Illinois/A00857300/2011	H3N2	swine	USA	2011/11/28	L	V	A	S→N	G	H	L	W
AFH41263	A/swine/Illinois/A00857304a/2012	H3N2	swine	USA	2012/01/05	L	V→A	A	S→N	G	H	L	W
AFH41252	A/swine/Illinois/A00857304b/2012	H3N2	swine	USA	2012/01/05	L	V→A	A	S→N	G	H	L	W
AEZ02298	A/swine/Illinois/A01201606/2011	H3N2	swine	USA	2011/06/01	L	V	A	S→N	G	H	L	W
AFD32615	A/swine/Iowa/A01049036/2010	H3N2	swine	USA	2010/11/16	L	V	A	S→N	G	H	L	W
AEY75653	A/swine/Iowa/A01202640/2011	H3N2	swine	USA	2011/09/30	L	V	A	S→N	G	H	L	W
AEY75631	A/swine/Iowa/A01202709/2011	H3N2	swine	USA	2011/10/19	L	V	A	S→N	G	H	L	W
AFH53561	A/swine/Iowa/A01203196/2012	H3N2	swine	USA	2012/01/26	L	V	A	S→N	G	H	L	W
AFH53563	A/swine/Iowa/A01203197/2012	H3N2	swine	USA	2012/01/26	L	V	A	S→N	G	H	L	W
AFD32669	A/swine/Minnesota/A01047396/2011	H3N2	swine	USA	2011/01/13	L	V	A	S→N	G	H	L	W
AFH53652	A/swine/Minnesota/A01240127/2011	H3N2	swine	USA	2011/10/10	L	V	A	S→N	G	H	L	W
AFI71260	A/swine/Minnesota/A01240557/2011	H3N2	swine	USA	2011/12/13	L	V	A	S→N	G	H	L	W
AFD32647	A/swine/Missouri/A01047968/2010	H3N2	swine	USA	2010/12/14	L	V	A	S→N	G	H	L	W
AFD32637	A/swine/Missouri/A01047969/2010	H3N2	swine	USA	2010/12/14	L	V	A	S→N	G	H	L	W
AFJ19109	A/swine/Missouri/A01240016/2011	H3N2	swine	USA	2011/11/15	L	V	A	S→N	G	H	L	W
AFH53646	A/swine/Missouri/A01240017/2011	H3N2	swine	USA	2011/11/15	L	V	A	S→N	G	H	L	W
AFD32604	A/swine/NE/A01101010/2011	H3N2	swine	USA	2011/12/05	L	V	A	S→N	G	H	L	W
AEZ02126	A/swine/North Carolina/A01076178/2009	H3N2	swine	USA	2009/12/06	L	V→I	A	S→N	G	H	L	W
AFQ32575	A/Boston/DOA27/2011	H3N2	Human	USA	2011/02/21	L	V	A	S→N	G	H	L	W
AFR68175	A/Boston/DOA94/2012	H3N2	Human	USA	2012/04/19	L	V	A	S→N	G	H	L	W
AFM71991	A/Iowa/119/2010	H3N2	Human	USA	2010//	L	V	A	S→N	G	H	L	W
AFM72995	A/Rhode Island/01/2010	H3N2	Human	USA	2010//	L	V	A	S→N	G	H	L	W
AFV33740	A/Utah/10/2012	H3N2	Human	USA	2012/03/29	L	V→A	A	S→N	G	H	L	W
AFV33729	A/Utah/10/2012	H3N2	Human	USA	2012/03/29	L	V→A	A	S→N	G	H	L	W
AFM72424	A/Wisconsin/03/2007	H3N2	Human	USA	2007//	L	V	A	S→N	G	H	L	W
AFM71756	A/Wisconsin/15/2009	H3N2	Human	USA	2009//	L	V	A	S→N	G	H	L	W
AFR78088	A/mink/Wisconsin/31512-7/2012	H3N2	Mink	USA	2012/08/14	L	V→A	A	S→N	G	H	L	W
AFM47203	A/swine/Illinois/A00857318a/2012	H3N2	Swine	USA	2012/02/23	L	V→A	A	S→N	G	H	L	W
AFN08279	A/swine/Illinois/A01116190/2011	H3N2	Swine	USA	2011/08/25	L	V	A	S→N	G	H	L	W
AFN08139	A/swine/Illinois/A01201076/2011	H3N2	Swine	USA	2011/04/07	L	V	A	S→N	G	H	L	W
AFN08143	A/swine/Illinois/A01201077/2011	H3N2	Swine	USA	2011/04/07	L	V	A	S→N	G	H	L	W
AFN08211	A/swine/Illinois/A01201606/2011	H3N2	Swine	USA	2011/06/01	L	V	A	S→N	G	H	L	W
AFN08219	A/swine/Illinois/A01201629/2011	H3N2	Swine	USA	2011/06/07	L	V	A	S→N	G	H	L	W
AFN08223	A/swine/Illinois/A01201631/2011	H3N2	Swine	USA	2011/06/07	L	V	A	S→N	G	H	L	W
AFN08225	A/swine/Illinois/A01201633/2011	H3N2	Swine	USA	2011/06/07	L	V	A	S→N	G	H	L	W
AFM46967	A/swine/Illinois/A01202825/2011	H3N2	Swine	USA	2011/11/09	L	V	A	S→N	G	H	L	W
AFM47091	A/swine/Illinois/A01202978/2011	H3N2	Swine	USA	2011/12/16	L	V	A	S→N	G	H	L	W
AFR60919	A/swine/Illinois/A01203672/2012	H3N2	Swine	USA	2012/07/21	L	V→A	A	S→N	G	H	L	W
AFW15995	A/swine/Illinois/A01203812/2012	H3N2	Swine	USA	2012/09/	L	V	A	S→N	G	H	L	W
AFU10128	A/swine/Illinois/A01240575/2011	H3N2	Swine	USA	2011/12/28	L→F	V	A	S→N	G	H	L	W
AFU10132	A/swine/Illinois/A01240578/2011	H3N2	Swine	USA	2011/12/28	L→F	V	A	S→N	G	H	L	W
AFU10208	A/swine/Illinois/A01240774/2012	H3N2	Swine	USA	2012/01/09	L	V	A	S→N	G	H	L	W
AFU10107	A/swine/Illinois/A01240775/2012	H3N2	Swine	USA	2012/01/09	L	V	A	S→N	G	H	L	W
AFU10160	A/swine/Illinois/A01240784/2012	H3N2	Swine	USA	2012/01/09	L	V	A	S→N	G	H	L	W
AFU08754	A/swine/Illinois/A01240835/2012	H3N2	Swine	USA	2012/01/03	L	V	A	S→N	G	H	L	W
AFU09030	A/swine/Illinois/A01240836/2012	H3N2	Swine	USA	2012/01/03	L	V	A	S→N	G	H	L	W
AFU08722	A/swine/Illinois/A01240891/2012	H3N2	Swine	USA	2012/01/05	L	V	A	S→N	G	H	L	W
AFU10224	A/swine/Illinois/A01240908/2012	H3N2	Swine	USA	2012/01/03	L	V	A	S→N	G	H	L	W
AFU08802	A/swine/Illinois/A01241065/2012	H3N2	Swine	USA	2012/01/16	L→F	V	A	S→N	G	H	L	W
AFU09018	A/swine/Illinois/A01241066/2012	H3N2	Swine	USA	2012/01/16	L→F	V	A	S→N	G	H	L	W
AFU08842	A/swine/Illinois/A01241208/2012	H3N2	Swine	USA	2012/01/24	L→F	V	A	S→N	G	H	L	W
AFU08574	A/swine/Illinois/A01241212/2012	H3N2	Swine	USA	2012/01/24	L→F	V	A	S→N	G	H	L	W
AFU08938	A/swine/Illinois/A01241469/2012	H3N2	Swine	USA	2012/02/08	L	V	A	S→N	G	H	L	W
AFU09014	A/swine/Illinois/A01241840/2012	H3N2	Swine	USA	2012/02/27	L	V	A	S→N	G	H	L	W
AFU08974	A/swine/Illinois/A01241842/2012	H3N2	Swine	USA	2012/02/27	L	V	A	S→N	G	H	L	W
AFU08726	A/swine/Illinois/A01241871/2012	H3N2	Swine	USA	2012/02/29	L	V	A	S→N	G	H	L	W
AFU09010	A/swine/Illinois/A01241876/2012	H3N2	Swine	USA	2012/02/29	L	V	A	S→N	G	H	L	W
AFU08606	A/swine/Illinois/A01241916/2012	H3N2	Swine	USA	2012/03/01	L	V→A	A	S→N	G	H	L	W
AFU09006	A/swine/Illinois/A01327184/2012	H3N2	Swine	USA	2012/03/15	L	V	A	S→N	G	H	L	W
AFU08790	A/swine/Illinois/A01327396/2012	H3N2	Swine	USA	2012/04/05	L	V	A	S→N	G	H	L	W
AFU08962	A/swine/Illinois/A01327629/2012	H3N2	Swine	USA	2012/04/15	L	V	A	S→N	G	H	L	W
AFU08690	A/swine/Illinois/A01327868/2012	H3N2	Swine	USA	2012/05/03	L	V	A	S→N	G	H	L	W
AFU08826	A/swine/Illinois/A01327903/2012	H3N2	Swine	USA	2012/05/08	L	V	A	S→N	G	H	L	W
AFU08846	A/swine/Illinois/A01327905/2012	H3N2	Swine	USA	2012/05/08	L	V	A	S→N	G	H	L	W
AFZ15837	A/swine/Illinois/A01432127/2012	H3N2	Swine	USA	2012/10/	L	V→A	A	S→N	G	H	L	W
AFV31476	A/swine/Indiana/A00968308/2012	H3N2	Swine	USA	2012/08/09	L	V→A	A	S→N	G	H	L	W
AFR61035	A/swine/Indiana/A00968370/2012	H3N2	Swine	USA	2012/07/13	L	V→A	A	S→N	G	H	L	W
AFR61028	A/swine/Indiana/A00968373/2012	H3N2	Swine	USA	2012/07/13	L	V→A	A	S→N	G	H	L	W
AFR61017	A/swine/Indiana/A00968376/2012	H3N2	Swine	USA	2012/07/13	L	V→A	A	S→N	G	H	L	W
AFR61006	A/swine/Indiana/A00968379/2012	H3N2	Swine	USA	2012/07/13	L	V→A	A	S→N	G	H	L	W
AFQ90555	A/swine/Indiana/A00968380/2012	H3N2	Swine	USA	2012/07/18	L	V→A	A	S→N	G	H	L	W
AFR77971	A/swine/Indiana/A00968386/2012	H3N2	Swine	USA	2012/7/26	L	V→A	A	S→N	G	H	L	W
AFV31464	A/swine/Indiana/A00968390/2012	H3N2	Swine	USA	2012/08/01	L	V→A	A	S→N	G	H	L	W
AFV31472	A/swine/Indiana/A00968397/2012	H3N2	Swine	USA	2012/08/06	L	V→A	A	S→N	G	H	L	W
AFR78011	A/swine/Indiana/A01104016/2012	H3N2	Swine	USA	2012/07/31	L	V→A	A	S→N	G	H	L	W
AFR78002	A/swine/Indiana/A01104023/2012	H3N2	Swine	USA	2012/07/31	L	V→A	A	S→N	G	H	L	W
AFR77992	A/swine/Indiana/A01104029/2012	H3N2	Swine	USA	2012/08/01	L	V→A	A	S→N	G	H	L	W
AFR77982	A/swine/Indiana/A01104030/2012	H3N2	Swine	USA	2012/08/01	L	V→A	A	S→N	G	H	L	W
AFM46817	A/swine/Indiana/A01202621/2011	H3N2	Swine	USA	2011/09/28	L	V→A	A	S→N	G	H	L	W
AFM47063	A/swine/Indiana/A01202866/2011	H3N2	Swine	USA	2011/11/16	L	V	A	S→N	G	H	L	W
AFM47065	A/swine/Indiana/A01202867/2011	H3N2	Swine	USA	2011/11/16	L	V	A	S→N	G	H	L	W
AFM46476	A/swine/Indiana/A01203372/2012	H3N2	Swine	USA	2012/04/03	L	V→A	A	S→N	G	H	L	W
AFN66887	A/swine/Indiana/A01203509/2012	H3N2	Swine	USA	2012/05/09	L	V→A	A	S→N	G	H	L	W
AFN66891	A/swine/Indiana/A01203521/2012	H3N2	Swine	USA	2012/05/15	L	V→A	A	S→N	G	H	L	W
AFN66893	A/swine/Indiana/A01203522/2012	H3N2	Swine	USA	2012/05/15	L	V→A	A	S→N	G	H	L	W
AFZ15944	A/swine/Indiana/A01260041/2012	H3N2	Swine	USA	2012/10/	L	V→A	A	S→N	G	H	L	W
AGB08387	A/swine/Indiana/A01260048/2012	H3N2	Swine	USA	2012/10/17	L	V→A	A	S→N	G	H	L	W
AGB08391	A/swine/Indiana/A01260093/2012	H3N2	Swine	USA	2012/10/30	L	V→A	A	S→N	G	H	L	W
AGB08395	A/swine/Indiana/A01260099/2012	H3N2	Swine	USA	2012/11/02	L	V→A	A	S→N	G	H	L	W
AGB08463	A/swine/Indiana/A01271853/2012	H3N2	Swine	USA	2012/11/06	L	V	A	S→N	G	H	L	W
AFU08830	A/swine/Indiana/A01327213/2012	H3N2	Swine	USA	2012/02/06	L	V	A	S→N	G	H	L	W
AFU08730	A/swine/Indiana/A01327215/2012	H3N2	Swine	USA	2012/02/06	L	V	A	S→N	G	H	L	W
AFM46789	A/swine/Iowa/A01202529/2011	H3N2	Swine	USA	2011/08/22	L	V	A	S→N	G	H	L	W
AFM46791	A/swine/Iowa/A01202530/2011	H3N2	Swine	USA	2011/08/22	L	V	A	S→N	G	H	L	W
AFM46795	A/swine/Iowa/A01202573/2011	H3N2	Swine	USA	2011/09/07	L	V	A	S→N	G	H	L	W
AFM46809	A/swine/Iowa/A01202613/2011	H3N2	Swine	USA	2011/09/27	L	V	A	S→N	G	H	L	W
AFM46811	A/swine/Iowa/A01202614/2011	H3N2	Swine	USA	2011/09/27	L	V	A	S→N	G	H	L	W
AFM46827	A/swine/Iowa/A01202639/2011	H3N2	Swine	USA	2011/09/30	L	V	A	S→N	G	H	L	W
AFM46911	A/swine/Iowa/A01202657/2011	H3N2	Swine	USA	2011/10/04	L	V	A	S→N	G	H	L	W
AFM46913	A/swine/Iowa/A01202658/2011	H3N2	Swine	USA	2011/10/04	L	V	A	S→N	G	H	L	W
AFM47067	A/swine/Iowa/A01202878/2011	H3N2	Swine	USA	2011/11/17	L	V	A	S→N	G	H	L	W
AFM47069	A/swine/Iowa/A01202879/2011	H3N2	Swine	USA	2011/11/17	L	V	A	S→N	G	H	L	W
AFM47077	A/swine/Iowa/A01202889/2011	H3N2	Swine	USA	2011/11/18	L	V	A	S→N	G	H	L	W
AFM47103	A/swine/Iowa/A01203121/2012	H3N2	Swine	USA	2012/01/05	L	V	A	S→N	G	H	L	W
AFN66883	A/swine/Iowa/A01203503/2012	H3N2	Swine	USA	2012/05/09	L	V→A	A	S→N	G	H	L	W
AFO82981	A/swine/Iowa/A01203571/2012	H3N2	Swine	USA	2012/05/31	L	V→I	A	S→N	G	H	L	W
AFP99695	A/swine/Iowa/A01203612/2012	H3N2	Swine	USA	2012/06/30	L	V	A	S→N	G	H	L	W
AFU10049	A/swine/Iowa/A01203751/2012	H3N2	Swine	USA	2012/08/15	L	V	A	S→N	G	H	L	W
AFW16023	A/swine/Iowa/A01203771/2012	H3N2	Swine	USA	2012/08/	L	V→I	A	S→N	G	H	L	W
AFY08078	A/swine/Iowa/A01203863/2012	H3N2	Swine	USA	2012/10/	L	V→A	A	S→N	G	H	L	W
AFY08046	A/swine/Iowa/A01203942/2012	H3N2	Swine	USA	2012/10/02	L	V	A	S→N	G	H	L	W
AFY08074	A/swine/Iowa/A01203943/2012	H3N2	Swine	USA	2012/10/03	L	V	A	S→N	G	H	L	W
AFU09873	A/swine/Iowa/A01243736/2012	H3N2	Swine	USA	2012/07/25	L	V	A	S→N	G	H	L	W
AFZ15919	A/swine/Iowa/A01267939/2012	H3N2	Swine	USA	2012/10/24	L	V→A	A	S→N	G	H	L	W
AFU09987	A/swine/Iowa/A01300451/2012	H3N2	Swine	USA	2012/06/25	L	V	A	S→N	G	H	L	W
AFV71455	A/swine/Maryland/A01104040/2012	H3N2	Swine	USA	2012/08/15	L	V→A	A	S→N	G	H	L	W
AFV71444	A/swine/Maryland/A01104048/2012	H3N2	Swine	USA	2012/08/16	L	V→A	A	S→N	G	H	L	W
AFN66881	A/swine/Michigan/A01203498/2012	H3N2	Swine	USA	2012/05/07	L	V	A	S→N	G	H	L	W
AFP36142	A/swine/Minnesota/14/2012	H3N2	Swine	USA	2012/07/06	L	V	A	S→N	G	H	L	W
AFS50215	A/swine/Minnesota/17/2012	H3N2	Swine	USA	2012/08/10	L	V	A	S→N	G	H	L	W
AFU83162	A/swine/Minnesota/18/2012	H3N2	Swine	USA	2012/09/10	L	V	A	S→N	G	H	L	W
AFM78561	A/swine/Minnesota/2/2012	H3N2	Swine	USA	2012/06/05	L	V	A	S→N	G	H	L	W
AFM93985	A/swine/Minnesota/4/2012	H3N2	Swine	USA	2012/06/06	L	V	A	S→N	G	H	L	W
AFN08263	A/swine/Minnesota/A00907733/2011	H3N2	Swine	USA	2011/08/04	L	V	A	S→N	G	H	L	W
AFN08265	A/swine/Minnesota/A00907734/2011	H3N2	Swine	USA	2011/08/04	L	V	A	S→N	G	H	L	W
AFN08321	A/swine/Minnesota/A01116381/2011	H3N2	Swine	USA	2011/10/11	L	V	A	S→N	G	H	L	W
AFO83025	A/swine/Minnesota/A01125995/2012	H3N2	Swine	USA	2012/03/08	L→F	V	A	S→N	G	H	L	W
AFN07777	A/swine/Minnesota/A01201424/2010	H3N2	Swine	USA	2010/11/09	L	V	A	S→N	G	H	L	W
AFN08233	A/swine/Minnesota/A01201894/2011	H3N2	Swine	USA	2011/07/05	L	V	A	S→N	G	H	L	W
AFN08237	A/swine/Minnesota/A01201895/2011	H3N2	Swine	USA	2011/07/05	L	V	A	S→N	G	H	L	W
AFY08114	A/swine/Minnesota/A01270872/2012	H3N2	Swine	USA	2012/10/15	L	V→I	A	S→N	G	H	L	W
AGA19050	A/swine/Minnesota/A01271731/2012	H3N2	Swine	USA	2012/10/31	L	V	A	S→N	G	H	L	W
AGB08435	A/swine/Minnesota/A01277201/2012	H3N2	Swine	USA	2012/11/12	L	V→I	A	S→N	G	H	L	W
AGB07687	A/swine/Minnesota/A01279377/2012	H3N2	Swine	USA	2012/11/21	L	V	A	S→N	G	H	L	W
AFU10171	A/swine/Minnesota/A01300999/2012	H3N2	Swine	USA	2012/05/03	L	V	A	S→N	G	H	L	W
AFU10079	A/swine/Minnesota/A01301000/2012	H3N2	Swine	USA	2012/05/03	L	V	A	S→N	G	H	L	W
AFU09995	A/swine/Minnesota/A01301345/2012	H3N2	Swine	USA	2012/08/02	L	V	A	S→N	G	H	L	W
AFU10031	A/swine/Minnesota/A01301346/2012	H3N2	Swine	USA	2012/08/02	L	V	A	S→N	G	H	L	W
AFU92372	A/swine/Minnesota/A01301617/2012	H3N2	Swine	USA	2012/09/07	L	V	A	S→N	G	H	L	W
AFV68317	A/swine/Minnesota/A01301665/2012	H3N2	Swine	USA	2012/09/04	L	V	A→S	S→N	G	H	L	W
AFX68998	A/swine/Minnesota/A01301908/2012	H3N2	Swine	USA	2012/09/02	L	V→A	A	S→N	G	H	L	W
AFU10087	A/swine/Minnesota/A01327666/2012	H3N2	Swine	USA	2012/04/23	L	V	A	S→N	G	H	L	W
AFU08738	A/swine/Minnesota/A01327763/2012	H3N2	Swine	USA	2012/04/20	L	V	A	S→N	G	H	L	W
AFU08782	A/swine/Minnesota/A01327764/2012	H3N2	Swine	USA	2012/04/20	L	V	A	S→N	G	H	L	W
AFU08990	A/swine/Minnesota/A01327768/2012	H3N2	Swine	USA	2012/04/23	L	V	A	S→N	G	H	L	W
AFU08942	A/swine/Minnesota/A01327769/2012	H3N2	Swine	USA	2012/04/23	L	V	A	S→N	G	H	L	W
AFU08642	A/swine/Missouri/A01241610/2012	H3N2	Swine	USA	2012/02/14	L→F	V	A	S→N	G	H	L	W
AFU08714	A/swine/Missouri/A01241619/2012	H3N2	Swine	USA	2012/02/14	L→F	V	A	S→N	G	H	L	W
AFV33956	A/swine/Montana/21/2012	H3N2	Swine	USA	2012/09/14	L	V	A	S→N	G	H	L	W
AFU08654	A/swine/Montana/A01327551/2012	H3N2	Swine	USA	2012/04/13	L→F	V	A	S→N	G	H	L	W
AFU08914	A/swine/Montana/A01327552/2012	H3N2	Swine	USA	2012/04/13	L→F	V	A	S→N	G	H	L	W
AFN08397	A/swine/Nebraska/A01116984/2011	H3N2	Swine	USA	2011/11/03	L	V	A	S→N	G	H	L	W
AFU10095	A/swine/Nebraska/A01240337/2011	H3N2	Swine	USA	2011/11/21	L	V	A	S→N	G	H	L	W
AFU10067	A/swine/Nebraska/A01240867/2012	H3N2	Swine	USA	2012/01/03	L	V	A	S→N	G	H	L	W
AFU08622	A/swine/Nebraska/A01241114/2012	H3N2	Swine	USA	2012/01/10	L	V	A	S→N	G	H	L	W
AFU09042	A/swine/Nebraska/A01241171/2012	H3N2	Swine	USA	2012/01/16	L	V	A	S→N	G	H	L	W
AFU08778	A/swine/Nebraska/A01241785/2012	H3N2	Swine	USA	2012/02/20	L	V	A	S→N	G	H	L	W
AFY08122	A/swine/Nebraska/A01270879/2012	H3N2	Swine	USA	2012/10/16	L	V	A	S→N	G	H	L	W
AGA19042	A/swine/Nebraska/A01271548/2012	H3N2	Swine	USA	2012/10/29	L	V	A	S→N	G	H	L	W
AGA19062	A/swine/Nebraska/A01271549/2012	H3N2	Swine	USA	2012/10/29	L	V	A	S→N	G	H	L	W
AFU09935	A/swine/Nebraska/A01300022/2012	H3N2	Swine	USA	2012/06/25	L	V	A	S→N	G	H	L	W
AFO82946	A/swine/Nebraska/A01300032/2012	H3N2	Swine	USA	2012/06/12	L	V	A	S→N	G	H	L	W
AFU09999	A/swine/Nebraska/A01300467/2012	H3N2	Swine	USA	2012/07/12	L	V	A	S→N	G	H	L	W
AFU09975	A/swine/Nebraska/A01300475/2012	H3N2	Swine	USA	2012/07/13	L	V	A	S→N	G	H	L	W
AFU08902	A/swine/Nebraska/A01327581/2012	H3N2	Swine	USA	2012/04/16	L	V	A	S→N	G	H	L	W
AFU08986	A/swine/Nebraska/A01327747/2012	H3N2	Swine	USA	2012/04/26	L	V	A	S→N	G	H	L	W
AFN07987	A/swine/North Carolina/A01076178/2009	H3N2	Swine	USA	2009/12/06	L	V→I	A	S→N	G	H	L	W
AFM47133	A/swine/North Carolina/A01203272/2012	H3N2	Swine	USA	2012/02/13	L	V→A	A	S→N	G	H	L	W
AFW16011	A/swine/North Carolina/A01203801/2012	H3N2	Swine	USA	2012/09/	L	V→A	A	S→N	G	H	L	W
AFV68681	A/swine/North Carolina/A01270394/2012	H3N2	Swine	USA	2012/05/31	L	V→A	A	S→N	G	H	L	W
AFU10039	A/swine/North Carolina/A01300820/2012	H3N2	Swine	USA	2012/07/19	L	V→A	A	S→N	G	H	L	W
AFM76630	A/swine/Ohio/1/2012	H3N2	Swine	USA	2012/06/	L	V→A	A	S→N	G	H	L	W
AFR61065	A/swine/Ohio/12TOSU268/2012	H3N2	Swine	USA	2012/07/28	L	V→A	A	S→N	G	H	L	W
AFR61054	A/swine/Ohio/12TOSU293/2012	H3N2	Swine	USA	2012/07/28	L	V→A	A	S→N	G	H	L	W
AFR78033	A/swine/Ohio/12TOSU307/2012	H3N2	Swine	USA	2012/08/03	L	V→A	A	S→N	G	H	L	W
AFR78022	A/swine/Ohio/12TOSU420/2012	H3N2	Swine	USA	2012/08/06	L	V→A	A	S→N	G	H	L	W
AFR78044	A/swine/Ohio/12TOSU447/2012	H3N2	Swine	USA	2012/08/09	L	V→A	A	S→N	G	H	L	W
AFR78055	A/swine/Ohio/12TOSU450/2012	H3N2	Swine	USA	2012/08/09	L	V→A	A	S→N	G	H	L	W
AFR78066	A/swine/Ohio/12TOSU464/2012	H3N2	Swine	USA	2012/08/09	L	V→A	A	S→N	G	H	L	W
AFR78077	A/swine/Ohio/12TOSU467/2012	H3N2	Swine	USA	2012/08/09	L	V→A	A	S→N	G	H	L	W
AFX68987	A/swine/Ohio/12TOSU483/2012	H3N2	Swine	USA	2012/08/10	L	V→A	A	S→N	G	H	L	W
AFX68976	A/swine/Ohio/12TOSU484/2012	H3N2	Swine	USA	2012/08/10	L	V→A	A	S→N	G	H	L	W
AFX68965	A/swine/Ohio/12TOSU522/2012	H3N2	Swine	USA	2012/08/15	L	V→A	A	S→N	G	H	L	W
AFX68954	A/swine/Ohio/12TOSU527/2012	H3N2	Swine	USA	2012/08/15	L	V→A	A	S→N	G	H	L	W
AFM93993	A/swine/Ohio/6/2012	H3N2	Swine	USA	2012/06/	L	V→A	A	S→N	G	H	L	W
AFN22010	A/swine/Ohio/7/2012	H3N2	Swine	USA	2012/06/	L	V→A	A	S→N	G	H	L	W
AFN22006	A/swine/Ohio/9/2012	H3N2	Swine	USA	2012/06/	L	V→A	A	S→N	G	H	L	W
AFX69016	A/swine/Ohio/A00138552/2012	H3N2	Swine	USA	2012/09/02	L	V→A	A	S→N	G	H	L	W
AFV71389	A/swine/Ohio/A00152576/2012	H3N2	Swine	USA	2012/08/15	L	V→A	A	S→N	G	H	L	W
AFV71422	A/swine/Ohio/A01133464/2012	H3N2	Swine	USA	2012/08/03	L	V→A	A	S→N	G	H	L	W
AFV71433	A/swine/Ohio/A01133466/2012	H3N2	Swine	USA	2012/08/06	L	V→A	A	S→N	G	H	L	W
AFM47115	A/swine/Ohio/A01203186/2012	H3N2	Swine	USA	2012/01/24	L	V→A	A	S→N	G	H	L	W
AFV71400	A/swine/Ohio/A01208457/2012	H3N2	Swine	USA	2012/08/07	L	V→A	A	S→N	G	H	L	W
AFN22075	A/swine/Pennsylvania/A01076501/2010	H3N2	Swine	USA	2010/09/	L	V	A	S→N	G	H	L	W
AFX68927	A/swine/Pennsylvania/A01104049/2012	H3N2	Swine	USA	2012/08/09	L	V→A	A	S→N	G	H	L	W
AFM93981	A/swine/South Dakota/3/2012	H3N2	Swine	USA	2012/06/	L	V	A	S→N	G	H	L	W
AGA19343	A/swine/South Dakota/A01279279/2012	H3N2	Swine	USA	2012/11/13	L	V	A	S→N	G	H	L	W
AFU10204	A/swine/South Dakota/A01300602/2012	H3N2	Swine	USA	2012/03/08	L	V	A	S→N	G	H	L	W
AFZ15899	A/swine/SouthDakota/A01267894/2012	H3N2	Swine	USA	2012/10/22	L	V	A	S→N	G	H	L	W
AFO83034	A/swine/Texas/A01104013/2012	H3N2	Swine	USA	2012/02/15	L	V	A	S→N	G	H	L	W
AFN07937	A/swine/USA/10_182/2010	H3N2	Swine	USA	2010/12/	L	V	A	S→N	G	H	L	W
AFN08345	A/swine/USA/11_183/2011	H3N2	Swine	USA	2011/08/	L	V	A	S→N	G	H	L	W
AFV71411	A/swine/Wisconsin/A00677500/2012	H3N2	Swine	USA	2012/08/19	L	V→A	A	S→N	G	H	L	W
AFU10047	A/swine/Colorado/A01203748/2012	H3N2	Swine	USA	2012/08/13	L	V	A	S→N	G	H	L	W
AGF68822	A/Alabama/05/2010	H3N2	Human	USA	2010/07/13	L	V	A	S→N	G	H	L	W
AGF68899	A/Alaska/02/2010	H3N2	Human	USA	2010/07/22	L	V	A	S→N	G	H	L	W
AGF68884	A/Alaska/03/2010	H3N2	Human	USA	2010/08/06	L	V	A	S→N	G	H	L	W
AGF68648	A/Alaska/24/2009	H3N2	Human	USA	2009/04/03	L	V	A	S→N	G	H	L	W
AGF68652	A/Alaska/29/2009	H3N2	Human	USA	2009/04/15	L	V	A	S→N	G	H	L	W
AGF44973	A/Alaska/3149/2012	H3N2	Human	USA	2012/11/05	L	V	A	S→N	G	H	L	W
AGG84181	A/Boston/DOA18/2011	H3N2	Human	USA	2011/01/25	L	V	A	S→N	G	H	L	W
AGE89289	A/Boston/DOA29/2011	H3N2	Human	USA	2011/01/27	L	V	A	S→N	G	H	L	W
AGE89320	A/Boston/DOA36/2011	H3N2	Human	USA	2011/02/10	L	V	A	S→N	G	H	L	W
AGE89331	A/Boston/DOA38/2011	H3N2	Human	USA	2011/02/12	L	V	A	S→N	G	H	L	W
AGE89352	A/Boston/DOA41/2011	H3N2	Human	USA	2011/02/13	L	V	A	S→N	G	H	L	W
AGE89373	A/Boston/DOA45/2011	H3N2	Human	USA	2011/02/15	L	V	A	S→N	G	H	L	W
AGE89394	A/Boston/DOA47/2011	H3N2	Human	USA	2011/02/14	L	V	A	S→N	G	H	L	W
AGE89721	A/Boston/DOA50/2011	H3N2	Human	USA	2011/02/18	L	V	A	S→N	G	H	L	W
AGE89742	A/Boston/DOA54/2011	H3N2	Human	USA	2011/02/22	L	V	A	S→N	G	H	L	W
AGE89753	A/Boston/DOA60/2011	H3N2	Human	USA	2011/02/24	L	V	A	S→N	G	H	L	W
AGE89764	A/Boston/DOA63/2011	H3N2	Human	USA	2011/02/25	L	V	A	S→N	G	H	L	W
AGF68806	A/California/10/2010	H3N2	Human	USA	2010/05/07	L	V	A	S→N	G	H	L	W
AGF68630	A/California/16/2010	H3N2	Human	USA	2010/07/23	L	V	A	S→N	G	H	L	W
AGF44967	A/Colorado/3147/2012	H3N2	Human	USA	2012/10/30	L	V	A	S→N	G	H	L	W
AGF68786	A/Connecticut/04/2010	H3N2	Human	USA	2010/03/17	L	V	A	S→N	G	H	L	W
AGF68887	A/Delaware/04/2010	H3N2	Human	USA	2010/08/17	L	V→A	A	S→N	G	H	L	W
AGF68636	A/Florida/11/2010	H3N2	Human	USA	2010/07/28	L	V	A	S→N	G	H	L	W
AGF68760	A/Florida/26/2009	H3N2	Human	USA	2009/11/01	L	V	A	S→N	G	H	L	W
AGF44960	A/Florida/3144/2012	H3N2	Human	USA	2012/10/26	L	V	A	S→N	G	H	L	W
AGF44982	A/Florida/3152/2012	H3N2	Human	USA	2012/11/13	L	V	A	S→N	G	H	L	W
AGF68843	A/Georgia/06/2009	H3N2	Human	USA	2009/05/01	L	V	A	S→N	G	H	L	W
AGF68860	A/Georgia/15/2010	H3N2	Human	USA	2010/09/20	L	V	A	S→N	G	H	L	W
AGB97295	A/Georgia/3058/2012	H3N2	Human	USA	2012/09/26	L	V	A	S→N	G	H	L	W
AGF44970	A/Georgia/3148/2012	H3N2	Human	USA	2012/11/01	L	V	A	S→N	G	H	L	W
AGF68831	A/Hawaii/05/2009	H3N2	Human	USA	2009/01/30	L	V	A	S→N	G	H	L	W
AGF68768	A/Hawaii/31/2009	H3N2	Human	USA	2009/09/28	L	V	A	S→N	G	H	L	W
AGF68788	A/Hawaii/36/2009	H3N2	Human	USA	2009/05/06	L	V	A	S→N	G	H	L	W
AGF68904	A/Iowa/06/2010	H3N2	Human	USA	2010/07/08	L	V	A	S→N	G	H	L	W
AGF68802	A/Iowa/07/2010	H3N2	Human	USA	2010/07/12	L	V	A	S→N	G	H	L	W
AGF68798	A/Kansas/06/2010	H3N2	Human	USA	2010/05/11	L	V	A	S→N	G	H	L	W
AGF68664	A/Kansas/07/2009	H3N2	Human	USA	2009/05/09	L	V	A	S→N	G	H	L	W
AGF68736	A/Kentucky/21/2009	H3N2	Human	USA	2009/09/22	L	V	A	S→N	G	H	L	W
AGF68835	A/Maryland/06/2009	H3N2	Human	USA	2009/05/11	L	V	A	S→N	G	H	L	W
AGF68656	A/Maryland/16/2009	H3N2	Human	USA	2009/05/06	L	V	A	S→N	G	H	L	W
AGF68744	A/Massachusetts/13/2008	H3N2	Human	USA	2008/12/12	L	V	A	S→N	G	H	L	W
AGF68893	A/Michigan/04/2010	H3N2	Human	USA	2010/07/16	L	V	A	S→N	G	H	L	W
AGF68853	A/Michigan/05/2010	H3N2	Human	USA	2010/08/20	L	V	A	S→N	G	H	L	W
AGF68696	A/Michigan/22/2009	H3N2	Human	USA	2009/07/31	L	V	A	S→N	G	H	L	W
AGF68700	A/Michigan/23/2009	H3N2	Human	USA	2009/08/03	L	V	A	S→N	G	H	L	W
AGF68662	A/Minnesota/05/2009	H3N2	Human	USA	2009/05/04	L	V	A	S→N	G	H	L	W
AGF68692	A/Montana/16/2009	H3N2	Human	USA	2009/07/30	L	V	A	S→N	G	H	L	W
AGF68724	A/Nebraska/21/2009	H3N2	Human	USA	2009/09/25	L	V	A	S→N	G	H	L	W
AGF68827	A/Nevada/03/2010	H3N2	Human	USA	2010/07/27	L	V	A	S→N	G	H	L	W
AGF68756	A/New York/01/2010	H3N2	Human	USA	2010//	L	V	A	S→N	G	H	L	W
AGF68794	A/New York/05/2010	H3N2	Human	USA	2010/03/25	L	V	A	S→N	G	H	L	W
AGF44976	A/New York/3150/2012	H3N2	Human	USA	2012/11/09	L	V	A	S→N	G	H	L	W
AGF44992	A/New York/3156/2012	H3N2	Human	USA	2012/11/16	L	V	A	S→N	G	H	L	W
AGF44995	A/New York/3157/2012	H3N2	Human	USA	2012/11/16	L	V	A	S→N	G	H	L	W
AGF44998	A/New York/3158/2012	H3N2	Human	USA	2012/11/16	L	V	A	S→N	G	H	L	W
AGF45001	A/New York/3159/2012	H3N2	Human	USA	2012/11/16	L	V	A	S→N	G	H	L	W
AGF68841	A/New York/70/2009	H3N2	Human	USA	2009/05/23	L	V	A	S→N	G	H	L	W
AGF68876	A/Ohio/01/2010	H3N2	Human	USA	2010/07/24	L	V	A	S→N	G	H	L	W
AGF68764	A/Oklahoma/09/2009	H3N2	Human	USA	2009/08/25	L	V	A	S→N	G	H	L	W
AGB97299	A/Oklahoma/3059/2012	H3N2	Human	USA	2012/10/05	L	V	A	S→N	G	H	L	W
AGF44979	A/Oklahoma/3151/2012	H3N2	Human	USA	2012/11/13	L	V	A	S→N	G	H	L	W
AGF68640	A/Oregon/14/2009	H3N2	Human	USA	2009/06/07	L	V	A	S→N	G	H	L	W
AGF68728	A/Oregon/34/2009	H3N2	Human	USA	2009/09/03	L	V	A	S→N	G	H	L	W
AGF68772	A/Oregon/36/2009	H3N2	Human	USA	2009/10/19	L	V	A	S→N	G	H	L	W
AGF68867	A/Pennsylvania/02/2010	H3N2	Human	USA	2010/01/07	L	V	A	S→N	G	H	L	W
AGF68781	A/Pennsylvania/05/2010	H3N2	Human	USA	2010/04/13	L	V	A	S→N	G	H	L	W
AGF68881	A/Pennsylvania/08/2010	H3N2	Human	USA	2010/07/27	L	V	A	S→N	G	H	L	W
AGF68848	A/Pennsylvania/09/2010	H3N2	Human	USA	2010/08/20	L	V	A	S→N	G	H	L	W
AGF68856	A/Pennsylvania/10/2010	H3N2	Human	USA	2010/06/28	L	V	A	S→N	G	H	L	W
AGF68716	A/Pennsylvania/24/2009	H3N2	Human	USA	2009/08/20	L	V	A	S→N	G	H	L	W
AGF68873	A/Rhode Island/01/2010	H3N2	Human	USA	2010/01/26	L	V	A	S→N	G	H	L	W
AGF44964	A/South Carolina/3146/2012	H3N2	Human	USA	2012/10/26	L	V	A	S→N	G	H	L	W
AGF44988	A/South Carolina/3154/2012	H3N2	Human	USA	2012/11/14	L	V	A	S→N	G	H	L	W
AGF44985	A/South Dakota/3153/2012	H3N2	Human	USA	2012/11/15	L	V	A	S→N	G	H	L	W
AGF45004	A/South Dakota/3160/2012	H3N2	Human	USA	2012/11/20	L	V	A	S→N	G	H	L	W
AGF68706	A/Tennessee/15/2009	H3N2	Human	USA	2009/09/28	L	V	A	S→N	G	H	L	W
AGF68710	A/Tennessee/16/2009	H3N2	Human	USA	2009/09/28	L→F	V	A	S→N	G	H	L	W
AGF68817	A/Texas/04/2010	H3N2	Human	USA	2010/07/21	L	V	A	S→N	G	H	L	W
AGF68896	A/Texas/05/2010	H3N2	Human	USA	2010/08/02	L	V	A	S→N	G	H	L	W
AGG14320	A/Texas/JMM_1/2012	H3N2	Human	USA	2012/11/03	L	V	A	S→N	G	H	L	W
AGG13473	A/Texas/JMM_10/2012	H3N2	Human	USA	2012/11/20	L	V	A	S→N	G	H	L	W
AGG13485	A/Texas/JMM_11/2012	H3N2	Human	USA	2012/11/20	L	V	A	S→N	G	H	L	W
AGG13497	A/Texas/JMM_12/2012	H3N2	Human	USA	2012/11/20	L	V	A	S→N	G	H	L	W
AGG13509	A/Texas/JMM_13/2012	H3N2	Human	USA	2012/11/20	L	V	A	S→N	G	H	L	W
AGG13521	A/Texas/JMM_14/2012	H3N2	Human	USA	2012/11/21	L	V	A	S→N	G	H	L	W
AGG13533	A/Texas/JMM_15/2012	H3N2	Human	USA	2012/11/22	L	V	A	S→N	G	H	L	W
AGG13545	A/Texas/JMM_16/2012	H3N2	Human	USA	2012/11/24	L	V	A	S→N	G	H	L	W
AGG13557	A/Texas/JMM_17/2012	H3N2	Human	USA	2012/11/24	L	V	A	S→N	G	H	L	W
AGG13569	A/Texas/JMM_18/2012	H3N2	Human	USA	2012/11/24	L	V	A	S→N	G	H	L	W
AGG13581	A/Texas/JMM_19/2012	H3N2	Human	USA	2012/11/25	L	V	A	S→N	G	H	L	W
AGG14332	A/Texas/JMM_2/2012	H3N2	Human	USA	2012/11/04	L	V	A	S→N	G	H	L	W
AGG13593	A/Texas/JMM_20/2012	H3N2	Human	USA	2012/11/25	L	V	A	S→N	G	H	L	W
AGG13605	A/Texas/JMM_21/2012	H3N2	Human	USA	2012/11/25	L	V	A	S→N	G	H	L	W
AGG13617	A/Texas/JMM_22/2012	H3N2	Human	USA	2012/11/25	L	V	A	S→N	G	H	L	W
AGG13629	A/Texas/JMM_23/2012	H3N2	Human	USA	2012/11/25	L	V	A	S→N	G	H	L	W
AGG13641	A/Texas/JMM_24/2012	H3N2	Human	USA	2012/11/26	L	V	A	S→N	G	H	L	W
AGG13653	A/Texas/JMM_25/2012	H3N2	Human	USA	2012/11/26	L	V	A	S→N	G	H	L	W
AGG13665	A/Texas/JMM_26/2012	H3N2	Human	USA	2012/11/26	L	V	A	S→N	G	H	L	W
AGG13677	A/Texas/JMM_27/2012	H3N2	Human	USA	2012/11/28	L	V	A	S→N	G	H	L	W
AGG13689	A/Texas/JMM_29/2012	H3N2	Human	USA	2012/11/28	L	V	A	S→N	G	H	L	W
AGG13413	A/Texas/JMM_3/2012	H3N2	Human	USA	2012/11/11	L	V	A	S→N	G	H	L	W
AGG13701	A/Texas/JMM_30/2012	H3N2	Human	USA	2012/11/28	L	V	A	S→N	G	H	L	W
AGG13713	A/Texas/JMM_31/2012	H3N2	Human	USA	2012/11/28	L	V	A	S→N	G	H	L	W
AGG13725	A/Texas/JMM_32/2012	H3N2	Human	USA	2012/11/28	L	V	A	S→N	G	H	L	W
AGG13737	A/Texas/JMM_33/2012	H3N2	Human	USA	2012/11/29	L	V	A	S→N	G	H	L	W
AGG13749	A/Texas/JMM_34/2012	H3N2	Human	USA	2012/11/29	L	V	A	S→N	G	H	L	W
AGG13761	A/Texas/JMM_35/2012	H3N2	Human	USA	2012/11/29	L	V	A	S→N	G	H	L	W
AGG13773	A/Texas/JMM_36/2012	H3N2	Human	USA	2012/11/29	L	V	A	S→N	G	H	L	W
AGG13785	A/Texas/JMM_37/2012	H3N2	Human	USA	2012/11/30	L	V	A	S→N	G	H	L	W
AGG13797	A/Texas/JMM_38/2012	H3N2	Human	USA	2012/11/30	L	V	A	S→N	G	H	L	W
AGG13809	A/Texas/JMM_39/2012	H3N2	Human	USA	2012/11/30	L	V	A	S→N	G	H	L	W
AGG13425	A/Texas/JMM_4/2012	H3N2	Human	USA	2012/11/12	L	V	A	S→N	G	H	L	W
AGG13821	A/Texas/JMM_40/2012	H3N2	Human	USA	2012/12/01	L	V	A	S→N	G	H	L	W
AGG13833	A/Texas/JMM_41/2012	H3N2	Human	USA	2012/12/01	L	V	A	S→N	G	H	L	W
AGG13845	A/Texas/JMM_43/2012	H3N2	Human	USA	2012/12/02	L	V	A	S→N	G	H	L	W
AGG13857	A/Texas/JMM_44/2012	H3N2	Human	USA	2012/12/02	L	V	A	S→N	G	H	L	W
AGG13869	A/Texas/JMM_45/2012	H3N2	Human	USA	2012/12/03	L	V	A	S→N	G	H	L	W
AGG13881	A/Texas/JMM_46/2012	H3N2	Human	USA	2012/12/04	L	V	A	S→N	G	H	L	W
AGG13893	A/Texas/JMM_47/2012	H3N2	Human	USA	2012/12/04	L	V	A	S→N	G	H	L	W
AGG13905	A/Texas/JMM_48/2012	H3N2	Human	USA	2012/12/04	L	V	A	S→N	G	H	L	W
AGG13917	A/Texas/JMM_49/2012	H3N2	Human	USA	2012/12/06	L	V	A	S→N	G	H	L	W
AGG13437	A/Texas/JMM_5/2012	H3N2	Human	USA	2012/11/14	L	V	A	S→N	G	H	L	W
AGG13929	A/Texas/JMM_50/2012	H3N2	Human	USA	2012/12/06	L	V	A	S→N	G	H	L	W
AGG13941	A/Texas/JMM_51/2012	H3N2	Human	USA	2012/12/06	L	V	A	S→N	G	H	L	W
AGG13975	A/Texas/JMM_54/2012	H3N2	Human	USA	2012/12/06	L	V	A	S→N	G	H	L	W
AGG13987	A/Texas/JMM_56/2012	H3N2	Human	USA	2012/12/07	L	V	A	S→N	G	H	L	W
AGG13999	A/Texas/JMM_57/2012	H3N2	Human	USA	2012/12/07	L	V	A	S→N	G	H	L	W
AGG14011	A/Texas/JMM_58/2012	H3N2	Human	USA	2012/12/07	L	V	A	S→N	G	H	L	W
AGG14023	A/Texas/JMM_59/2012	H3N2	Human	USA	2012/12/08	L	V	A	S→N	G	H	L	W
AGG14035	A/Texas/JMM_60/2012	H3N2	Human	USA	2012/12/08	L	V	A	S→N	G	H	L	W
AGG13449	A/Texas/JMM_8/2012	H3N2	Human	USA	2012/11/20	L	V	A	S→N	G	H	L	W
AGG13461	A/Texas/JMM_9/2012	H3N2	Human	USA	2012/11/20	L	V	A	S→N	G	H	L	W
AGF68732	A/Vermont/21/2009	H3N2	Human	USA	2009/08/22	L	V	A	S→N	G	H	L	W
AGF68748	A/Vermont/22/2009	H3N2	Human	USA	2009/09/30	L	V	A	S→N	G	H	L	W
AGF68810	A/Virginia/03/2010	H3N2	Human	USA	2010/04/02	L	V	A	S→N	G	H	L	W
AGF68680	A/Washington/53/2009	H3N2	Human	USA	2009/05/01	L	V	A	S→N	G	H	L	W
AGF68686	A/Washington/54/2009	H3N2	Human	USA	2009/05/03	L	V	A	S→N	G	H	L	W
AGF68688	A/Washington/55/2009	H3N2	Human	USA	2009/05/01	L	V	A	S→N	G	H	L	W
AGF68678	A/Washington/56/2009	H3N2	Human	USA	2009/05/05	L	V	A	S→N	G	H	L	W
AGF68814	A/Wisconsin/07/2010	H3N2	Human	USA	2010/07/12	L	V	A	S→N	G	H	L	W
AGF68668	A/Wisconsin/15/2009	H3N2	Human	USA	2009/06/07	L	V	A	S→N	G	H	L	W
AGF68752	A/Wisconsin/24/2008	H3N2	Human	USA	2008/12/23	L	V	A	S→N	G	H	L	W
AGF68777	A/Wisconsin/56/2009	H3N2	Human	USA	2009//	L	V	A	S→N	G	H	L	W
AGF68833	A/Wyoming/02/2009	H3N2	Human	USA	2009/02/02	L	V	A	S→N	G	H	L	W
AGF68865	A/Wyoming/03/2010	H3N2	Human	USA	2010/08/03	L	V	A	S→N	G	H	L	W
AGF68632	A/Wyoming/04/2010	H3N2	Human	USA	2010/08/03	L	V	A	S→N	G	H	L	W
AGB84909	A/swine/Indiana/A00968394/2012	H3N2	Swine	USA	2012/08/06	L	V→A	A	S→N	G	H	L	W
AGB84931	A/swine/Indiana/A00968398/2012	H3N2	Swine	USA	2012/08/06	L	V→A	A	S→N	G	H	L	W
AGF69082	A/swine/Indiana/A01260015/2012	H3N2	Swine	USA	2012/09/06	L	V→A	A	S→N	G	H	L	W
AGC13656	A/swine/Indiana/A01260135/2012	H3N2	Swine	USA	2012/11/16	L	V→A	A	S→N	G	H	L	W
AGE83801	A/swine/Indiana/A01260140/2012	H3N2	Swine	USA	2012/11/21	L	V	A	S→N	G	H	L	W
AGE83805	A/swine/Indiana/A01260155/2012	H3N2	Swine	USA	2012/11/29	L	V	A	S→N	G	H	L	W
AGF69090	A/swine/Indiana/A01260163/2012	H3N2	Swine	USA	2012/12/05	L	V→A	A	S→N	G	H	L	W
AGF69098	A/swine/Indiana/A01260169/2012	H3N2	Swine	USA	2012/12/11	L	V→A	A	S→N	G	H	L	W
AGG86753	A/swine/Indiana/A01260185/2013	H3N2	Swine	USA	2013/01/03	L	V	A	S→N	G	H	L	W
AGF68961	A/swine/Indiana/A01432300/2013	H3N2	Swine	USA	2013/01/	L	V→A	A	S→N	G	H	L	W
AGB84991	A/swine/Iowa/A01244302/2012	H3N2	Swine	USA	2012/11/	L	V→A	A	S→N	G	H	L	W
AGC13514	A/swine/Iowa/A01277915/2012	H3N2	Swine	USA	2012/11/26	L	V	A	S→N	G	H	L	W
AGC13599	A/swine/Iowa/A01279512/2012	H3N2	Swine	USA	2012/12/03	L	V	A	S→N	G	H	L	W
AGC96347	A/swine/Iowa/A01432207/2012	H3N2	Swine	USA	2012/12/	L	V→A	A	S→N	G	H	L	W
AGF68957	A/swine/Iowa/A01432271/2012	H3N2	Swine	USA	2012/12/	L	V→A	A	S→N	G	H	L	W
AGF68969	A/swine/Iowa/A01432308/2013	H3N2	Swine	USA	2013/01/	L	V→A	A	S→N	G	H	L	W
AGG86701	A/swine/Iowa/A01432395/2013	H3N2	Swine	USA	2013/01/	L	V→A	A	S→N	G	H	L	W
AGF68997	A/swine/Maryland/A01444460/2013	H3N2	Swine	USA	2013/01/03	L	V→A	A	S→N	G	H	L	W
AGF37743	A/swine/Michigan/A01259003/2012	H3N2	Swine	USA	2012/11/28	L	V→A	A	S→N	G	H	L	W
AGF68945	A/swine/Michigan/A01432375/2013	H3N2	Swine	USA	2013/01/	L	V	A	S→N	G	H	L	W
AGC13627	A/swine/Minnesota/A01279722/2012	H3N2	Swine	USA	2012/12/06	L	V→I	A	S→N	G	H	L	W
AGG12657	A/swine/Minnesota/A01280462/2013	H3N2	Swine	USA	2013/01/23	L	V→A	A	S→N	G	H	L	W
AGI02380	A/swine/Minnesota/A01432433/2013	H3N2	Swine	USA	2013/02/	L	V	A	S→N	G	H	L	W
AGC96415	A/swine/North Carolina/A01442548/2012	H3N2	Swine	USA	2012/11/20	L	V→A	A	S→N	G	H	L	W
AGB99340	A/swine/Ohio/11SW103/2011	H3N2	Swine	USA	2011/08/05	L	V→A	A	S→N	G	H	L	W
AGB99351	A/swine/Ohio/11SW108/2011	H3N2	Swine	USA	2011/08/05	L	V→A	A	S→N	G	H	L	W
AGB99362	A/swine/Ohio/11SW109/2011	H3N2	Swine	USA	2011/08/05	L	V	A	S→N	G	H	L	W
AGB99373	A/swine/Ohio/11SW112/2011	H3N2	Swine	USA	2011/08/05	L	V→A	A	S→N	G	H	L	W
AGB99384	A/swine/Ohio/11SW113/2011	H3N2	Swine	USA	2011/08/05	L	V→A	A	S→N	G	H	L	W
AGB99395	A/swine/Ohio/11SW114/2011	H3N2	Swine	USA	2011/08/05	L	V→A	A	S→N	G	H	L	W
AGB99406	A/swine/Ohio/11SW115/2011	H3N2	Swine	USA	2011/08/05	L	V→A	A	S→N	G	H	L	W
AGB99417	A/swine/Ohio/11SW118/2011	H3N2	Swine	USA	2011/08/05	L	V	A	S→N	G	H	L	W
AGB99428	A/swine/Ohio/11SW119/2011	H3N2	Swine	USA	2011/08/05	L	V	A	S→N	G	H	L	W
AGB99714	A/swine/Ohio/11SW161/2011	H3N2	Swine	USA	2011/08/08	L	V	A	S→N	G	H	L	W
AGB99725	A/swine/Ohio/11SW163/2011	H3N2	Swine	USA	2011/08/08	L	V→A	A	S→N	G	H	L	W
AGB99736	A/swine/Ohio/11SW166/2011	H3N2	Swine	USA	2011/08/08	L	V	A	S→N	G	H	L	W
AGB99761	A/swine/Ohio/11SW169/2011	H3N2	Swine	USA	2011/08/08	L	V	A	S→N	G	H	L	W
AGB99797	A/swine/Ohio/11SW172/2011	H3N2	Swine	USA	2011/08/08	L	V→A	A	S→N	G	H	L	W
AGB99808	A/swine/Ohio/11SW173/2011	H3N2	Swine	USA	2011/08/08	L	V→A	A	S→N	G	H	L	W
AGB99830	A/swine/Ohio/11SW175/2011	H3N2	Swine	USA	2011/08/08	L	V→A	A	S→N	G	H	L	W
AGB99855	A/swine/Ohio/11SW179/2011	H3N2	Swine	USA	2011/08/08	L	V	A	S→N	G	H	L	W
AGB99866	A/swine/Ohio/11SW180/2011	H3N2	Swine	USA	2011/08/08	L	V	A	S→N	G	H	L	W
AGB99877	A/swine/Ohio/11SW183/2011	H3N2	Swine	USA	2011/08/08	L	V	A	S→N	G	H	L	W
AGB99902	A/swine/Ohio/11SW185/2011	H3N2	Swine	USA	2011/08/08	L	V	A	S→N	G	H	L	W
AGB99913	A/swine/Ohio/11SW186/2011	H3N2	Swine	USA	2011/08/08	L	V	A	S→N	G	H	L	W
AGB99924	A/swine/Ohio/11SW187/2011	H3N2	Swine	USA	2011/08/08	L	V	A	S→N	G	H	L	W
AGB99949	A/swine/Ohio/11SW191/2011	H3N2	Swine	USA	2011/08/08	L	V	A	S→N	G	H	L	W
AGB99985	A/swine/Ohio/11SW196/2011	H3N2	Swine	USA	2011/08/08	L	V→A	A	S→N	G	H	L	W
AGB99996	A/swine/Ohio/11SW197/2011	H3N2	Swine	USA	2011/08/08	L	V	A	S→N	G	H	L	W
AGC00125	A/swine/Ohio/11SW211/2011	H3N2	Swine	USA	2011/08/12	L	V	A	S→N	G	H	L	W
AGC00372	A/swine/Ohio/11SW347/2011	H3N2	Swine	USA	2011/08/19	L	V→A	A	S→N	G	H	L	W
AGB99439	A/swine/Ohio/11SW87/2011	H3N2	Swine	USA	2011/08/05	L	V→A	A	S→N	G	H	L	W
AGB99450	A/swine/Ohio/11SW93/2011	H3N2	Swine	USA	2011/08/05	L	V	A	S→N	G	H	L	W
AGB99461	A/swine/Ohio/11SW94/2011	H3N2	Swine	USA	2011/08/05	L	V	A	S→N	G	H	L	W
AGB99472	A/swine/Ohio/11SW95/2011	H3N2	Swine	USA	2011/08/05	L	V→A	A	S→N	G	H	L	W
AGB99483	A/swine/Ohio/11SW96/2011	H3N2	Swine	USA	2011/08/05	L	V→A	A	S→N	G	H	L	W
AGB99494	A/swine/Ohio/11SW97/2011	H3N2	Swine	USA	2011/08/05	L	V	A	S→N	G	H	L	W
AGB99505	A/swine/Ohio/11SW98/2011	H3N2	Swine	USA	2011/08/05	L	V	A	S→N	G	H	L	W
AGG12612	A/swine/Ohio/12TOSU363/2012	H3N2	Swine	USA	2012/08/	L	V→A	A	S→N	G	H	L	W
AGG12623	A/swine/Ohio/12TOSU370/2012	H3N2	Swine	USA	2012/08/	L	V→A	A	S→N	G	H	L	W
AGG53721	A/swine/Ohio/12TOSU371/2012	H3N2	Swine	USA	2012/08/03	L	V→A	A	S→N	G	H	L	W
AGG53732	A/swine/Ohio/12TOSU374/2012	H3N2	Swine	USA	2012/08/03	L	V→A	A	S→N	G	H	L	W
AGI02510	A/swine/Ohio/A01280883/2013	H3N2	Swine	USA	2013/02/15	L	V→A	A	S→N	G	H	L	W
AGB84920	A/swine/Pennsylvania/A01104050/2012	H3N2	Swine	USA	2012/08/09	L	V→A	A	S→N	G	H	L	W
AFH41316	A/swine/Pennsylvania/a01076502/2010	H3N2	Swine	USA	2010/09/20	L	V	A	S→N	G	H	L	W
AFH41306	A/swine/Pennsylvania/a01076503/2010	H3N2	Swine	USA	2010/09/20	L	V	A	S→N	G	H	L	W
AGC13647	A/swine/South Dakota/A01279518/2012	H3N2	Swine	USA	2012/12/03	L	V	A	S→N	G	H	L	W
AGF69073	A/swine/South Dakota/A01280095/2013	H3N2	Swine	USA	2013/01/03	L	V	A	S→N	G	H	L	W
AGC96205	A/swine/Tennessee/A01104055/2012	H3N2	Swine	USA	2012/10/25	L	V→A	A	S→N	G	H	L	W
AGG12596	A/swine/Wyoming/A01444560/2013	H3N2	Swine	USA	2013/01/13	L	V→A	A	S→N	G	H	L	W
AGF68977	A/swine/Wyoming/A01444562/2013	H3N2	Swine	USA	2013/01/13	L	V→A	A	S→N	G	H	L	W
AGG12604	A/swine/Wyoming/A01444566/2013	H3N2	Swine	USA	2013/01/13	L	V→A	A	S→N	G	H	L	W
AGI02420	A/swine/Wyoming/A01445296/2013	H3N2	Swine	USA	2013/02/08	L	V→A	A	S→N	G	H	L	W
AGI02432	A/swine/Wyoming/A01445305/2013	H3N2	Swine	USA	2013/02/08	L	V	A	S→N	G	H	L	W
AGK74271	A/Alabama/01/2011	H3N2	Human	USA	2011/01/05	L	V	A	S→N	G	H	L	W
AGL07343	A/Alabama/02/2012	H3N2	Human	USA	2012/01/21	L	V	A	S→N	G	H	L	W
AGK74348	A/Alabama/03/2011	H3N2	Human	USA	2011/04/04	L	V	A	S→N	G	H	L	W
AGL06525	A/Alabama/03/2012	H3N2	Human	USA	2012/02/16	L	V	A	S→N	G	H	L	W
AGL06975	A/Alabama/04/2011	H3N2	Human	USA	2011/12/07	L	V	A	S→N	G	H	L	W
AGL06217	A/Alabama/05/2012	H3N2	Human	USA	2012/03/01	L	V	A	S→N	G	H	L	W
AGK73863	A/Alabama/07/2010	H3N2	Human	USA	2010/10/28	L	V	A	S→N	G	H	L	W
AGL07307	A/Alabama/07/2012	H3N2	Human	USA	2012/03/20	L	V	A	S→N	G	H	L	W
AGK74029	A/Alabama/08/2010	H3N2	Human	USA	2010/11/03	L	V	A→V	S→N	G	H	L	W
AGL06750	A/Alabama/08/2012	H3N2	Human	USA	2012/04/04	L	V	A	S→N	G	H	L	W
AGK73723	A/Alabama/10/2010	H3N2	Human	USA	2010/11/07	L	V	A→V	S→N	G	H	L	W
AGK73575	A/Alabama/13/2010	H3N2	Human	USA	2010/12/16	L	V	A	S→N	G	H	L	W
AGK73959	A/Alaska/01/2011	H3N2	Human	USA	2011/01/14	L	V	A	S→N	G	H	L	W
AGL07027	A/Alaska/02/2012	H3N2	Human	USA	2012/03/06	L	V	A	S→N	G	H	L	W
AGL06728	A/Alaska/03/2012	H3N2	Human	USA	2012/01/13	L	V	A	S→N	G	H	L	W
AGK73965	A/Alaska/04/2010	H3N2	Human	USA	2010/09/01	L	V	A	S→N	G	H	L	W
AGL06251	A/Alaska/04/2012	H3N2	Human	USA	2012/05/14	L	V	A	S→N	G	H	L	W
AGK74007	A/Alaska/05/2010	H3N2	Human	USA	2010/12/08	L	V	A	S→N	G	H	L	W
AGK74821	A/Alaska/10/2011	H3N2	Human	USA	2011/02/04	L	V	A	S→N	G	H	L	W
AGK74415	A/Alaska/13/2011	H3N2	Human	USA	2011/04/12	L	V	A	S→N	G	H	L	W
AGK74830	A/Alaska/15/2011	H3N2	Human	USA	2011/03/01	L	V	A	S→N	G	H	L	W
AGK74887	A/Alaska/16/2011	H3N2	Human	USA	2011/03/24	L	V	A	S→N	G	H	L	W
AGL06607	A/Alaska/16/2012	H3N2	Human	USA	2012/07/13	L	V	A	S→N	G	H	L	W
AGL07104	A/Alaska/17/2011	H3N2	Human	USA	2011/09/16	L	V	A	S→N	G	H	L	W
AGL06489	A/Alaska/20/2012	H3N2	Human	USA	2012/07/13	L	V	A	S→N	G	H	L	W
AGL07164	A/Alaska/21/2011	H3N2	Human	USA	2011/11/27	L	V	A	S→N	G	H	L	W
AGL06774	A/Alaska/21/2012	H3N2	Human	USA	2012/08/01	L	V	A	S→N	G	H	L	W
AGK74849	A/Arizona/03/2011	H3N2	Human	USA	2011/02/17	L	V	A	S→N	G	H	L	W
AGL07355	A/Arizona/06/2011	H3N2	Human	USA	2011/12/09	L	V	A	S→N	G	H	L	W
AGL07040	A/Arizona/07/2012	H3N2	Human	USA	2012/04/05	L	V	A	S→N	G	H	L	W
AGK73975	A/Arizona/11/2010	H3N2	Human	USA	2010/09/24	L	V	A	S→N	G	H	L	W
AGK73999	A/Arizona/12/2010	H3N2	Human	USA	2010/11/09	L	V	A	S→N	G	H	L	W
AGK73615	A/Arizona/13/2010	H3N2	Human	USA	2010/12/06	L	V	A	S→N	G	H	L	W
AGL06971	A/Arkansas/01/2012	H3N2	Human	USA	2012/01/11	L	V	A	S→N	G	H	L	W
AGK73744	A/Arkansas/02/2011	H3N2	Human	USA	2011/01/06	L	V	A	S→N	G	H	L	W
AGK74633	A/Arkansas/03/2010	H3N2	Human	USA	2010/11/22	L	V	A	S→N	G	H	L	W
AGL06242	A/Arkansas/04/2011	H3N2	Human	USA	2011/10/07	L	V	A	S→N	G	H	L	W
AGL06449	A/Arkansas/05/2011	H3N2	Human	USA	2011/12/05	L	V	A	S→N	G	H	L	W
AGL06943	A/California/01/2012	H3N2	Human	USA	2012/01/04	L	V	A	S→N	G	H	L	W
AGK73604	A/California/03/2011	H3N2	Human	USA	2011/01/03	L	V	A	S→N	G	H	L	W
AGK74539	A/California/05/2011	H3N2	Human	USA	2011/01/03	L	V	A	S→N	G	H	L	W
AGL07323	A/California/07/2012	H3N2	Human	USA	2012/01/10	L	V	A	S→N	G	H	L	W
AGK74161	A/California/13/2011	H3N2	Human	USA	2011/01/15	L	V	A	S→N	G	H	L	W
AGK74175	A/California/16/2011	H3N2	Human	USA	2011/01/16	L	V	A	S→N	G	H	L	W
AGK74658	A/California/17/2010	H3N2	Human	USA	2010/08/30	L	V	A	S→N	G	H	L	W
AGL06475	A/California/17/2012	H3N2	Human	USA	2012/01/25	L	V	A	S→N	G	H	L	W
AGK73827	A/California/18/2010	H3N2	Human	USA	2010/09/03	L	V	A	S→N	G	H	L	W
AGK74749	A/California/18/2011	H3N2	Human	USA	2011/02/01	L	V	A	S→N	G	H	L	W
AGL06377	A/California/18/2012	H3N2	Human	USA	2012/01/18	L	V	A	S→N	G	H	L	W
AGK74691	A/California/19/2010	H3N2	Human	USA	2010/10/05	L	V	A	S→N	G	H	L	W
AGL06381	A/California/20/2012	H3N2	Human	USA	2012/02/01	L	V	A	S→N	G	H	L	W
AGK74419	A/California/22/2011	H3N2	Human	USA	2011/03/25	L	V	A	S→N	G	H	L	W
AGL06993	A/California/22/2012	H3N2	Human	USA	2012/02/20	L	V	A	S→N	G	H	L	W
AGL07206	A/California/23/2011	H3N2	Human	USA	2011/07/31	L	V	A	S→N	G	H	L	W
AGL07023	A/California/24/2012	H3N2	Human	USA	2012/03/21	L	V	A	S→N	G	H	L	W
AGK73995	A/California/25/2010	H3N2	Human	USA	2010/11/13	L	V	A	S→N	G	H	L	W
AGK74003	A/California/28/2010	H3N2	Human	USA	2010/12/08	L	V	A	S→N	G	H	L	W
AGL06229	A/California/30/2011	H3N2	Human	USA	2011/10/09	L	V	A	S→N	G	H	L	W
AGL07166	A/California/31/2012	H3N2	Human	USA	2012/05/01	L	V	A	S→N	G	H	L	W
AGL06895	A/California/32/2012	H3N2	Human	USA	2012/05/04	L	V	A	S→N	G	H	L	W
AGL06538	A/California/33/2011	H3N2	Human	USA	2011/10/26	L	V	A	S→N	G	H	L	W
AGK73599	A/California/34/2010	H3N2	Human	USA	2010/12/14	L	V	A	S→N	G	H	L	W
AGL06740	A/California/34/2011	H3N2	Human	USA	2011/11/24	L	V	A	S→N	G	H	L	W
AGL06696	A/California/35/2011	H3N2	Human	USA	2011/12/01	L	V	A	S→N	G	H	L	W
AGL07313	A/California/35/2012	H3N2	Human	USA	2012/07/05	L	V	A	S→N	G	H	L	W
[truncated: 2,110 more rows]
