# Supplementary material for: Adamantane-Resistant Influenza A Viruses in the World (1902–2013): Frequency and Distribution of M2 Gene Mutations
Source: PLoS One. 2015 Mar 13;10(3):e0119115. doi: 10.1371/journal.pone.0119115 (PMC4358984; doi:10.1371/journal.pone.0119115)
Supplement: S3 Table — (XLSX) [file pone.0119115.s003.xlsx]

## Sheet: Sheet1
S3 Table.Accession numbers and adamantane resistance mutations of M2 protein sequences from H5 subtype influenza A viruses used in this study.
Accume number	Virus name	Subtype	Host	Country/region	Isolation year	M2 adamantane resistance mutations
						L26	V27	A30	S31	G34	H37	L38	W41
AAT70512	A/Ck/Thailand/1/2004	H5N1	Avian	Thailand	2004//	L→I	V	A	S→N	G	H	L	W
AAT70522	A/Dk/Thailand/71.1/2004	H5N1	Avian	Thailand	2004//	L	V	A	S→N	G	H	L	W
AAT70524	A/Gs/Thailand/79/2004	H5N1	Avian	Thailand	2004//	L	V	A	S→N	G	H	L	W
AAZ30584	A/Kalji Pheasant/Bangkok/Thailand/CU-18/04	H5N1	Avian	Thailand	2004//	L→I	V	A	S→N	G	H	L	W
AAZ30622	A/Mynas/Ranong/Thailand/CU-209/04	H5N1	Avian	Thailand	2004//	L→I	V	A	S→N	G	H	L	W
AAZ30586	A/Ostrich/Samut Prakan/Thailand/CU-19/04	H5N1	Avian	Thailand	2004//	L→I	V	A	S→N	G	H	L	W
AAT70518	A/Qa/Thailand/57/2004	H5N1	Avian	Thailand	2004//	L→I	V	A	S→N	G	H	L	W
AAV35111	A/Thailand/1(KAN-1)/2004	H5N1	Human	Thailand	2004//	L→I	V	A	S→N	G	H	L	W
AAV32647	A/Thailand/2(SP-33)/2004	H5N1	Human	Thailand	2004//	L→I	V	A	S→N	G	H	L	W
AAV32639	A/Thailand/5(KK-494)/2004	H5N1	Human	Thailand	2004//	L→I	V	A	S→N	G	H	L	W
ABC72652	A/Thailand/676/2005	H5N1	Human	Thailand	2005//	L→I	V	A	S→N	G	H	L	W
AAT70520	A/bird/Thailand/3.1/2004	H5N1	Avian	Thailand	2004//	L→I	V	A	S→N	G	H	L	W
AAZ30590	A/chicken/Ayutthaya/Thailand/CU-24/04	H5N1	Avian	Thailand	2004//	L→I	V	A	S→N	G	H	L	W
AAZ30588	A/chicken/Bangkok/Thailand/CU-20/04	H5N1	Avian	Thailand	2004//	L→I	V	A	S→N	G	H	L	W
AAZ30626	A/chicken/Bangkok/Thailand/CU-21/04	H5N1	Avian	Thailand	2004//	L→I	V	A	S→N	G	H	L	W
AAZ30555	A/chicken/Bangkok/Thailand/CU-3/04	H5N1	Avian	Thailand	2004//	L→I	V	A	S→N	G	H	L	W
AAZ30560	A/chicken/Bangkok/Thailand/CU-6/04	H5N1	Avian	Thailand	2004//	L→I	V	A	S→N	G	H	L	W
AAZ30568	A/chicken/Chachoengsao/Thailand/CU-10/04	H5N1	Avian	Thailand	2004//	L→I	V	A	S→N	G	H	L	W
AAZ30570	A/chicken/Chachoengsao/Thailand/CU-11/04	H5N1	Avian	Thailand	2004//	L→I	V	A	S→N	G	H	L	W
AAZ30562	A/chicken/Chonburi/Thailand/CU-7/04	H5N1	Avian	Thailand	2004//	L→I	V	A	S→N	G	H	L	W
AAZ30612	A/chicken/Chonburi/Thailand/CU-73/04	H5N1	Avian	Thailand	2004//	L→I	V	A	S→N	G	H	L	W
AAZ30604	A/chicken/Lopburi/Thailand/CU-38/04	H5N1	Avian	Thailand	2004//	L→I	V	A	S→N	G	H	L	W
AAZ30576	A/chicken/Nakhon Pathom/Thailand/CU-14/04	H5N1	Avian	Thailand	2004//	L→I	V	A	S→N	G	H	L	W
AAZ30572	A/chicken/Nakhon Sawan/Thailand/CU-12/04	H5N1	Avian	Thailand	2004//	L→I	V	A	S→N	G	H	L	W
AAZ30574	A/chicken/Nakhon Sawan/Thailand/CU-13/04	H5N1	Avian	Thailand	2004//	L→I	V	A	S→N	G	H	L	W
AAZ30606	A/chicken/Nakhon Sawan/Thailand/CU-39/04	H5N1	Avian	Thailand	2004//	L→I	V	A	S→N	G	H	L	W
AAS89186	A/chicken/Nakorn-Patom/Thailand/CU-K2/2004	H5N1	Avian	Thailand	2004//	L→I	V	A	S→N	G	H	L	W
AAZ30616	A/chicken/Prachinburi/Thailand/CU-104/04	H5N1	Avian	Thailand	2004//	L→I	V	A	S→N	G	H	L	W
AAZ30564	A/chicken/Prachinburi/Thailand/CU-8/2004	H5N1	Avian	Thailand	2004//	L→I	V	A	S→N	G	H	L	W
AAZ30608	A/chicken/Ratchaburi/Thailand/CU-68/2004	H5N1	Avian	Thailand	2004//	L→I	V	A	S→N	G	H	L	W
AAZ30582	A/chicken/Saraburi/Thailand/CU-17/2004	H5N1	Avian	Thailand	2004//	L→I	V	A	S→N	G	H	L	W
AAZ30596	A/chicken/Saraburi/Thailand/CU-27/2004	H5N1	Avian	Thailand	2004//	L→I	V	A	S→N	G	H	L	W
AAZ30552	A/chicken/Suphanburi/Thailand/CU-1/04	H5N1	Avian	Thailand	2004//	L→I	V	A	S→N	G	H	L	W
AAZ30566	A/chicken/Suphanburi/Thailand/CU-9/04	H5N1	Avian	Thailand	2004//	L→I	V	A	S→N	G	H	L	W
AAZ30578	A/crow/Bangkok/Thailand/CU-15/04	H5N1	Avian	Thailand	2004//	L→I	V	A	S→N	G	H	L	W
AAZ30592	A/crow/Bangkok/Thailand/CU-25/04	H5N1	Avian	Thailand	2004//	L→I	V	A	S→N	G	H	L	W
AAZ30602	A/crow/Bangkok/Thailand/CU-35/04	H5N1	Avian	Thailand	2004//	L→I	V	A	S→N	G	H	L	W
AAZ30556	A/crow/Bangkok/Thailand/CU-4/04	H5N1	Avian	Thailand	2004//	L→I	V	A	S→N	G	H	L	W
AAZ30624	A/duck/Chonburi/Thailand/CU-2/04	H5N1	Avian	Thailand	2004//	L→I	V	A	S→N	G	H	L	W
AAZ30558	A/duck/Chonburi/Thailand/CU-5/04	H5N1	Avian	Thailand	2004//	L→I	V	A	S→N	G	H	L	W
AAZ30610	A/duck/Nakhon Pathom/Thailand/CU-71/04	H5N1	Avian	Thailand	2004//	L→I	V	A	S→N	G	H	L	W
AAZ30614	A/duck/Saraburi/Thailand/CU-74/04	H5N1	Avian	Thailand	2004//	L→I	V	A	S→N	G	H	L	W
AAZ30594	A/rollers/Bangkok/Thailand/CU-26/04	H5N1	Avian	Thailand	2004//	L→I	V	A	S→N	G	H	L	W
AAZ30620	A/sparrow/Phang-Nga/Thailand/CU-203/04	H5N1	Avian	Thailand	2004//	L→I	V	A	S→N	G	H	L	W
AAZ30580	A/white peafowl/Bangkok/Thailand/CU-16/04	H5N1	Avian	Thailand	2004//	L→I	V	A	S→N	G	H	L	W
AAZ30598	A/white peafowl/Bangkok/Thailand/CU-29/04	H5N1	Avian	Thailand	2004//	L→I	V	A	S→N	G	H	L	W
ACE73626	A/Kalij pheasant/Thailand/vsmu-1/2008	H5N1	Avian	Thailand	2008//	L→I	V	A	S→N	G	H	L	W
ABP35626	A/Thailand/16/2004	H5N1	Human	Thailand	2004//	L→I	V	A	S→N	G	H	L	W
ABX10519	A/Thailand/16/2004	H5N1	Human	Thailand	2004//	L→I	V	A	S→N	G	H	L	W
ABP35624	A/Thailand/Chaiyaphum/622/2004	H5N1	Human	Thailand	2004//	L→I	V	A	S→N	G	H	L	W
ABP35622	A/Thailand/Kan353/2004	H5N1	Human	Thailand	2004//	L→I	V	A	S→N	G	H	L	W
ABP35618	A/Thailand/Prachinburi/6231/2004	H5N1	Human	Thailand	2004//	L→I	V	A	S→N	G	H	L	W
ABP35620	A/Thailand/SP83/2004	H5N1	Human	Thailand	2004//	L→I	V	A	S→N	G	H	L	W
ABP64771	A/Tiger/Thailand/VSMU-1-SPB/2004	H5N1	Human	Thailand	2004//	L→I	V	A	S→N	G	H	L	W
ACE73608	A/brown-head gull/Thailand/vsmu-4/2008	H5N1	Avian	Thailand	2008//	L→I	V	A	S→N	G	H	L	W
ACD62255	A/brown-headed gull/Thailand/VSMU-28-SPK/2005	H5N1	Avian	Thailand	2005//	L→I	V	A	S→N	G	H	L	W
BAG80862	A/chicken/Kalasin/NIAH316/2004	H5N1	Avian	Thailand	2004//	L→F	V→X	A	S→N	G	H	L	W
BAG80864	A/chicken/Kohn Kaen/NIAH330/2004	H5N1	Avian	Thailand	2004//	L→F	V	A	S→N	G	H	L	W
BAG80868	A/chicken/NaraThiwat/NIAH1703/2004	H5N1	Avian	Thailand	2004//	L→F	V→X	A	S→N	G	H	L	W
BAG80878	A/chicken/Phichit/NIAH606988/2006	H5N1	Avian	Thailand	2006//	L→F	V	A	S→N	G	H	L	W
BAG80874	A/chicken/Suphanburi/NIAH108192/2005	H5N1	Avian	Thailand	2005//	L→I	V	A	S→N	G	H	L	W
BAG80870	A/chicken/Suphanburi/NIAH7540/2004	H5N1	Avian	Thailand	2004//	L→I	V	A	S→N	G	H	L	W
ABO20964	A/chicken/Thailand/2/04	H5N1	Avian	Thailand	2004//	L→I	V	A	S→N	G	H	L	W
ACE73588	A/chicken/Thailand/ICRC-195/2007	H5N1	Avian	Thailand	2007//	L→I	V	A	S→N	G	H	L	W
ACF36780	A/chicken/Thailand/ICRC-213/2007	H5N1	Avian	Thailand	2007/08/23	L→I	V	A	S→N	G	H	L	W
ACE73582	A/chicken/Thailand/ICRC-618/2008	H5N1	Avian	Thailand	2008//	L→I	V	A	S→N	G	H	L	W
ABW89593	A/chicken/Thailand/ICRC-V143/2007	H5N1	Avian	Thailand	2007//	L→I	V	A	S→N	G	H	L	W
ACE73598	A/chicken/Thailand/ICRC-V586/2008	H5N1	Avian	Thailand	2008//	L→I	V	A	S→N	G	H	L	W
ACF17965	A/chicken/Thailand/NS-339/2008	H5N1	Avian	Thailand	2008//	L→I	V	A	S→N	G	H	L	W
ACF17943	A/chicken/Thailand/NS-341/2008	H5N1	Avian	Thailand	2008//	L→I	V	A	S→N	G	H	L	W
ACF17953	A/chicken/Thailand/NS-342/2008	H5N1	Avian	Thailand	2008//	L→I	V	A	S→N	G	H	L	W
ACF17975	A/chicken/Thailand/PC-340/2008	H5N1	Avian	Thailand	2008//	L→I	V	A	S→N	G	H	L	W
ABQ41368	A/chicken/Thailand/vsmu-3-BKK/2004	H5N1	Avian	Thailand	2004//	L→I	V	A	S→N	G	H	L	W
BAG80872	A/duck/Angthong/NIAH8246/2004	H5N1	Avian	Thailand	2004//	L→I	V	A	S→N	G	H	L	W
ABW95942	A/duck/Guangxi/12/2003	H5N1	Avian	Thailand	2003//	L	V	A→T	S	G	H	L	W
ABW95953	A/duck/Guangxi/27/2003	H5N1	Avian	Thailand	2003//	L	V	A→T	S	G	H	L	W
ACA47410	A/duck/Shantou/195/2001	H5N1	Avian	Thailand	2001//	L	V	A	S→N	G	H	L	W
ACD12229	A/duck/Thailand/CU-328/07	H5N1	Avian	Thailand	2007//	L→I	V	A	S→N	G	H	L	W
ACD12287	A/duck/Thailand/CU-329/07	H5N1	Avian	Thailand	2007//	L→I	V	A	S→N	G	H	L	W
ACE73615	A/duck/Thailand/ICRC-V629/2008	H5N1	Avian	Thailand	2008//	L→I	V	A	S→N	G	H	L	W
ABP64763	A/golden pheasant/Thailand/VSMU-21-SPB/2005	H5N1	Avian	Thailand	2005//	L→I	V	A	S→N	G	H	L	W
ABD48746	A/little grebe/Thailand/Phichit-01/2004	H5N1	Avian	Thailand	2004//	L→I	V	A	S→N	G	H	L	W
BAG80890	A/open-bill stork/Thailand/VSMU-15-ATG/2005	H5N1	Avian	Thailand	2005//	L→I	V	A	S→N	G	H	L	W
BAG80882	A/open-bill stork/Thailand/VSMU-20-AYA/2004	H5N1	Avian	Thailand	2004//	L→I	V	A	S→N	G	H	L	W
BAG80880	A/open-bill stork/Thailand/VSMU-9-BKK/2004	H5N1	Avian	Thailand	2004//	L→I	V	A	S→N	G	H	L	W
ABO34222	A/open-billed stork/Bangkok/LBD0111F/04	H5N1	Avian	Thailand	2004//	L→I	V	A	S→N	G	H	L	W
ABO34224	A/open-billed stork/Bangkok/LBD0511F/04	H5N1	Avian	Thailand	2004//	L→I	V	A	S→N	G	H	L	W
ABO34268	A/open-billed stork/Nakhonsawan/BBA0627May/05	H5N1	Avian	Thailand	2005//	L→I	V	A	S→N	G	H	L	W
ABO34248	A/open-billed stork/Nakhonsawan/BBA2111M/05	H5N1	Avian	Thailand	2005//	L→I	V	A	S→N	G	H	L	W
ABO34250	A/open-billed stork/Nakhonsawan/BBA2611M/05	H5N1	Avian	Thailand	2005//	L→I	V	A	S→N	G	H	L	W
ABO34252	A/open-billed stork/Nakhonsawan/BBA2711M/05	H5N1	Avian	Thailand	2005//	L→I	V	A	S→N	G	H	L	W
ABO34254	A/open-billed stork/Nakhonsawan/BBA2811M/05	H5N1	Avian	Thailand	2005//	L→I	V	A	S→N	G	H	L	W
ABO34256	A/open-billed stork/Nakhonsawan/BBA2911M/05	H5N1	Avian	Thailand	2005//	L→I	V	A	S→N	G	H	L	W
ABL67831	A/open-billed stork/Nakhonsawan/BBA3011M/2005	H5N1	Avian	Thailand	2005//	L→I	V	A	S→N	G	H	L	W
ABL67774	A/open-billed stork/Nakhonsawan/BBD0104F/2004	H5N1	Avian	Thailand	2004//	L→I	V	A	S→N	G	H	L	W
ABL67785	A/open-billed stork/Nakhonsawan/BBD0404F/2004	H5N1	Avian	Thailand	2004//	L→I	V	A	S→N	G	H	L	W
ABO34226	A/open-billed stork/Nakhonsawan/BBD1221J/05	H5N1	Avian	Thailand	2005//	L→I	V	A	S→N	G	H	L	W
ABO34228	A/open-billed stork/Nakhonsawan/BBD1421J/05	H5N1	Avian	Thailand	2005//	L→I	V	A	S→N	G	H	L	W
ABL67809	A/open-billed stork/Nakhonsawan/BBD1521J/2005	H5N1	Avian	Thailand	2005//	L→I	V	A	S→N	G	H	L	W
ABO34230	A/open-billed stork/Nakhonsawan/BBD1621J/05	H5N1	Avian	Thailand	2005//	L→I	V	A	S→N	G	H	L	W
ABO34232	A/open-billed stork/Nakhonsawan/BBD1721J/05	H5N1	Avian	Thailand	2005//	L→I	V	A	S→N	G	H	L	W
ABO34234	A/open-billed stork/Nakhonsawan/BBD1821J/05	H5N1	Avian	Thailand	2005//	L→I	V	A	S→N	G	H	L	W
ABO34236	A/open-billed stork/Nakhonsawan/BBD2316F/05	H5N1	Avian	Thailand	2005//	L→I	V	A	S→N	G	H	L	W
ABO34238	A/open-billed stork/Nakhonsawan/BBD2416F/05	H5N1	Avian	Thailand	2005//	L→I	V	A	S→N	G	H	L	W
ABL67820	A/open-billed stork/Nakhonsawan/BBD2616F/2005	H5N1	Avian	Thailand	2005//	L→I	V	A	S→N	G	H	L	W
ABO34240	A/open-billed stork/Nakhonsawan/BBD3009M/05	H5N1	Avian	Thailand	2005//	L→I	V	A	S→N	G	H	L	W
ABO34242	A/open-billed stork/Nakhonsawan/BBD3209M/05	H5N1	Avian	Thailand	2005//	L→I	V	A	S→N	G	H	L	W
ABO34244	A/open-billed stork/Nakhonsawan/BBD3309M/05	H5N1	Avian	Thailand	2005//	L→I	V	A	S→N	G	H	L	W
ABO34246	A/open-billed stork/Nakhonsawan/BBD3509M/05	H5N1	Avian	Thailand	2005//	L→I	V	A	S→N	G	H	L	W
ABO34264	A/open-billed stork/Nakhonsawan/BBD3516M/05	H5N1	Avian	Thailand	2005//	L→I	V	A	S→N	G	H	L	W
ABO34266	A/open-billed stork/Nakhonsawan/BBD3616M/05	H5N1	Avian	Thailand	2005//	L→I	V	A	S→N	G	H	L	W
ABO34258	A/open-billed stork/Nakhonsawan/BBD4011M/05	H5N1	Avian	Thailand	2005//	L→I	V	A	S→N	G	H	L	W
ABO34260	A/open-billed stork/Nakhonsawan/BBD4211M/05	H5N1	Avian	Thailand	2005//	L→I	V	A	S→N	G	H	L	W
ABO34262	A/open-billed stork/Nakhonsawan/BBD4411M/05	H5N1	Avian	Thailand	2005//	L→I	V	A	S→N	G	H	L	W
ABL67798	A/open-billed stork/Suphanburi/TSD0912F/2004	H5N1	Avian	Thailand	2004//	L→I	V	A	S→N	G	H	L	W
BAG80884	A/pigeon/Thailand/VSMU-11-KRI/2005	H5N1	Avian	Thailand	2005//	L→I	V	A	S→N	G	H	L	W
BAG80886	A/pigeon/Thailand/VSMU-13-KRI/2005	H5N1	Avian	Thailand	2005//	L→I	V	A	S→N	G	H	L	W
BAG80876	A/quail/Nakhon Pathom/NIAH7562/2005	H5N1	Avian	Thailand	2005//	L→I	V	A	S→N	G	H	L	W
BAG80866	A/quail/Phathumthani/NIAH2711/2004	H5N1	Avian	Thailand	2004//	L→I	V	A	S→N	G	H	L	W
ACD12277	A/quail/Thailand/CU-330/06	H5N1	Avian	Thailand	2006//	L→I	V	A	S→N	G	H	L	W
ACD12267	A/quail/Thailand/CU-331/06	H5N1	Avian	Thailand	2006//	L→I	V	A	S→N	G	H	L	W
ACD12256	A/quail/Thailand/CU-332/06	H5N1	Avian	Thailand	2006//	L→I	V	A	S→N	G	H	L	W
ACD12245	A/quail/Thailand/CU-333/06	H5N1	Avian	Thailand	2006//	L→I	V	A	S→N	G	H	L	W
BAG80892	A/tree sparrow/Rachaburi/VSMU-16-RBR/2005	H5N1	Avian	Thailand	2005//	L→I	V	A	S→N	G	H	L	W
BAG80888	A/tree sparrow/Thailand/VSMU-14-KRI/2005	H5N1	Avian	Thailand	2005//	L→I	V	A	S→N	G	H	L	W
ABP64753	A/tree sparrow/Thailand/VSMU-16-RBR/2005	H5N1	Avian	Thailand	2005//	L→I	V	A	S→N	G	H	L	W
ACD12234	A/watercock/Thailand/CU-334/06	H5N1	Avian	Thailand	2006//	L→I	V	A	S→N	G	H	L	W
ACU46647	A/Thailand/NBL1/2006	H5N1	Human	Thailand	2006/08/10	L→I	V	A	S→N	G	H	L	W
ACN37897	A/chicken/Sukhothai/NIAH114843/2008	H5N1	Avian	Thailand	2008/11/	L→I	V	A	S→N	G	H	L	W
ACO53832	A/chicken/Sukhothai/NIAH114843/2008	H5N1	Avian	Thailand	2008//	L→I	V	A	S→N	G	H	L	W
ACX54894	A/chicken/Thailand/CU-352/2008	H5N1	Avian	Thailand	2008/11/14	L→I	V	A	S→N	G	H	L	W
ACX54899	A/chicken/Thailand/CU-353/2008	H5N1	Avian	Thailand	2008/11/14	L→I	V	A	S→N	G	H	L	W
ACX54908	A/chicken/Thailand/CU-354/2008	H5N1	Avian	Thailand	2008/11/14	L→I	V	A	S→N	G	H	L	W
ACX54914	A/chicken/Thailand/CU-355/2008	H5N1	Avian	Thailand	2008/11/14	L→I	V	A	S→N	G	H	L	W
ACO53839	A/chicken/Thailand/ST-351/2008	H5N1	Avian	Thailand	2008//	L→I	V	A	S→N	G	H	L	W
ACN37887	A/chicken/Uthaithani/NIAH115067/2008	H5N1	Avian	Thailand	2008/11/	L→I	V	A	S→N	G	H	L	W
ACO53822	A/chicken/Uthaithani/NIAH115067/2008	H5N1	Avian	Thailand	2008//	L→I	V	A	S→N	G	H	L	W
ACZ48132	A/pigeon/Thailand/1B/2004	H5N1	Avian	Thailand	2004//	L→I	V	A	S→N	G	H	L	W
ACZ36822	A/duck/Ang Thong/71(2)/2004	H5N1	Avian	Thailand	2004//	L→I	V	A	S→N	G	H	L	W
ACZ36824	A/unknown/Prachinburi (Thailand)/6231/2004	H5N1	unknown	Thailand	2004//	L→I	V	A	S→N	G	H	L	W
ADL39526	A/Thailand/WRAIR1720H/2004	H5N1	Human	Thailand	2004//	L→I	V	A	S→N	G	H	L	W
ADL39537	A/Thailand/WRAIR1721H/2004	H5N1	Human	Thailand	2004//	L→I	V	A	S→N	G	H	L	W
ADL39548	A/Thailand/WRAIR1722H/2004	H5N1	Human	Thailand	2004//	L→I	V	A	S→N	G	H	L	W
ADL39559	A/Thailand/WRAIR1723H/2004	H5N1	Human	Thailand	2004//	L→I	V	A	S→N	G	H	L	W
ADL39570	A/Thailand/WRAIR1724H/2004	H5N1	Human	Thailand	2004//	L→I	V	A	S→N	G	H	L	W
ADM33838	A/Silver Pheasant/Thailand/VSMU-1-CBI/2005	H5N1	Avian	Thailand	2005//	L→I	V	A	S→N	G	H	L	W
AFF60791	A/Thailand/1(KAN-1)/2004	H5N1	Human	Thailand	2004//	L→I	V	A	S→N	G	H	L	W
ADK22429	A/chicken/Thailand/ICRC-7356/2010	H5N1	Avian	Thailand	2010/03/24	L→I	V	A	S→N	G	H	L	W
ADK22427	A/chicken/Thailand/ICRC-7372/2010	H5N1	Avian	Thailand	2010/03/24	L→I	V	A	S→N	G	H	L	W
AFH77062	A/chicken/Thailand/TS02/2006	H5N1	Avian	Thailand	2006//	L→I	V	A	S→N	G	H	L	W
AFH77052	A/chicken/Thailand/TS03/2006	H5N1	Avian	Thailand	2006//	L→I	V	A	S→N	G	H	L	W
AFH77073	A/duck/Thailand/TS01/2006	H5N1	Avian	Thailand	2006//	L→I	V	A	S→N	G	H	L	W
AFH77040	A/duck/Thailand/TS04/2006	H5N1	Avian	Thailand	2006//	L→I	V	A	S→N	G	H	L	W
ADK22431	A/environment/Thailand/ICRC-6670/2010	H5N1	environment	Thailand	2010/01/26	L→I	V	A	S→N	G	H	L	W
ADK22417	A/openbill stork/Thailand/VSMU-12-BKK/2003	H5N1	Avian	Thailand	2003/12/30	L→I	V	A	S→N	G	H	L	W
ADK22425	A/openbill stork/Thailand/VSMU-4-NSN/2004	H5N1	Avian	Thailand	2004/02/05	L→I	V	A	S→N	G	H	L	W
ADK22423	A/openbill stork/Thailand/VSMU-5-NSN/2004	H5N1	Avian	Thailand	2004/02/05	L→I	V	A	S→N	G	H	L	W
ADK22421	A/openbill stork/Thailand/VSMU-6-BKK/2004	H5N1	Avian	Thailand	2004/02/13	L→I	V	A	S→N	G	H	L	W
ADK22419	A/openbill stork/Thailand/VSMU-8-BKK/2004	H5N1	Avian	Thailand	2004/02/12	L→I	V	A	S→N	G	H	L	W
AFH77031	A/pigeon/Thailand/TS01/2007	H5N1	Avian	Thailand	2007//	L→I	V	A	S→N	G	H	L	W
BAK08649	A/pigeon/Thailand/VSMU-7-NPT/2004	H5N1	Avian	Thailand	2004//	L→I	V	A	S→N	G	H	L	W
AGC96307	A/chicken/Thailand/l1nk/2004	H5N1	Avian	Thailand	2004//	L	V	A	S→N	G	H	L	W
ACB72443	A/chicken/Israel/1055/2008	H5N1	Avian	Israel	2008//	L	V	A	S→N	G	H	L	W
ACH43168	A/chicken/Jalgaon/12419/2006	H5N1	Avian	India	2006/02/18	L→F	V	A	S	G	H	L	W
ACH43157	A/chicken/Jalgaon/13732/2006	H5N1	Avian	India	2006/02/21	L→F	V	A	S	G	H	L	W
ACH43146	A/chicken/Jalgaon/13735/2006	H5N1	Avian	India	2006/02/25	L→F	V	A	S	G	H	L	W
ADO65944	A/chicken/West Bengal/239020/2010	H5N1	Avian	India	2010/01/12	L	V	A	S→N	G	H	L	W
ADO65955	A/chicken/West Bengal/239022/2010	H5N1	Avian	India	2010/01/12	L	V	A	S→N	G	H	L	W
AAT70572	A/Ck/HK/SSP141/2003	H5N1	Avian	Hong Kong	2003//	L	V→A	A	S	G	H	L	W
AAT70574	A/Ck/HK/WF157/2003	H5N1	Avian	Hong Kong	2003//	L	V	A	S→N	G	H	L	W
ACJ26323	A/black-crowned night heron/Hong Kong/659/2008	H5N1	Avian	Hong Kong	2008//	L	V→A	A	S	G	H	L	W
ACJ26312	A/common buzzard/Hong Kong/9213/2007	H5N1	Avian	Hong Kong	2007//	L	V	A	S→N	G	H	L	W
ACJ26356	A/magpie robin/Hong Kong/1097/2008	H5N1	Avian	Hong Kong	2008//	L	V→A	A	S	G	H	L	W
ACZ36816	A/chicken/Hong Kong/409.1/2002	H5N1	Avian	Hong Kong	2002//	L	V	A	S→N	G	H	L	W
ACZ36814	A/environment/Hong Kong/674.15/2002	H5N1	environment	Hong Kong	2002//	L	V→A	A	S	G	H	L	W
AAT70536	A/Ck/Viet Nam/35/2004	H5N1	Avian	Viet Nam	2004//	L→I	V	A	S→N	G	H	L	W
AAT70538	A/Ck/Viet Nam/36/2004	H5N1	Avian	Viet Nam	2004//	L→I	V	A	S→N	G	H	L	W
AAT70540	A/Ck/Viet Nam/37/2004	H5N1	Avian	Viet Nam	2004//	L→I	V	A	S→N	G	H	L	W
AAT70542	A/Ck/Viet Nam/38/2004	H5N1	Avian	Viet Nam	2004//	L→I	V	A	S→N	G	H	L	W
AAT70544	A/Ck/Viet Nam/39/2004	H5N1	Avian	Viet Nam	2004//	L→I	V	A	S→N	G	H	L	W
AAT70546	A/Ck/Viet Nam/C57/2004	H5N1	Avian	Viet Nam	2004//	L→I	V	A	S→N	G	H	L	W
AAT70548	A/Dk/Viet Nam/11/2004	H5N1	Avian	Viet Nam	2004//	L	V	A	S→N	G	H	L	W
AAT70526	A/Viet Nam/1194/2004	H5N1	Human	Viet Nam	2004//	L→I	V	A	S→N	G	H	L	W
AAT70528	A/Viet Nam/1203/2004	H5N1	Human	Viet Nam	2004//	L→I	V	A	S→N	G	H	L	W
AAT70530	A/Viet Nam/3046/2004	H5N1	Human	Viet Nam	2004//	L→I	V	A	S→N	G	H	L	W
AAT70532	A/Viet Nam/3062/2004	H5N1	Human	Viet Nam	2004//	L→I	V	A	S→N	G	H	L	W
AAZ72696	A/Viet Nam/BL-014/2005	H5N1	Human	Viet Nam	2005//	L→I	V	A	S→N	G	H	L	W
AAZ72686	A/Viet Nam/DN-33/2004	H5N1	Human	Viet Nam	2004//	L→I	V	A	S→N	G	H	L	W
AAZ72698	A/Viet Nam/DT-036/2005	H5N1	Human	Viet Nam	2005//	L→I	V	A	S→N	G	H	L	W
AAZ72688	A/Viet Nam/HG-178/2004	H5N1	Human	Viet Nam	2004//	L→I	V	A	S→N	G	H	L	W
AAZ72700	A/Viet Nam/HG-207/2005	H5N1	Human	Viet Nam	2005//	L→I	V	A	S→N	G	H	L	W
AAZ72702	A/Viet Nam/LA-028/2005	H5N1	Human	Viet Nam	2005//	L→I	V	A	S→N	G	H	L	W
AAZ72704	A/Viet Nam/VL-020/2005	H5N1	Human	Viet Nam	2005//	L→I	V	A	S→N	G	H	L	W
ABF01907	A/Vietnam/CL01/2004	H5N1	Human	Viet Nam	2004//	L→I	V	A	S→N	G	H	L	W
ABF01909	A/Vietnam/CL02/2004	H5N1	Human	Viet Nam	2004//	L→I	V	A	S→N	G	H	L	W
ABF01919	A/Vietnam/CL100/2004	H5N1	Human	Viet Nam	2004//	L→I	V	A	S→N	G	H	L	W
ABF01921	A/Vietnam/CL105/2005	H5N1	Human	Viet Nam	2005//	L→I	V	A	S→N	G	H	L	W
ABF01923	A/Vietnam/CL115/2005	H5N1	Human	Viet Nam	2005//	L→I	V	A	S→N	G	H	L	W
ABF01925	A/Vietnam/CL119/2005	H5N1	Human	Viet Nam	2005//	L→I	V	A	S→N	G	H	L	W
ABF01911	A/Vietnam/CL17/2004	H5N1	Human	Viet Nam	2004//	L→I	V	A	S→N	G	H	L	W
ABF01913	A/Vietnam/CL20/2004	H5N1	Human	Viet Nam	2004//	L→I	V	A	S→N	G	H	L	W
ABF01927	A/Vietnam/CL2009/2005	H5N1	Human	Viet Nam	2005//	L→I	V	A	S→N	G	H	L	W
ABF01915	A/Vietnam/CL26/2004	H5N1	Human	Viet Nam	2004//	L→I	V	A	S→N	G	H	L	W
ABF01917	A/Vietnam/CL36/2004	H5N1	Human	Viet Nam	2004//	L→I	V	A	S→N	G	H	L	W
ABF56650	A/Vietnam/PEV16T/2005	H5N1	Human	Viet Nam	2005//	L→I	V	A	S→N	G	H	L	W
ABJ51686	A/chicken/Viet Nam/11/2005	H5N1	Avian	Viet Nam	2005//	L→I	V	A	S→N	G	H	L	W
ABJ51730	A/chicken/Viet Nam/2/2005	H5N1	Avian	Viet Nam	2005//	L→I	V	A	S→N	G	H	L	W
AAT70534	A/chicken/Viet Nam/33/2004	H5N1	Avian	Viet Nam	2004//	L→I	V	A	S→N	G	H	L	W
ABJ51719	A/chicken/Viet Nam/6/2005	H5N1	Avian	Viet Nam	2005//	L→I	V	A	S→N	G	H	L	W
ABJ51708	A/chicken/Viet Nam/8/2005	H5N1	Avian	Viet Nam	2005//	L→I	V	A	S→N	G	H	L	W
ABJ51697	A/chicken/Viet Nam/9/2005	H5N1	Avian	Viet Nam	2005//	L→I	V	A	S→N	G	H	L	W
AAZ72666	A/chicken/Viet Nam/AG-010/2004	H5N1	Avian	Viet Nam	2004//	L→I	V	A	S→N	G	H	L	W
AAZ72670	A/chicken/Viet Nam/CT-018/2004	H5N1	Avian	Viet Nam	2004//	L→I	V	A	S→N	G	H	L	W
AAZ72694	A/chicken/Viet Nam/CT-437/2005	H5N1	Avian	Viet Nam	2005//	L→I	V	A	S→N	G	H	L	W
AAZ72678	A/chicken/Viet Nam/DN-045/2004	H5N1	Avian	Viet Nam	2004//	L→I	V	A	S→N	G	H	L	W
AAZ72668	A/chicken/Viet Nam/DT-015/2004	H5N1	Avian	Viet Nam	2004//	L→I	V	A	S→N	G	H	L	W
AAZ72676	A/chicken/Viet Nam/HCM-022/2004	H5N1	Avian	Viet Nam	2004//	L→I	V	A	S→N	G	H	L	W
AAZ72682	A/chicken/Viet Nam/KG-076/2004	H5N1	Avian	Viet Nam	2004//	L→I	V	A	S→N	G	H	L	W
AAZ72674	A/chicken/Viet Nam/LA-024/2004	H5N1	Avian	Viet Nam	2004//	L→I	V	A	S→N	G	H	L	W
AAZ72684	A/chicken/Viet Nam/LD-080/2004	H5N1	Avian	Viet Nam	2004//	L→I	V	A	S→N	G	H	L	W
AAZ72672	A/chicken/Viet Nam/TG-023/2004	H5N1	Avian	Viet Nam	2004//	L→I	V	A	S→N	G	H	L	W
AAZ72658	A/chicken/Viet Nam/TN-025/2004	H5N1	Avian	Viet Nam	2004//	L→I	V	A	S→N	G	H	L	W
AAZ72664	A/chicken/Viet Nam/VL-008/2004	H5N1	Avian	Viet Nam	2004//	L→I	V	A	S→N	G	H	L	W
ABF01905	A/chicken/Vietnam/132/2004	H5N1	Avian	Viet Nam	2004//	L→I	V	A	S→N	G	H	L	W
ABF01869	A/chicken/Vietnam/133/2004	H5N1	Avian	Viet Nam	2004//	L→I	V	A	S→N	G	H	L	W
ABF01897	A/chicken/Vietnam/134/2004	H5N1	Avian	Viet Nam	2004//	L→I	V	A	S→N	G	H	L	W
ABF01859	A/chicken/Vietnam/135/2004	H5N1	Avian	Viet Nam	2004//	L→I	V	A	S→N	G	H	L	W
ABF01871	A/chicken/Vietnam/147/2004	H5N1	Avian	Viet Nam	2004//	L→I	V	A	S→N	G	H	L	W
ABF01861	A/chicken/Vietnam/149/2004	H5N1	Avian	Viet Nam	2004//	L→I	V	A	S→N	G	H	L	W
ABF01895	A/chicken/Vietnam/159/2004	H5N1	Avian	Viet Nam	2004//	L→I	V	A	S→N	G	H	L	W
ABF01825	A/chicken/Vietnam/19/2003	H5N1	Avian	Viet Nam	2003//	L→I	V	A	S→N	G	H	L	W
ABF01827	A/chicken/Vietnam/20/2003	H5N1	Avian	Viet Nam	2003//	L→I	V	A	S→N	G	H	L	W
ABF01881	A/chicken/Vietnam/260/2004	H5N1	Avian	Viet Nam	2004//	L→I	V	A	S→N	G	H	L	W
ABF01831	A/chicken/Vietnam/28/2003	H5N1	Avian	Viet Nam	2003//	L→I	V	A	S→N	G	H	L	W
ABF01833	A/chicken/Vietnam/30/2003	H5N1	Avian	Viet Nam	2003//	L→I	V	A	S→N	G	H	L	W
ABF01843	A/chicken/Vietnam/32/2004	H5N1	Avian	Viet Nam	2004//	L→I	V	A	S→N	G	H	L	W
ABF01821	A/chicken/Vietnam/348/2005	H5N1	Avian	Viet Nam	2005//	L→I	V	A	S→N	G	H	L	W
ABF01893	A/chicken/Vietnam/393/2005	H5N1	Avian	Viet Nam	2005//	L→I	V	A	S→N	G	H	L	W
ABF01875	A/chicken/Vietnam/398/2005	H5N1	Avian	Viet Nam	2005//	L→I	V	A	S→N	G	H	L	W
ABF01851	A/chicken/Vietnam/4/2003	H5N1	Avian	Viet Nam	2003//	L→I	V	A	S→N	G	H	L	W
ABF01853	A/chicken/Vietnam/5/2003	H5N1	Avian	Viet Nam	2003//	L→I	V	A	S→N	G	H	L	W
ABF01865	A/chicken/Vietnam/52/2004	H5N1	Avian	Viet Nam	2004//	L→I	V	A	S→N	G	H	L	W
ABF01889	A/chicken/Vietnam/53/2004	H5N1	Avian	Viet Nam	2004//	L→I	V	A	S→N	G	H	L	W
ABF01855	A/chicken/Vietnam/8/2003	H5N1	Avian	Viet Nam	2003//	L→I	V	A	S→N	G	H	L	W
AAZ72680	A/chicken/Vietnam/DT171/2004	H5N1	Avian	Viet Nam	2004//	L→I	V	A	S→N	G	H	L	W
ABJ53561	A/duck/Viet Nam/18/2005	H5N1	Avian	Viet Nam	2005//	L→I	V	A	S→N	G	H	L	W
ABK40494	A/duck/Viet Nam/19/2005	H5N1	Avian	Viet Nam	2005//	L→I	V	A	S→N	G	H	L	W
ABJ16952	A/duck/Viet Nam/20/2005	H5N1	Avian	Viet Nam	2005//	L→I	V	A	S→N	G	H	L	W
AAZ72692	A/duck/Viet Nam/CM-V7/2004	H5N1	Avian	Viet Nam	2004//	L→I	V	A	S→N	G	H	L	W
AAZ72660	A/duck/Viet Nam/TG-007A/2004	H5N1	Avian	Viet Nam	2004//	L→I	V	A	S→N	G	H	L	W
AAZ72690	A/duck/Viet Nam/TV-V2/2004	H5N1	Avian	Viet Nam	2004//	L→I	V	A	S→N	G	H	L	W
ABJ16941	A/duck/Vietnam/1/2005	H5N1	Avian	Viet Nam	2005//	L→I	V	A	S→N	G	H	L	W
ABF01873	A/duck/Vietnam/148/2004	H5N1	Avian	Viet Nam	2004//	L→I	V	A	S→N	G	H	L	W
ABF01809	A/duck/Vietnam/15/2003	H5N1	Avian	Viet Nam	2003//	L→I	V	A	S→N	G	H	L	W
ABF01813	A/duck/Vietnam/17/2003	H5N1	Avian	Viet Nam	2003//	L→I	V	A	S→N	G	H	L	W
ABF01837	A/duck/Vietnam/219/2004	H5N1	Avian	Viet Nam	2004//	L→I	V	A	S→N	G	H	L	W
ABF01839	A/duck/Vietnam/220/2004	H5N1	Avian	Viet Nam	2004//	L→I	V	A	S→N	G	H	L	W
ABF01901	A/duck/Vietnam/258/2004	H5N1	Avian	Viet Nam	2004//	L→I	V	A	S→N	G	H	L	W
ABF01817	A/duck/Vietnam/272/2005	H5N1	Avian	Viet Nam	2005//	L→I	V	A	S→N	G	H	L	W
ABF01885	A/duck/Vietnam/283/2005	H5N1	Avian	Viet Nam	2005//	L→I	V	A	S→N	G	H	L	W
ABF01863	A/duck/Vietnam/286/2005	H5N1	Avian	Viet Nam	2005//	L→I	V	A	S→N	G	H	L	W
ABF01847	A/duck/Vietnam/317/2005	H5N1	Avian	Viet Nam	2005//	L→I	V	A	S→N	G	H	L	W
ABF01877	A/duck/Vietnam/376/2005	H5N1	Avian	Viet Nam	2005//	L→I	V	A	S→N	G	H	L	W
ABF01815	A/duck/Vietnam/40/2004	H5N1	Avian	Viet Nam	2004//	L→I	V	A	S→N	G	H	L	W
ABF01835	A/duck/Vietnam/48/2004	H5N1	Avian	Viet Nam	2004//	L→I	V	A	S→N	G	H	L	W
ABF01903	A/duck/Vietnam/543/2005	H5N1	Avian	Viet Nam	2005//	L→I	V	A	S→N	G	H	L	W
ABF01887	A/duck/Vietnam/557/2005	H5N1	Avian	Viet Nam	2005//	L→I	V	A	S→N	G	H	L	W
ABF01845	A/duck/Vietnam/N-TB/2005	H5N1	Avian	Viet Nam	2005//	L→I	V	A	S→N	G	H	L	W
ABF01841	A/duck/Vietnam/N-XX/2004	H5N1	Avian	Viet Nam	2004//	L→I	V	A	S→N	G	H	L	W
ABF01857	A/duck/Vietnam/S640/2005	H5N1	Avian	Viet Nam	2005//	L→I	V	A	S→N	G	H	L	W
ABF01867	A/duck/Vietnam/S649/2005	H5N1	Avian	Viet Nam	2005//	L→I	V	A	S→N	G	H	L	W
ABF01811	A/mallard/Vietnam/16/2003	H5N1	Avian	Viet Nam	2003//	L→I	V	A	S→N	G	H	L	W
ABF01829	A/mallard/Vietnam/21/2003	H5N1	Avian	Viet Nam	2003//	L→I	V	A	S→N	G	H	L	W
ABF01849	A/mallard/Vietnam/3/2003	H5N1	Avian	Viet Nam	2003//	L→I	V	A	S→N	G	H	L	W
ABF01819	A/mallard/Vietnam/347/2005	H5N1	Avian	Viet Nam	2005//	L→I	V	A	S→N	G	H	L	W
ABF01823	A/mallard/Vietnam/352/2005	H5N1	Avian	Viet Nam	2005//	L→I	V	A	S→N	G	H	L	W
AAZ30600	A/ostrich/Samut Prakan/Thailand/CU-31/04	H5N1	Avian	Thailand	2004//	L→I	V	A	S→N	G	H	L	W
AAZ30618	A/pigeon/Samut Prakan/Thailand/CU-202/04	H5N1	Avian	Thailand	2004//	L→I	V	A	S→N	G	H	L	W
AAZ72662	A/quail/Viet Nam/TG-007B/2004	H5N1	Avian	Viet Nam	2004//	L→I	V	A	S→N	G	H	L	W
ABF01899	A/quail/Vietnam/177/2004	H5N1	Avian	Viet Nam	2004//	L→I	V	A	S→N	G	H	L	W
ABF01891	A/quail/Vietnam/282/2005	H5N1	Avian	Viet Nam	2005//	L→I	V	A	S→N	G	H	L	W
ABF01879	A/wild bird/Vietnam/434/2005	H5N1	Avian	Viet Nam	2005//	L→I	V	A	S→N	G	H	L	W
ABF01883	A/goose/Vietnam/264/2004	H5N1	Avian	Viet Nam	2004//	L→I	V	A	S→N	G	H	L	W
ACB70651	A/Muscovy duck/Vietnam/33/2007	H5N1	Avian	Viet Nam	2007//	L→I	V	A	S→N	G	H	L	W
ACB70563	A/Muscovy duck/Vietnam/4/2007	H5N1	Avian	Viet Nam	2007//	L→I	V	A	S→N	G	H	L	W
ACJ14965	A/Muscovy duck/Vietnam/NCVD-11/2007	H5N1	Avian	Viet Nam	2007//	L→I	V	A	S→N	G	H	L	W
ACJ15075	A/Muscovy duck/Vietnam/NCVD-22/2007	H5N1	Avian	Viet Nam	2007//	L	V	A	S→N	G	H	L	W
ACJ15086	A/Muscovy duck/Vietnam/NCVD-23/2007	H5N1	Avian	Viet Nam	2007//	L→I	V	A	S→N	G	H	L	W
ACJ15130	A/Muscovy duck/Vietnam/NCVD-29/2007	H5N1	Avian	Viet Nam	2007//	L→I	V→A	A	S→N	G	H	L	W
ACJ14888	A/Muscovy duck/Vietnam/NCVD-4/2007	H5N1	Avian	Viet Nam	2007//	L→I	V	A	S→N	G	H	L	W
ACJ14899	A/Muscovy duck/Vietnam/NCVD-5/2007	H5N1	Avian	Viet Nam	2007//	L→I	V	A	S→N	G	H	L	W
ABP35632	A/Viet Nam/1194/2004	H5N1	Human	Viet Nam	2004//	L→I	V	A	S→N	G	H	L	W
ABP35634	A/Viet Nam/1203/2004	H5N1	Human	Viet Nam	2004//	L→I	V	A	S→N	G	H	L	W
ABP35628	A/chicken/Viet Nam/1/2004	H5N1	Avian	Viet Nam	2004/01/24	L→I	V	A	S→N	G	H	L	W
ABY51582	A/chicken/Vietnam/10/2004	H5N1	Avian	Viet Nam	2004//	L→I	V	A	S→N	G	H	L	W
ACA04631	A/chicken/Vietnam/15/2004	H5N1	Avian	Viet Nam	2004//	L→I	V	A	S→N	G	H	L	W
ACB70618	A/chicken/Vietnam/15/2007	H5N1	Avian	Viet Nam	2007//	L→I	V	A	S→N	G	H	L	W
ACF76192	A/chicken/Vietnam/18/2004	H5N1	Avian	Viet Nam	2004//	L→I	V	A	S→N	G	H	L	W
ABY51593	A/chicken/Vietnam/23/2004	H5N1	Avian	Viet Nam	2004//	L→I	V	A	S→N	G	H	L	W
ABY51604	A/chicken/Vietnam/24/2004	H5N1	Avian	Viet Nam	2004//	L→I	V	A	S→N	G	H	L	W
ACB70640	A/chicken/Vietnam/29/2007	H5N1	Avian	Viet Nam	2007//	L→I	V	A	S→N	G	H	L	W
ACF22443	A/chicken/Vietnam/830/2004	H5N1	Avian	Viet Nam	2004//	L→I	V	A	S→N	G	H	L	W
ACF76203	A/chicken/Vietnam/890/2004	H5N1	Avian	Viet Nam	2004//	L→I	V	A	S→N	G	H	L	W
ACK99269	A/chicken/Vietnam/921/2004	H5N1	Avian	Viet Nam	2004//	L→I	V	A	S→N	G	H	L	W
ACK99280	A/chicken/Vietnam/925/2004	H5N1	Avian	Viet Nam	2004//	L→I	V	A	S→N	G	H	L	W
ACK99291	A/chicken/Vietnam/933/2004	H5N1	Avian	Viet Nam	2004//	L→I	V	A	S→N	G	H	L	W
ACJ14954	A/chicken/Vietnam/NCVD-10/2007	H5N1	Avian	Viet Nam	2007//	L→I	V	A	S→N	G	H	L	W
ACJ14998	A/chicken/Vietnam/NCVD-15/2007	H5N1	Avian	Viet Nam	2007//	L→I	V	A	S→N	G	H	L	W
ACJ15064	A/chicken/Vietnam/NCVD-21/2007	H5N1	Avian	Viet Nam	2007//	L→I	V	A	S→N	G	H	L	W
ACJ15097	A/chicken/Vietnam/NCVD-24/2007	H5N1	Avian	Viet Nam	2007//	L→I	V	A	S→N	G	H	L	W
ACJ14877	A/chicken/Vietnam/NCVD-3/2007	H5N1	Avian	Viet Nam	2007//	L→I	V	A	S→N	G	H	L	W
ACJ15233	A/chicken/Vietnam/NCVD-42/2007	H5N1	Avian	Viet Nam	2007//	L	V	A	S→N	G	H	L	W
ACF76214	A/chicken/Vietnam/NCVD09/2005	H5N1	Avian	Viet Nam	2005//	L→I	V	A	S→N	G	H	L	W
ACK99302	A/chicken/Vietnam/NCVD11/2005	H5N1	Avian	Viet Nam	2005//	L→I	V	A	S→N	G	H	L	W
ACJ09831	A/chicken/Vietnam/NCVD12/2005	H5N1	Avian	Viet Nam	2005//	L→I	V	A	S→N	G	H	L	W
ACB70541	A/duck/Vietnam/1/2007	H5N1	Avian	Viet Nam	2007//	L→I	V	A	S→N	G	H	L	W
ACB70475	A/duck/Vietnam/1228/2005	H5N1	Avian	Viet Nam	2005//	L→I	V	A	S→N	G	H	L	W
ACB70486	A/duck/Vietnam/1231/2005	H5N1	Avian	Viet Nam	2005//	L→I	V	A	S→N	G	H	L	W
ACB70497	A/duck/Vietnam/1233/2005	H5N1	Avian	Viet Nam	2005//	L→I	V	A	S→N	G	H	L	W
ACB70519	A/duck/Vietnam/1469/2005	H5N1	Avian	Viet Nam	2005//	L→I	V	A	S→N	G	H	L	W
ACI16710	A/duck/Vietnam/177/2005	H5N1	Avian	Viet Nam	2005//	L→I	V	A	S→N	G	H	L	W
ACB70530	A/duck/Vietnam/1771/2005	H5N1	Avian	Viet Nam	2005//	L→I	V	A	S→N	G	H	L	W
ACB70629	A/duck/Vietnam/18/2007	H5N1	Avian	Viet Nam	2007//	L→I	V	A	S→N	G	H	L	W
ACB70552	A/duck/Vietnam/2/2007	H5N1	Avian	Viet Nam	2007//	L→I	V	A	S→N	G	H	L	W
ACB70662	A/duck/Vietnam/34/2007	H5N1	Avian	Viet Nam	2007//	L→I	V	A	S→N	G	H	L	W
ACF76225	A/duck/Vietnam/367/2005	H5N1	Avian	Viet Nam	2005//	L→I	V	A	S→N	G	H	L	W
ACB70673	A/duck/Vietnam/37/2007	H5N1	Avian	Viet Nam	2007//	L→I	V→A	A	S→N	G	H	L	W
ACB70574	A/duck/Vietnam/5/2007	H5N1	Avian	Viet Nam	2007//	L→I	V	A	S→N	G	H	L	W
ACB70585	A/duck/Vietnam/6/2007	H5N1	Avian	Viet Nam	2007//	L→I	V	A	S→N	G	H	L	W
ACB70596	A/duck/Vietnam/7/2007	H5N1	Avian	Viet Nam	2007//	L→I	V	A	S→N	G	H	L	W
ACC63265	A/duck/Vietnam/7A/2004	H5N1	Avian	Viet Nam	2004//	L→I	V	A	S→N	G	H	L	W
ACB70607	A/duck/Vietnam/8/2007	H5N1	Avian	Viet Nam	2007//	L→I	V	A	S→N	G	H	L	W
ACC63276	A/duck/Vietnam/942A/2004	H5N1	Avian	Viet Nam	2004//	L→I	V	A	S→N	G	H	L	W
ACF22454	A/duck/Vietnam/942B/2004	H5N1	Avian	Viet Nam	2004//	L→I	V	A	S→N	G	H	L	W
ACJ14855	A/duck/Vietnam/NCVD-1/2007	H5N1	Avian	Viet Nam	2007//	L→I	V	A	S→N	G	H	L	W
ACJ14976	A/duck/Vietnam/NCVD-12/2007	H5N1	Avian	Viet Nam	2007//	L→I	V	A	S→N	G	H	L	W
ACJ14987	A/duck/Vietnam/NCVD-13/2007	H5N1	Avian	Viet Nam	2007//	L→I	V	A	S→N	G	H	L	W
ACJ15009	A/duck/Vietnam/NCVD-16/2007	H5N1	Avian	Viet Nam	2007//	L→I	V	A	S→N	G	H	L	W
ACJ15020	A/duck/Vietnam/NCVD-17/2007	H5N1	Avian	Viet Nam	2007//	L→I	V	A	S→N	G	H	L	W
ACJ15031	A/duck/Vietnam/NCVD-18/2007	H5N1	Avian	Viet Nam	2007//	L→I	V	A	S→N	G	H	L	W
ACJ15042	A/duck/Vietnam/NCVD-19/2007	H5N1	Avian	Viet Nam	2007//	L→I	V→A	A	S→N	G	H	L	W
ACJ14866	A/duck/Vietnam/NCVD-2/2007	H5N1	Avian	Viet Nam	2007//	L→I	V	A	S→N	G	H	L	W
ACJ15108	A/duck/Vietnam/NCVD-25/2007	H5N1	Avian	Viet Nam	2007//	L→I	V	A	S→N	G	H	L	W
ACJ15119	A/duck/Vietnam/NCVD-26/2007	H5N1	Avian	Viet Nam	2007//	L→I	V	A	S→N	G	H	L	W
ACJ15141	A/duck/Vietnam/NCVD-30/2007	H5N1	Avian	Viet Nam	2007//	L→I	V→A	A	S→N	G	H	L	W
ACJ15162	A/duck/Vietnam/NCVD-34/2007	H5N1	Avian	Viet Nam	2007//	L	V	A	S→N	G	H	L	W
ACJ15244	A/duck/Vietnam/NCVD-43/2007	H5N1	Avian	Viet Nam	2007//	L→I	V→A	A	S→N	G	H	L	W
ACJ14910	A/duck/Vietnam/NCVD-6/2007	H5N1	Avian	Viet Nam	2007//	L→I	V	A	S→N	G	H	L	W
ACJ14921	A/duck/Vietnam/NCVD-7/2007	H5N1	Avian	Viet Nam	2007//	L→I	V	A	S→N	G	H	L	W
ACJ14932	A/duck/Vietnam/NCVD-8/2007	H5N1	Avian	Viet Nam	2007//	L→I	V	A	S→N	G	H	L	W
ACJ14943	A/duck/Vietnam/NCVD-9/2007	H5N1	Avian	Viet Nam	2007//	L→I	V	A	S→N	G	H	L	W
ACD56348	A/duck/Vietnam/NCVD01/2005	H5N1	Avian	Viet Nam	2005//	L→I	V	A	S→N	G	H	L	W
ACF76236	A/duck/Vietnam/NCVD05/2005	H5N1	Avian	Viet Nam	2005//	L→I	V	A	S→N	G	H	L	W
ACI16721	A/duck/Vietnam/NCVD06/2005	H5N1	Avian	Viet Nam	2005//	L→I	V	A	S→N	G	H	L	W
ACF22465	A/duck/Vietnam/NCVD08/2005	H5N1	Avian	Viet Nam	2005//	L→I	V	A	S→N	G	H	L	W
ACD56359	A/muscovy duck/Vietnam/NCVD02/2005	H5N1	Avian	Viet Nam	2005//	L→I	V	A	S→N	G	H	L	W
ACZ36800	A/Muscovy duck/Ca Mau/07-04/2007	H5N1	Avian	Viet Nam	2007//	L→I	V	A	S→N	G	H	L	W
ACZ36796	A/chicken/Bac Lieu/07-10/2007	H5N1	Avian	Viet Nam	2007//	L→I	V	A	S→N	G	H	L	W
ACK57575	A/chicken/Vietnam/NCVD-093/2008	H5N1	Avian	Viet Nam	2008//	L	V	A	S→N	G	H	L	W
ACZ36798	A/duck/Bac Lieu/07-06/2007	H5N1	Avian	Viet Nam	2007//	L→I	V	A	S→N	G	H	L	W
ACZ48156	A/duck/Bac Lieu/07-09/2007	H5N1	Avian	Viet Nam	2007//	L→I	V	A	S→N	G	H	L	W
ACZ36794	A/duck/Hau Giang/07-12/2007	H5N1	Avian	Viet Nam	2007//	L→I	V	A	S→N	G	H	L	W
ACZ48122	A/duck/Son La/07-33/2007	H5N1	Avian	Viet Nam	2007//	L	V	A	S→N	G	H	L	W
ACK43263	A/duck/Viet Nam/12A-LA/2008	H5N1	Avian	Viet Nam	2008//	L→I	V	A	S→N	G	H	L	W
ACK43265	A/duck/Viet Nam/15A-TV/2008	H5N1	Avian	Viet Nam	2008//	L→I	V	A	S→N	G	H	L	W
ACK43267	A/duck/Viet Nam/17A-TV/2008	H5N1	Avian	Viet Nam	2008//	L→I	V	A	S→N	G	H	L	W
ACK43269	A/duck/Viet Nam/2B-TV/2008	H5N1	Avian	Viet Nam	2008//	L→I	V	A	S→N	G	H	L	W
ACK43271	A/duck/Viet Nam/36ST/2008	H5N1	Avian	Viet Nam	2008//	L→I	V	A	S→N	G	H	L	W
ACK43273	A/duck/Viet Nam/38ST/2008	H5N1	Avian	Viet Nam	2008//	L→I	V	A	S→N	G	H	L	W
ACK43275	A/duck/Viet Nam/41ST/2008	H5N1	Avian	Viet Nam	2008//	L→I	V	A	S→N	G	H	L	W
ACK43255	A/duck/Viet Nam/CM-1/2006	H5N1	Avian	Viet Nam	2006//	L→I	V	A	S→N	G	H	L	W
ACK43257	A/duck/Viet Nam/CM-2/2006	H5N1	Avian	Viet Nam	2006//	L→I	V	A	S→N	G	H	L	W
ACK43261	A/duck/Viet Nam/DT-9/2007	H5N1	Avian	Viet Nam	2007//	L→I	V→A	A	S→N	G	H	L	W
ACZ48134	A/duck/Viet Nam/NCVDCDC14/2005	H5N1	Avian	Viet Nam	2005//	L→I	V	A	S→N	G	H	L	W
ACZ36820	A/duck/Viet Nam/NCVDCDC9/2005	H5N1	Avian	Viet Nam	2005//	L→I	V	A	S→N	G	H	L	W
ACZ48128	A/environment/Viet Nam/1203/2004	H5N1	environment	Viet Nam	2004//	L→I	V	A	S→N	G	H	L	W
ACZ36818	A/environment/Viet Nam/NCVDCDC59/2005	H5N1	environment	Viet Nam	2005//	L→I	V	A	S→N	G	H	L	W
ADF83586	A/Vietnam/HN30262IIIM3/2004	H5N1	Human	Viet Nam	2004/08/04	L→I	V	A	S→N	G	H	L	W
ADF83588	A/Vietnam/UT30259/2004	H5N1	Human	Viet Nam	2004/07/27	L→I	V	A	S→N	G	H	L	W
ADF83604	A/Vietnam/UT3028/2003	H5N1	Human	Viet Nam	2003/12/28	L→I	V	A	S→N	G	H	L	W
ADF83602	A/Vietnam/UT3028II/2003	H5N1	Human	Viet Nam	2003/12/29	L→I	V	A	S→N	G	H	L	W
ADF83600	A/Vietnam/UT3030/2003	H5N1	Human	Viet Nam	2003/12/29	L→I	V	A	S→N	G	H	L	W
ADF83598	A/Vietnam/UT3035/2003	H5N1	Human	Viet Nam	2003/12/31	L→I	V	A	S→N	G	H	L	W
ADF83596	A/Vietnam/UT3040/2004	H5N1	Human	Viet Nam	2004/01/06	L→I	V	A	S→N	G	H	L	W
ADF83584	A/Vietnam/UT30408III/2005	H5N1	Human	Viet Nam	2005/02/27	L→I	V	A	S→N	G	H	L	W
ADF83594	A/Vietnam/UT3040II/2004	H5N1	Human	Viet Nam	2004/01/07	L→I	V	A	S→N	G	H	L	W
ADF83592	A/Vietnam/UT3047III/2004	H5N1	Human	Viet Nam	2004/01/20	L→I	V	A	S→N	G	H	L	W
ADF83590	A/Vietnam/UT3062/2004	H5N1	Human	Viet Nam	2004/01/16	L→I	V	A	S→N	G	H	L	W
ACY80520	A/chicken/Cao Bang/07-42/2007	H5N1	Avian	Viet Nam	2007//	L	V	A	S→N	G	H	L	W
ACY80516	A/chicken/Nam Dinh/07-32/2007	H5N1	Avian	Viet Nam	2007//	L→I	V→A	A	S→N	G	H	L	W
ACY80514	A/duck/Can Tho/07-28/2007	H5N1	Avian	Viet Nam	2007//	L→I	V	A	S→N	G	H	L	W
ACY80510	A/duck/Soc Trang/07-25/2007	H5N1	Avian	Viet Nam	2007//	L→I	V	A	S→N	G	H	L	W
ACY80512	A/duck/Vinh Long/07-26/2007	H5N1	Avian	Viet Nam	2007//	L→I	V	A	S→N	G	H	L	W
ADD97099	A/Viet Nam/1203/2004	H5N1	Human	Viet Nam	2004//	L→I	V	A	S→N	G	H	L	W
AEI26195	A/Muscovy duck/Vietnam/18151/2009	H5N1	Avian	Viet Nam	2009/04/08	L	V	A	S→N	G	H	L	W
AEK79822	A/chicken/Viet Nam/TMU009/2008	H5N1	Avian	Viet Nam	2008/08/03	L	V→A	A	S	G	H	L	W
AEI26199	A/chicken/Vietnam/20346/2009	H5N1	Avian	Viet Nam	2009/04/18	L	V	A	S→N	G	H	L	W
AEI26203	A/chicken/Vietnam/27262/2009	H5N1	Avian	Viet Nam	2009/04/29	L	V	A	S→N	G	H	L	W
AEK65127	A/chicken/Vietnam/945/2004	H5N1	Avian	Viet Nam	2004//	L→I	V	A	S→N	G	H	L	W
AEK65138	A/chicken/Vietnam/949B/2004	H5N1	Avian	Viet Nam	2004//	L→I	V	A	S→N	G	H	L	W
AEK65149	A/chicken/Vietnam/NCVD10/2005	H5N1	Avian	Viet Nam	2005//	L→I	V	A	S→N	G	H	L	W
AEI26205	A/duck/Vietnam/27354/2009	H5N1	Avian	Viet Nam	2009/06/22	L	V→I	A	S→N	G	H	L	W
AEK65160	A/duck/Vietnam/CK177/2005	H5N1	Avian	Viet Nam	2005//	L→I	V	A	S→N	G	H	L	W
AEK65171	A/duck/Vietnam/NCVD04/2005	H5N1	Avian	Viet Nam	2005//	L→I	V	A	S→N	G	H	L	W
AEK65182	A/duck/Vietnam/NCVD07/2005	H5N1	Avian	Viet Nam	2005//	L→I	V	A	S→N	G	H	L	W
BAK39625	A/muscovy duck/Vietnam/OIE-559/2011	H5N1	Avian	Viet Nam	2011/06/	L→I	V	A	S→N	G	H	L	W
AEK65191	A/quail/Vietnam/7B/2004	H5N1	Avian	Viet Nam	2004//	L→I	V	A	S→N	G	H	L	W
AFQ90364	A/Muscovy duck/Ca Mau/1159/2006	H5N1	Avian	Viet Nam	2006/12/27	L→I	V	A	S→N	G	H	L	W
AFQ90507	A/Muscovy duck/Ca Mau/1181/2006	H5N1	Avian	Viet Nam	2006/12/29	L→I	V	A	S→N	G	H	L	W
AFQ90386	A/Muscovy duck/Ca Mau/1185/2006	H5N1	Avian	Viet Nam	2006/12/28	L→I	V	A	S→N	G	H	L	W
AFQ90430	A/Muscovy duck/Ca Mau/22/2007	H5N1	Avian	Viet Nam	2007//	L	V	A	S→N	G	H	L	W
AGC96295	A/Vietnam/hn30408/2005	H5N1	Human	Viet Nam	2005//	L→I	V	A	S→N	G	H	L	W
AFQ90474	A/chicken/Bac Lieu/1214/2007	H5N1	Avian	Viet Nam	2007/01/06	L→I	V	A	S→N	G	H	L	W
AFQ90408	A/chicken/Ca Mau/1180/2006	H5N1	Avian	Viet Nam	2006/12/27	L→I	V	A	S→N	G	H	L	W
BAN16461	A/chicken/Soc Trang/3/2012	H5N1	Avian	Viet Nam	2012/06/17	L	V	A	S→N	G	H	L	W
BAN28807	A/chicken/Soc Trang/4/2012	H5N1	Avian	Viet Nam	2012/06/07	L	V	A	S→N	G	H	L	W
BAN16472	A/chicken/Soc Trang/5/2012	H5N1	Avian	Viet Nam	2012/06/17	L	V	A	S→N	G	H	L	W
AFQ90397	A/duck/Bac Lieu/1213/2007	H5N1	Avian	Viet Nam	2007/01/06	L→I	V	A	S→N	G	H	L	W
AFQ90419	A/duck/Cao Bang/43/2007	H5N1	Avian	Viet Nam	2007//	L→I	V→A	A	S→N	G	H	L	W
BAN17333	A/duck/Soc Trang/8/2012	H5N1	Avian	Viet Nam	2012/08/31	L→I	V	A	S→N	G	H	L	W
AFQ90485	A/duck/Son La/34/2007	H5N1	Avian	Viet Nam	2007//	L	V	A	S→N	G	H	L	W
AGC96309	A/duck/Vietnam/14/2003	H5N1	Avian	Viet Nam	2003/11/04	L→I	V	A	S→N	G	H	L	W
BAM21522	A/duck/Vietnam/OIE-0062/2012	H5N1	Avian	Viet Nam	2012/02/19	L→I	V	A	S→N	G	H	L	W
BAM76337	A/duck/Vietnam/OIE-3038/2012	H5N1	Avian	Viet Nam	2012/10/08	L→I	V	A	S→N	G	H	L	W
BAM36151	A/muscovy duck/Vietnam/LBM57/2011	H5N1	Avian	Viet Nam	2011/11/22	L	V	A	S→N	G	H	L	W
BAM22640	A/muscovy duck/Vietnam/OIE-0043/2012	H5N1	Avian	Viet Nam	2012/02/18	L→I	V	A	S→N	G	H	L	W
AAT70590	A/Dk/ST/4003/2003	H5N1	Avian	China	2003//	L	V	A	S→N	G	H	L	W
AAZ16343	A/Goose/Shantou/1621/05	H5N1	Avian	China	2005//	L	V	A	S→N	G	H	L	W
ABL08180	A/Guinea fowl/Shantou/1341/2006	H5N1	Avian	China	2006//	L	V	A	S→N	G	H	L	W
ABL08094	A/chicken/Fujian/11933/2005	H5N1	Avian	China	2005//	L	V	A	S→N	G	H	L	W
ABL08242	A/chicken/Fujian/12239/2005	H5N1	Avian	China	2005//	L	V	A	S→N	G	H	L	W
ABL08098	A/chicken/Fujian/584/2006	H5N1	Avian	China	2006//	L	V	A	S→N	G	H	L	W
AAT37567	A/chicken/Guangdong/174/04	H5N1	Avian	China	2004//	L	V→A	A	S	G	H	L	W
AAW59401	A/chicken/Guangdong/178/04	H5N1	Avian	China	2004//	L	V	A	S→N	G	H	L	W
ABL08222	A/chicken/Guangxi/1212/2006	H5N1	Avian	China	2006//	L	V→A	A	S	G	H	L	W
ABL08216	A/chicken/Guiyang/1655/2006	H5N1	Avian	China	2006//	L	V	A	S→N	G	H	L	W
ABL08214	A/chicken/Guiyang/237/2006	H5N1	Avian	China	2006//	L	V	A	S→N	G	H	L	W
ABL07978	A/chicken/Guiyang/441/2006	H5N1	Avian	China	2006//	L	V	A	S→N	G	H	L	W
ABC74396	A/chicken/Hebei/108/02	H5N1	Avian	China	2002//	L	V	A	S→N	G	H	L	W
ABC74394	A/chicken/Hebei/326/2005	H5N1	Avian	China	2005//	L	V	A	S→N	G	H	L	W
ABK00086	A/chicken/Jilin/ho/2003	H5N1	Avian	China	2003//	L	V→A	A	S	G	H	L	W
ABK00095	A/chicken/Jilin/hp/2003	H5N1	Avian	China	2003//	L	V→A	A	S	G	H	L	W
ABL08058	A/chicken/Shantou/3840/2006	H5N1	Avian	China	2006//	L	V	A	S→N	G	H	L	W
ABL08060	A/chicken/Shantou/3923/2006	H5N1	Avian	China	2006//	L	V	A	S→N	G	H	L	W
ABK34767	A/chicken/Shanxi/2/2006	H5N1	Avian	China	2006//	L	V	A	S→N	G	H	L	W
ABL08226	A/duck/Guangxi/1436/2006	H5N1	Avian	China	2006//	L	V→A	A	S	G	H	L	W
ABL08230	A/duck/Guangxi/1550/2006	H5N1	Avian	China	2006//	L	V	A	S→N	G	H	L	W
ABL07980	A/duck/Guangxi/89/2006	H5N1	Avian	China	2006//	L	V	A	S→N	G	H	L	W
ABJ09475	A/duck/Guangxi/xa/2001	H5N1	Avian	China	2001//	L	V→A	A	S	G	H	L	W
ABL07974	A/duck/Guiyang/2231/2005	H5N1	Avian	China	2005//	L	V	A	S→N	G	H	L	W
ABL08148	A/duck/Yunnan/4400/2005	H5N1	Avian	China	2005//	L	V	A	S→N	G	H	L	W
ABJ09497	A/duck/Zhejiang/bj/2002	H5N1	Avian	China	2002//	L	V	A	S→N	G	H	L	W
ABJ09508	A/goose/Fujian/bb/2003	H5N1	Avian	China	2003//	L→I	V	A	S→N	G	H	L	W
ABL07976	A/goose/Guiyang/337/2006	H5N1	Avian	China	2006//	L	V	A	S→N	G	H	L	W
ABL08150	A/goose/Yunnan/4494/2005	H5N1	Avian	China	2005//	L	V	A	S→N	G	H	L	W
ABL08154	A/goose/Yunnan/4804/2005	H5N1	Avian	China	2005//	L	V	A	S→N	G	H	L	W
ABI33770	A/babbler/Fujian/320/04	H5N1	Avian	China	2004//	L	V	A	S→N	G	H	L	W
ABO93191	A/chicken/Hebei/102/2005	H5N1	Avian	China	2005//	L	V	A	S→N	G	H	L	W
ABO93193	A/chicken/Hebei/126/2005	H5N1	Avian	China	2005//	L	V	A	S→N	G	H	L	W
ACA47795	A/chicken/Shantou/3744/2003	H5N1	Avian	China	2003//	L	V→A	A	S	G	H	L	W
ACA47685	A/chicken/Shantou/3900/2002	H5N1	Avian	China	2002//	L	V	A	S→N	G	H	L	W
ACA47696	A/chicken/Shantou/4059/2002	H5N1	Avian	China	2002//	L	V	A	S→N	G	H	L	W
ACA47421	A/chicken/Shantou/904/2001	H5N1	Avian	China	2001//	L	V→A	A	S	G	H	L	W
ACA48004	A/chicken/Yunnan/1083/2003	H5N1	Avian	China	2003//	L→I	V	A	S→N	G	H	L	W
ACA47949	A/chicken/Yunnan/1215/2002	H5N1	Avian	China	2002//	L→I	V	A	S→N	G	H	L	W
ACA48015	A/chicken/Yunnan/1251/2003	H5N1	Avian	China	2003//	L→I	V	A	S→N	G	H	L	W
ACA48026	A/chicken/Yunnan/1252/2003	H5N1	Avian	China	2003//	L→I	V	A	S→N	G	H	L	W
ACA47982	A/chicken/Yunnan/564/2003	H5N1	Avian	China	2003//	L→I	V	A	S→N	G	H	L	W
ACA47960	A/duck/Yunnan/119/2003	H5N1	Avian	China	2003//	L→I	V	A	S→N	G	H	L	W
ACA47971	A/duck/Yunnan/215/2003	H5N1	Avian	China	2003//	L→I	V	A	S→N	G	H	L	W
ACH85392	A/duck/Yunnan/5310/2006	H5N1	Avian	China	2006//	L	V→A	A	S	G	H	L	W
ACA47993	A/duck/Yunnan/662/2003	H5N1	Avian	China	2003//	L→I	V	A	S→N	G	H	L	W
ABI33772	A/golden mountain thrush/Fujian/376/04	H5N1	Avian	China	2004//	L	V	A	S→N	G	H	L	W
ACA47630	A/goose/Shantou/753/2002	H5N1	Avian	China	2002//	L	V	A	S→N	G	H	L	W
ACH85469	A/goose/Yunnan/5540/2006	H5N1	Avian	China	2006//	L	V→A	A	S	G	H	L	W
ACH85480	A/goose/Yunnan/5599/2006	H5N1	Avian	China	2006//	L	V→A	A	S	G	H	L	W
ACH85491	A/goose/Yunnan/5769/2006	H5N1	Avian	China	2006//	L	V→A	A	S	G	H	L	W
ACH85502	A/goose/Yunnan/5979/2006	H5N1	Avian	China	2006//	L	V→A	A	S	G	H	L	W
ACH85524	A/goose/Yunnan/6384/2006	H5N1	Avian	China	2006//	L	V→A	A	S	G	H	L	W
ACA47784	A/pheasant/Shantou/3535/2003	H5N1	Avian	China	2003//	L	V	A	S→N	G	H	L	W
ACA47707	A/silky chicken/Shantou/4071/2002	H5N1	Avian	China	2002//	L	V	A	S→N	G	H	L	W
ABW24463	A/Anhui/T2/2006	H5N1	Human	China	2006//	L	V	A	S→N	G	H	L	W
ACZ05828	A/environment/Hunan/1-12/2007	H5N1	environment	China	2007/03/	L	V	A	S→N	G	H	L	W
ACZ05830	A/environment/Hunan/1-35/2007	H5N1	environment	China	2007/03/	L	V	A	S→N	G	H	L	W
ACZ05824	A/environment/Hunan/2-1/2007	H5N1	environment	China	2007/04/	L	V	A	S→N	G	H	L	W
ACZ05826	A/environment/Hunan/2-16/2007	H5N1	environment	China	2007/04/	L	V	A	S→N	G	H	L	W
ACZ05838	A/environment/Hunan/6-45/2008	H5N1	environment	China	2008/02/	L	V	A	S→N	G	H	L	W
ACZ05842	A/environment/Hunan/7-73/2008	H5N1	environment	China	2008/03/	L	V	A	S→N	G	H	L	W
ABW21670	A/mallard/Huadong/hn/2005	H5N1	Avian	China	2005//	L	V	A	S→N	G	H	L	W
ADE48162	A/Beijing/1/2009	H5N1	Human	China	2008/12/24	L→I	V	A	S→N	G	H	L	W
ADE48150	A/Fujian/1/2007	H5N1	Human	China	2007/02/18	L	V	A	S→N	G	H	L	W
ADE48172	A/Shandong/1/2009	H5N1	Human	China	2009/01/05	L	V	A	S→N	G	H	L	W
ADG59106	A/chicken/Anhui/39/2004	H5N1	Avian	China	2004//	L	V	A	S→N	G	H	L	W
ADG59104	A/chicken/Fujian/1/2007	H5N1	Avian	China	2007//	L	V	A	S→N	G	H	L	W
ADG59108	A/chicken/Gansu/44/2004	H5N1	Avian	China	2004//	L	V	A	S→N	G	H	L	W
ADG59134	A/chicken/Hebei/A-8/2009	H5N1	Avian	China	2009//	L	V	A	S→N	G	H	L	W
ADG59114	A/chicken/Henan/A-7/2006	H5N1	Avian	China	2006//	L	V	A	S→N	G	H	L	W
ADG59160	A/chicken/Hunan/1/2009	H5N1	Avian	China	2009//	L	V	A	S→N	G	H	L	W
ADG59128	A/chicken/Jiangsu/18/2008	H5N1	Avian	China	2008//	L	V	A	S→N	G	H	L	W
ADG59534	A/chicken/Jiangxi/25/2004	H5N1	Avian	China	2004//	L	V→A	A	S	G	H	L	W
ADG59186	A/chicken/Liaoning/A-1/2007	H5N1	Avian	China	2007//	L	V	A	S→N	G	H	L	W
ADG59156	A/chicken/Liaoning/A-11/2006	H5N1	Avian	China	2006//	L	V	A	S→N	G	H	L	W
ADG59132	A/chicken/Ningxia/24/2006	H5N1	Avian	China	2006//	L	V	A	S→N	G	H	L	W
ADG59166	A/chicken/Shandong/A-1/2009	H5N1	Avian	China	2009//	L	V→A	A	S	G	H	L	W
ADG59138	A/chicken/Shandong/A-10/2006	H5N1	Avian	China	2006//	L	V	A	S→N	G	H	L	W
ADG59188	A/chicken/Shandong/A-5/2006	H5N1	Avian	China	2006//	L	V	A	S→N	G	H	L	W
ADG59130	A/chicken/Shanxi/10/2006	H5N1	Avian	China	2006//	L	V	A	S→N	G	H	L	W
ADG59184	A/chicken/Tibet/6/2008	H5N1	Avian	China	2008//	L	V→A	A	S	G	H	L	W
ADG59172	A/goose/Guangdong/72/2004	H5N1	Avian	China	2004//	L	V	A	S→N	G	H	L	W
ADG59536	A/pied magpie/Liaoning/7/2006	H5N1	Avian	China	2006//	L	V	A→T	S	G	H	L	W
ADG59122	A/shrike/Tibet/13/2006 2006//	H5N1	Avian	China	2006//	L	V	A	S→N	G	H	L	W
AEX30615	A/chicken/Sheny/0606/2008	H5N1	Avian	China	2008/06/06	L	V	A	S→N	G	H	L	W
AEB26719	A/ostrich/Suzhou/097/2003	H5N1	Avian	China	2003/04/16	L	V	A	S→N	G	H	L	W
ADD10584	A/duck/Eastern China/008/2008	H5N5	Avian	China	2008/12/15	L	V	A	S→N	G	H	L	W
ADD10573	A/duck/Eastern China/031/2009	H5N5	Avian	China	2009/01/15	L	V	A	S→N	G	H	L	W
ADD10562	A/duck/Eastern China/108/2008	H5N1	Avian	China	2008/12/15	L	V	A	S→N	G	H	L	W
ADD10550	A/duck/Eastern China/909/2009	H5N1	Avian	China	2009/01/15	L	V	A	S→N	G	H	L	W
ADC97019	A/duck/Shandong/009/2008	H5N1	Avian	China	2008/12/15	L	V	A	S→N	G	H	L	W
AEO89228	A/duck feces/Hebei/5/2009	H5N1	environment	China	2009/01/06	L	V	A	S→N	G	H	L	W
AEO89293	A/environment/Xinjiang/6/2009	H5N1	environment	China	2009/01/16	L	V	A	S→N	G	H	L	W
AEO89196	A/water/Hebei/1/2009	H5N1	environment	China	2009/01/06	L	V	A	S→N	G	H	L	W
AEO89207	A/water/Hebei/2/2009	H5N1	environment	China	2009/01/06	L	V	A	S→N	G	H	L	W
AEO89217	A/water/Hebei/3/2009	H5N1	environment	China	2009/01/06	L	V	A	S→N	G	H	L	W
AEO89304	A/water/Hunan/3/2009	H5N1	environment	China	2009/01/16	L	V	A	S→N	G	H	L	W
AEV40269	A/chicken/Hebei/1102/2010	H5N2	Avian	China	2010/12/	L	V	A	S→N	G	H	L	W
AFR53951	A/chicken/Huadong/4/2008	H5N1	Avian	China	2008/12/	L	V	A	S→N	G	H	L	W
AFK13860	A/condor/Guangdong/139/2003	H5N1		China	2003/01/23	L	V→A	A	S	G	H	L	W
AEV40271	A/duck/Eastern China/1111/2011	H5N2	Avian	China	2011/01/	L	V	A	S→N	G	H	L	W
AFK13937	A/duck/Jiangsu/k1203/2010	H5N8	Avian	China	2010/12/05	L	V	A	S→N	G	H	L	W
AFR42690	A/duck/Jiangsu/m234/2012	H5N2	Avian	China	2012/01/18	L	V	A	S→N	G	H	L	W
AEV40273	A/goose/Eastern China/1112/2011	H5N2	Avian	China	2011/01/	L	V	A	S→N	G	H	L	W
AGC96302	A/goose/Guangdong/1051/2008	H5N1	Avian	China	2008//	L	V	A	S→N	G	H	L	W
AFK13948	A/goose/Guangdong/k0103/2010	H5N5	Avian	China	2010/01/27	L	V	A	S→N	G	H	L	W
AFK13970	A/goose/Shandong/k1204/2009	H5N5	Avian	China	2009/12/16	L	V	A	S→N	G	H	L	W
AFK73131	A/parrot/Guangdong/C99/2005	H5N1	Avian	China	2005/02/01	L	V	A	S→N	G	H	L	W
AFK13959	A/quail/Jiangsu/k0104/2010	H5N5	Avian	China	2010/01/08	L	V	A	S→N	G	H	L	W
AGN53181	A/chicken/Jiangsu/1001/2013	H5N2	Avian	China	2013-04-12	L	V	A	S→N	G	H	L	W
AGX00868	A/chicken/Ningxia/222/2012	H5N1	Avian	China	2012-04-13	L	V	A	S→N	G	H	L	W
AGO87271	A/duck/Hunan/S4234/2011	H5N1	Avian	China	2011-11-13	L	V	A	S→N	G	H	L	W
AGH25302	A/swine/Jiangsu/1/2008	H5N1	Swine	China	2008-12-01	L	V	A	S→N	G	H	L	W
AFR60941	A/wild duck/Fujian/1/2011	H5N1	Avian	China	2011-03-10	L	V	A	S→N	G	H	L	W
AFR60930	A/wild duck/Fujian/2/2011	H5N1	Avian	China	2011-03-11	L	V	A	S→N	G	H	L	W
AFR60996	A/wild duck/Shandong/1/2011	H5N1	Avian	China	2011-04-12	L	V	A	S→N	G	H	L	W
AFR60985	A/wild duck/Shandong/2/2011	H5N1	Avian	China	2011-04-13	L	V	A	S→N	G	H	L	W
AFR60974	A/wild duck/Shandong/628/2011	H5N1	Avian	China	2011-04-14	L	V	A	S→N	G	H	L	W
ACY80459	A/yellow-headed Amazon/California/500658/2007	H5N2	Avian	USA	2007//	L→F	V→M	A	S→N	G	H	L	W
ABP35630	A/chicken/Laos/7191/2004	H5N1	Avian	Laos	2004/01/	L→F	V	A	S→N	G	H	L	W
ACH88908	A/chicken/Laos/P0171/2007	H5N1	Avian	Laos	2007//	L	V	A	S→N	G	H	L	W
ACR49478	A/chicken/Laos/13/2008	H5N1	Avian	Laos	2008//	L	V	A	S→N	G	H	L	W
ACR49500	A/chicken/Laos/17/2008	H5N1	Avian	Laos	2008//	L	V	A	S→N	G	H	L	W
ACR49511	A/chicken/Laos/33/2008	H5N1	Avian	Laos	2008//	L	V	A	S→N	G	H	L	W
ACR49522	A/chicken/Laos/35/2008	H5N1	Avian	Laos	2008//	L	V	A	S→N	G	H	L	W
ACR49533	A/chicken/Laos/37/2008	H5N1	Avian	Laos	2008//	L	V	A	S→N	G	H	L	W
ABY88909	A/chicken/Malaysia/5223/2007	H5N1	Avian	Malaysia	2007//	L	V	A	S→N	G	H	L	W
ABO30358	A/goose/Cambodia/28/2004	H5N1	Avian	Cambodia	2004/01/16	L→I	V	A	S→N	G	H	L	W
ADR78653	A/Cambodia/408008/2005	H5N1	Human	Cambodia	2005/04/07	L→I	V	A	S→N	G	H	L	W
ADM95432	A/Cambodia/P0322095/2005	H5N1	Human	Cambodia	2005/03/22	L→I	V	A	S→N	G	H	L	W
ADM95444	A/Cambodia/Q0321176/2006	H5N1	Human	Cambodia	2006/03/21	L→I	V	A	S→N	G	H	L	W
ADM95442	A/Cambodia/Q0405047/2006	H5N1	Human	Cambodia	2006/04/04	L→I	V	A	S→N	G	H	L	W
ADM95403	A/Cambodia/R0405050/2007	H5N1	Human	Cambodia	2007/04/04	L→I	V	A	S→N	G	H	L	W
ADM95397	A/Cambodia/S1211394/2008	H5N1	Human	Cambodia	2008/12/11	L→I	V	A	S→N	G	H	L	W
ADM95412	A/chicken/Cambodia/013LC1b/2005	H5N1	Avian	Cambodia	2005/02/04	L→I	V	A	S→N	G	H	L	W
ADM95416	A/chicken/Cambodia/013LC2b/2005	H5N1	Avian	Cambodia	2005/02/04	L→I	V	A	S→N	G	H	L	W
ADM95410	A/chicken/Cambodia/022LC1b/2005	H5N1	Avian	Cambodia	2005/02/09	L→I	V	A	S→N	G	H	L	W
ADM95414	A/chicken/Cambodia/022LC2b/2005	H5N1	Avian	Cambodia	2005/02/09	L→I	V	A	S→N	G	H	L	W
ADM95408	A/chicken/Cambodia/022LC3b/2005	H5N1	Avian	Cambodia	2005/02/09	L→I	V	A	S→N	G	H	L	W
ADO29506	A/chicken/Cambodia/047LC3/2005	H5N1	Avian	Cambodia	2005//	L→I	V	A	S→N	G	H	L	W
ADM95406	A/chicken/Cambodia/047LC3b/2005	H5N1	Avian	Cambodia	2005/03/24	L→I	V	A	S→N	G	H	L	W
ADM95436	A/chicken/Cambodia/LC/2006	H5N1	Avian	Cambodia	2006/03/24	L→I	V	A	S→N	G	H	L	W
ADM95401	A/chicken/Cambodia/LC1AL/2007	H5N1	Avian	Cambodia	2007/09/04	L→I	V	A	S→N	G	H	L	W
ADM95399	A/chicken/Cambodia/LC3AL/2007	H5N1	Avian	Cambodia	2007/09/04	L→I	V	A	S→N	G	H	L	W
ADM95434	A/duck/Cambodia/D14AL/2006	H5N1	Avian	Cambodia	2006/02/04	L→I	V	A	S→N	G	H	L	W
ADM95426	A/duck/Cambodia/D1KC167/2006	H5N1	Avian	Cambodia	2006/08/	L→I	V	A	S→N	G	H	L	W
ADM95430	A/duck/Cambodia/D1PV/2006	H5N1	Avian	Cambodia	2006/08/07	L→I	V	A	S→N	G	H	L	W
ADM95438	A/duck/Cambodia/D2KC/2006	H5N1	Avian	Cambodia	2006/02/21	L→I	V	A	S→N	G	H	L	W
ADM95424	A/duck/Cambodia/D2KC167/2006	H5N1	Avian	Cambodia	2006/08/	L→I	V	A	S→N	G	H	L	W
ADM95440	A/duck/Cambodia/D2KP/2006	H5N1	Avian	Cambodia	2006/03/24	L→I	V	A	S→N	G	H	L	W
ADM95422	A/duck/Cambodia/D3KC167/2006	H5N1	Avian	Cambodia	2006//	L→I	V	A	S→N	G	H	L	W
ADM95428	A/duck/Cambodia/D3PV/2006	H5N1	Avian	Cambodia	2006/08/07	L→I	V	A	S→N	G	H	L	W
ADM95420	A/duck/Cambodia/D4KC167/2006	H5N1	Avian	Cambodia	2006/08/	L→I	V	A	S→N	G	H	L	W
ADM95418	A/duck/Cambodia/D5KC167/2006	H5N1	Avian	Cambodia	2006/08/	L→I	V	A	S→N	G	H	L	W
ADO29513	A/goose/Cambodia/022b/2005	H5N1	Avian	Cambodia	2005//	L→I	V	A	S→N	G	H	L	W
BAK20424	A/Cambodia/408008/2005	H5N1	Human	Cambodia	2005//	L→I	V	A	S→N	G	H	L	W
AEN68743	A/Cambodia/U0417030/2010	H5N1	Human	Cambodia	2010/04/17	L→I	V	A	S→N	G	H	L	W
AEN68749	A/Cambodia/V0401301/2011	H5N1	Human	Cambodia	2011/03/31	L→I	V	A	S→N	G	H	L	W
AEN68753	A/Cambodia/V0606311/2011	H5N1	Human	Cambodia	2011/06/06	L→I	V	A	S→N	G	H	L	W
AFF59191	A/Cambodia/V0719348/2011	H5N1	Human	Cambodia	2011/07/19	L→I	V	A	S→N	G	H	L	W
AFF59186	A/Cambodia/V0813302/2011	H5N1	Human	Cambodia	2011/08/18	L→I	V	A	S→N	G	H	L	W
AFF59155	A/Cambodia/W0112303/2012	H5N1	Human	Cambodia	2012/01/10	L→I	V	A	S→N	G	H	L	W
AFF59169	A/chicken/Cambodia/083LC/2011	H5N1	Avian	Cambodia	2011/09/08	L→I	V	A	S→N	G	H	L	W
AEN68773	A/chicken/Cambodia/67F1/2008	H5N1	Avian	Cambodia	2008/03/07	L→I	V	A	S→N	G	H	L	W
AEN68755	A/chicken/Cambodia/67F4/2008	H5N1	Avian	Cambodia	2008/03/07	L→I	V→A	A	S→N	G	H	L	W
AEN68775	A/chicken/Cambodia/67F8/2008	H5N1	Avian	Cambodia	2008/03/07	L→I	V→A	A	S→N	G	H	L	W
AEN68769	A/chicken/Cambodia/PV025LC2/2010	H5N1	Avian	Cambodia	2010/04/23	L→I	V	A	S→N	G	H	L	W
AEN68763	A/chicken/Cambodia/TKCMB1F/2010	H5N1	Avian	Cambodia	2010/01/28	L→I	V	A	S→N	G	H	L	W
AEN68765	A/chicken/Cambodia/TKCMB5T/2010	H5N1	Avian	Cambodia	2010/01/28	L→I	V	A	S→N	G	H	L	W
AEN68767	A/chicken/Cambodia/TKCMB8F/2010	H5N1	Avian	Cambodia	2010/01/28	L→I	V	A	S→N	G	H	L	W
AEN68757	A/chicken/Cambodia/TLC1/2009	H5N1	Avian	Cambodia	2009/12/18	L→I	V	A	S→N	G	H	L	W
AEN68759	A/chicken/Cambodia/TLC2/2009	H5N1	Avian	Cambodia	2009/12/18	L→I	V	A	S→N	G	H	L	W
AFE03180	A/duck/Cambodia/072D1/2011	H5N1	Avian	Cambodia	2011/07/23	L→I	V	A	S→N	G	H	L	W
AFF59201	A/duck/Cambodia/072D6/2011	H5N1	Avian	Cambodia	2011/07/23	L→I	V	A	S→N	G	H	L	W
AFF59180	A/duck/Cambodia/083D1/2011	H5N1	Avian	Cambodia	2011/09/08	L→I	V	A	S→N	G	H	L	W
AEN68777	A/duck/Cambodia/PV027D1/2010	H5N1	Avian	Cambodia	2010/04/30	L→I	V	A	S→N	G	H	L	W
AEN68761	A/duck/Cambodia/TK05D8T/2010	H5N1	Avian	Cambodia	2010/02/12	L→I	V	A	S→N	G	H	L	W
AFD32731	A/environment/Cambodia/C425D/2011	H5N1	environment	Cambodia	2011/04/26	L→I	V	A	S→N	G	H	L	W
AFD32725	A/environment/Cambodia/C53W/2011	H5N1	environment	Cambodia	2011/03/23	L→I	V	A	S→N	G	H	L	W
AFD32727	A/environment/Cambodia/C57W/2011	H5N1	environment	Cambodia	2011/03/23	L→I	V	A	S→N	G	H	L	W
AFD32729	A/environment/Cambodia/C85W/2011	H5N1	environment	Cambodia	2011/03/30	L→I	V	A	S→N	G	H	L	W
AFE03170	A/heron/Cambodia/TM068/2011	H5N1	Avian	Cambodia	2011/07/14	L→I	V	A	S→N	G	H	L	W
AFE03159	A/marabou stork/Cambodia/TM068/2011	H5N1	Avian	Cambodia	2011/07/14	L→I	V	A	S→N	G	H	L	W
ACI62850	A/falcon/Saudi Arabia/D1936/2007	H5N1	Avian	Saudi Arabia/	2007//	L	V	A	S→N	G	H	L	W
ACB47238	A/turkey/Saudi Arabia/6732-6/2007	H5N1	Avian	Saudi Arabia	2007//	L	V	A	S→N	G	H	L	W
AAT70506	A/Ck/Indonesia/2A/2003	H5N1	Avian	Indonesia	2003//	L	V	A	S→N	G	H	L	W
AAT70514	A/Ck/Thailand/73/2004	H5N1	Avian	Indonesia	2004//	L→I	V	A	S→N	G	H	L	W
AAT70516	A/Ck/Thailand/9.1/2004	H5N1	Avian	Indonesia	2004//	L→I	V	A	S→N	G	H	L	W
ABI36059	A/Indonesia/CDC184/2005	H5N1	Human	Indonesia	2005/11/08	L	V	A	S→N	G	H	L	W
ABI36083	A/Indonesia/CDC287E/2005	H5N1	Human	Indonesia	2005/12/13	L	V→A	A	S	G	H	L	W
ABI36061	A/Indonesia/CDC292T/2005	H5N1	Human	Indonesia	2005/12/15	L	V→A	A	S	G	H	L	W
ABI36063	A/Indonesia/CDC326/2006	H5N1	Human	Indonesia	2006/01/15	L	V→A	A	S	G	H	L	W
ABI36067	A/Indonesia/CDC326N/2006	H5N1	Human	Indonesia	2006/01/17	L	V→A	A	S	G	H	L	W
ABI36065	A/Indonesia/CDC326T/2006	H5N1	Human	Indonesia	2006/01/16	L	V→A	A	S	G	H	L	W
ABI36069	A/Indonesia/CDC329/2006	H5N1	Human	Indonesia	2006/01/14	L	V→A	A	S	G	H	L	W
ABI36071	A/Indonesia/CDC357/2006	H5N1	Human	Indonesia	2006/01/30	L	V→A	A	S→N	G	H	L	W
ABI36202	A/Indonesia/CDC523/2006	H5N1	Human	Indonesia	2006/03/23	L	V→A	A	S	G	H	L	W
ABI36277	A/Indonesia/CDC523E/2006	H5N1	Human	Indonesia	2006/03/23	L	V→A	A	S	G	H	L	W
ABI36484	A/Indonesia/CDC523T/2006	H5N1	Human	Indonesia	2006/03/23	L	V→A	A	S	G	H	L	W
ABI36297	A/Indonesia/CDC582/2006	H5N1	Human	Indonesia	2006/04/26	L	V→A	A	S	G	H	L	W
ABI36148	A/Indonesia/CDC594/2006	H5N1	Human	Indonesia	2006/05/09	L	V	A	S→N	G	H	L	W
ABI36159	A/Indonesia/CDC595/2006	H5N1	Human	Indonesia	2006/05/09	L	V	A	S→N	G	H	L	W
ABI36170	A/Indonesia/CDC596/2006	H5N1	Human	Indonesia	2006/05/10	L	V	A	S→N	G	H	L	W
ABI36181	A/Indonesia/CDC597/2006	H5N1	Human	Indonesia	2006/05/10	L	V	A	S→N	G	H	L	W
ABI36191	A/Indonesia/CDC599/2006	H5N1	Human	Indonesia	2006/05/11	L	V	A	S→N	G	H	L	W
ABI36425	A/Indonesia/CDC599N/2006	H5N1	Human	Indonesia	2006/05/12	L	V	A	S→N	G	H	L	W
ABI36313	A/Indonesia/CDC610/2006	H5N1	Human	Indonesia	2006/05/11	L	V→A	A	S	G	H	L	W
ABI36368	A/Indonesia/CDC625/2006	H5N1	Human	Indonesia	2006/05/21	L	V	A	S→N	G	H	L	W
ABI36412	A/Indonesia/CDC625L/2006	H5N1	Human	Indonesia	2006/05/22	L	V	A	S→N	G	H	L	W
ABI36379	A/Indonesia/CDC634/2006	H5N1	Human	Indonesia	2006/05/23	L	V→A	A	S	G	H	L	W
ABI36390	A/Indonesia/CDC634P/2006	H5N1	Human	Indonesia	2006/05/23	L	V→A	A	S	G	H	L	W
ABI36401	A/Indonesia/CDC634T/2006	H5N1	Human	Indonesia	2006/05/23	L	V→A	A	S	G	H	L	W
ABI36475	A/Indonesia/CDC644/2006	H5N1	Human	Indonesia	2006/05/30	L	V→A	A	S	G	H	L	W
ABI36464	A/Indonesia/CDC644T/2006	H5N1	Human	Indonesia	2006/05/29	L	V→A	A	S	G	H	L	W
ABI36434	A/Indonesia/CDC669/2006	H5N1	Human	Indonesia	2006/06/13	L	V→A	A	S	G	H	L	W
ABI36445	A/Indonesia/CDC669P/2006	H5N1	Human	Indonesia	2006/06/13	L	V→A	A	S	G	H	L	W
ABI36456	A/Indonesia/CDC699/2006	H5N1	Human	Indonesia	2006/07/06	L	V→A	A	S	G	H	L	W
ABI49400	A/Indonesia/CDC739/2006	H5N1	Human	Indonesia	2006/08/05	L	V→A	A	S	G	H	L	W
ABI49411	A/Indonesia/CDC742/2006	H5N1	Human	Indonesia	2006/08/07	L	V→A	A	S	G	H	L	W
ABI49419	A/Indonesia/CDC759/2006	H5N1	Human	Indonesia	2006//	L	V→A	A	S	G	H	L	W
ABL31748	A/Indonesia/CDC835/2006	H5N1	Human	Indonesia	2006/09/22	L	V→A	A	S	G	H	L	W
ABL31759	A/Indonesia/CDC836/2006	H5N1	Human	Indonesia	2006/09/24	L	V→A	A	S	G	H	L	W
ABL31770	A/Indonesia/CDC836T/2006	H5N1	Human	Indonesia	2006/09/24	L	V→A	A	S	G	H	L	W
ABL31784	A/Indonesia/CDC887/2006	H5N1	Human	Indonesia	2006/10/14	L	V→A	A	S	G	H	L	W
ABL07012	A/Indonesia/CDC938/2006	H5N1	Human	Indonesia	2006/11/10	L	V→A	A	S	G	H	L	W
ABL07023	A/Indonesia/CDC938E/2006	H5N1	Human	Indonesia	2006/11/10	L	V→A	A	S	G	H	L	W
ABL07034	A/Indonesia/CDC940/2006	H5N1	Human	Indonesia	2006/11/12	L	V→A	A	S	G	H	L	W
ABF01801	A/chicken/Dairi/BPPVI/2005	H5N1	Avian	Indonesia	2005//	L	V	A	S→N	G	H	L	W
ABF01803	A/chicken/Deli Serdang/BPPVI/2005	H5N1	Avian	Indonesia	2005//	L	V	A	S→N	G	H	L	W
ABI36037	A/chicken/Indonesia/CDC24/2005	H5N1	Avian	Indonesia	2005/10/04	L	V→A	A	S	G	H	L	W
ABI36027	A/chicken/Indonesia/CDC25/2005	H5N1	Avian	Indonesia	2005/10/04	L	V→A	A	S	G	H	L	W
ABF01797	A/chicken/Simalanggang/BPPVI/2005	H5N1	Avian	Indonesia	2005//	L	V	A	S→N	G	H	L	W
ABF01805	A/chicken/Tarutung/BPPVI/2005	H5N1	Avian	Indonesia	2005//	L	V	A	S→N	G	H	L	W
ABF01799	A/chicken/Tebing Tinggi/BPPVI/2005	H5N1	Avian	Indonesia	2005//	L	V	A	S→N	G	H	L	W
ABI36073	A/feline/Indonesia/CDC1/2006	H5N1	Cat	Indonesia	2006/1/22	L	V→A	A	S	G	H	L	W
ABW06328	A/Indonesia/239H/2005	H5N1	Human	Indonesia	2005//	L	V→A	A	S	G	H	L	W
ABW06349	A/Indonesia/160H/2005	H5N1	Human	Indonesia	2005/11/08	L	V	A	S→N	G	H	L	W
ABW06317	A/Indonesia/245H/2005	H5N1	Human	Indonesia	2005//	L	V→A	A	S	G	H	L	W
ABW06306	A/Indonesia/283H/2006	H5N1	Human	Indonesia	2006/01/14	L	V→A	A	S	G	H	L	W
ABW06297	A/Indonesia/286H/2006	H5N1	Human	Indonesia	2006/01/14	L	V→A	A	S	G	H	L	W
ABW06268	A/Indonesia/292H/2006	H5N1	Human	Indonesia	2006//	L	V→A	A	S	G	H	L	W
ABW06278	A/Indonesia/304H/2006	H5N1	Human	Indonesia	2006/01/30	L	V→A	A	S	G	H	L	W
ABW06235	A/Indonesia/534H/2006	H5N1	Human	Indonesia	2006/05/09	L	V	A	S→N	G	H	L	W
ABW06202	A/Indonesia/535H/2006	H5N1	Human	Indonesia	2006/05/10	L	V	A	S→N	G	H	L	W
ABW06191	A/Indonesia/536H/2006	H5N1	Human	Indonesia	2006/05/09	L	V	A	S→N	G	H	L	W
ABW06213	A/Indonesia/538H/2006	H5N1	Human	Indonesia	2006/05/09	L	V	A	S→N	G	H	L	W
ABW06171	A/Indonesia/542H/2006	H5N1	Human	Indonesia	2006/05/10	L	V→A	A	S	G	H	L	W
ABW06180	A/Indonesia/546H/2006	H5N1	Human	Indonesia	2006/05/13	L	V	A	S→N	G	H	L	W
ABW06162	A/Indonesia/560H/2006	H5N1	Human	Indonesia	2006/05/20	L	V	A	S→N	G	H	L	W
ABW06224	A/Indonesia/567H/2006	H5N1	Human	Indonesia	2006/05/29	L	V→A	A	S	G	H	L	W
ABW06119	A/Indonesia/583H/2006	H5N1	Human	Indonesia	2006/06/13	L	V→A	A	S	G	H	L	W
ABW06379	A/Indonesia/6/2005	H5N1	Human	Indonesia	2005//	L	V→A	A	S	G	H	L	W
ABW06141	A/Indonesia/604H/2006	H5N1	Human	Indonesia	2006/07/06	L	V→A	A	S	G	H	L	W
ABM90438	A/Indonesia/CDC1031/2007	H5N1	Human	Indonesia	2007/01/05	L	V→A	A	S	G	H	L	W
ABM90471	A/Indonesia/CDC1031RE2/2007	H5N1	Human	Indonesia	2007/01/05	L	V→A	A	S	G	H	L	W
ABM90449	A/Indonesia/CDC1031T/2007	H5N1	Human	Indonesia	2007/01/05	L	V→A	A	S	G	H	L	W
ABM90460	A/Indonesia/CDC1031T2/2007	H5N1	Human	Indonesia	2007/01/06	L	V→A	A	S	G	H	L	W
ABM90482	A/Indonesia/CDC1032/2007	H5N1	Human	Indonesia	2007/01/06	L	V→A	A	S	G	H	L	W
ABM90493	A/Indonesia/CDC1032N/2007	H5N1	Human	Indonesia	2007/01/07	L	V→A	A	S	G	H	L	W
ABM90504	A/Indonesia/CDC1032T/2007	H5N1	Human	Indonesia	2007/01/07	L	V→A	A	S	G	H	L	W
ABM90515	A/Indonesia/CDC1046/2007	H5N1	Human	Indonesia	2007/01/11	L	V→A	A	S→N	G	H	L	W
ABM90526	A/Indonesia/CDC1046T/2007	H5N1	Human	Indonesia	2007/01/11	L	V→A	A	S→N	G	H	L	W
ABM90537	A/Indonesia/CDC1047/2007	H5N1	Human	Indonesia	2007/01/12	L	V→A	A	S→N	G	H	L	W
ABM90548	A/Indonesia/CDC1047S/2007	H5N1	Human	Indonesia	2007/01/12	L	V→A	A	S→N	G	H	L	W
ABS00907	A/Indonesia/CDC561/2006	H5N1	Human	Indonesia	2006//	L	V→A	A	S	G	H	L	W
ABS00909	A/Indonesia/CDC60/2005	H5N1	Human	Indonesia	2005//	L	V→A	A	S	G	H	L	W
ABO30345	A/chicken/Indonesia/7/2003	H5N1	Avian	Indonesia	2003/12/20	L	V	A	S→N	G	H	L	W
ACR48965	A/chicken/Central Java/UT3091/2005	H5N1	Avian	Indonesia	2005//	L	V→A	A	S	G	H	L	W
ACR48945	A/chicken/East Java/UT1006/2003	H5N1	Avian	Indonesia	2003/11/15	L	V	A	S→N	G	H	L	W
ACR48967	A/chicken/East Java/UT6016/2006	H5N1	Avian	Indonesia	2006/11/	L	V→A	A	S	G	H	L	W
ACR48969	A/chicken/East Java/UT6019/2006	H5N1	Avian	Indonesia	2006/11/	L	V→A	A	S	G	H	L	W
ACR48977	A/chicken/East Java/UT6031/2007	H5N1	Avian	Indonesia	2007/01/	L	V→A	A	S	G	H	L	W
ACZ48052	A/chicken/Indonesia/8/2003	H5N1	Avian	Indonesia	2003//	L	V	A	S→N	G	H	L	W
ACZ48054	A/chicken/Indonesia/9/2003	H5N1	Avian	Indonesia	2003//	L	V	A	S→N	G	H	L	W
ADI46366	A/swine/Banten/UT6008/2007	H5N1	swine	Indonesia	2007//	L	V→A	A	S	G	H	L	W
ADI46360	A/swine/East Java/UT6003/2006	H5N1	swine	Indonesia	2006//	L	V→A	A	S	G	H	L	W
ADI46370	A/swine/East Java/UT6012/2007	H5N1	swine	Indonesia	2007//	L	V→A	A	S	G	H	L	W
ADI46374	A/swine/North Sumatra/UT6034/2007	H5N1	swine	Indonesia	2007//	L	V→A	A	S	G	H	L	W
ADI46372	A/swine/South Kalimantan/UT6015/2006	H5N1	swine	Indonesia	2006//	L	V→A	A	S	G	H	L	W
ADB07986	A/Muscovy duck/West Java/Bgr-Cw/2005	H5N1	Avian	Indonesia	2005/01/	L	V→A	A	S	G	H	L	W
ADB07978	A/Muscovy duck/West Java/Bks3/2007	H5N1	Avian	Indonesia	2007/01/	L	V→A	A	S	G	H	L	W
ADB07964	A/chicken/Banten/Srg-Fadh/2008	H5N1	Avian	Indonesia	2008/01/	L	V→A	A	S	G	H	L	W
ADB07974	A/chicken/Inhu/BPPVRII/2007	H5N1	Avian	Indonesia	2007/06/18	L	V→A	A	S	G	H	L	W
ADB07972	A/chicken/Jakarta/DKI-Nurs/2007	H5N1	Avian	Indonesia	2007/01/04	L	V→A	A	S	G	H	L	W
ADB07976	A/chicken/Pessel/BPPVRII/2007	H5N1	Avian	Indonesia	2007/03/07	L	V→A	A	S	G	H	L	W
ADB07966	A/chicken/West Java/Smi-Acul/2008	H5N1	Avian	Indonesia	2008/01/18	L	V→A	A	S	G	H	L	W
ADB07958	A/chicken/West Java/Smi-Biot/2008	H5N1	Avian	Indonesia	2008/07/30	L	V→A	A	S→N	G	H	L	W
ADB07970	A/chicken/West Java/Smi-Hj18/2007	H5N1	Avian	Indonesia	2007/08/	L	V→A	A	S→N	G	H	L	W
ADB07962	A/chicken/West Java/Smi-M1/2008	H5N1	Avian	Indonesia	2008/06/20	L	V→A	A	S→N	G	H	L	W
ADB07960	A/chicken/West Java/Smi-M6/2008	H5N1	Avian	Indonesia	2008/06/20	L	V→A	A	S→N	G	H	L	W
ADB07968	A/chicken/West Java/Smi-Sud1/2007	H5N1	Avian	Indonesia	2007/08/06	L	V→A	A	S→N	G	H	L	W
ADB07980	A/duck/Jakarta/Slmt306/2006	H5N1	Avian	Indonesia	2006/09/	L	V→A	A	S	G	H	L	W
ADB07982	A/muscovy duck/Jakarta/Sum106/2006	H5N1	Avian	Indonesia	2006/09/	L	V→A	A	S	G	H	L→K	W
ABI85129	A/chicken/Queretaro/14588-19/1995	H5N2	Avian	Mexico	1995/01/09	L	V	A	S→N	G	H	L	W
ACL79985	A/chicken/Chiapas/28159-488/1995	H5N2	Avian	Mexico	1995//	L	V	A	S→N	G	H	L	W
ACL80017	A/chicken/Guanajuato/28159-331/1995	H5N2	Avian	Mexico	1995//	L	V	A	S→N	G	H	L	W
ACZ48186	A/chicken/Guanajuato/28159-546/1995	H5N2	Avian	Mexico	1995//	L	V	A	S→N	G	H	L	W
ACL79977	A/chicken/Hidalgo/28159-460/1995	H5N2	Avian	Mexico	1995//	L	V	A	S→N	G	H	L	W
ACL79948	A/chicken/Jalisco/14589-660/1994	H5N2	Avian	Mexico	1994//	L	V	A	S→N	G	H	L	W
ACL80001	A/chicken/Jalisco/28159-600/1995	H5N2	Avian	Mexico	1995//	L	V	A	S→N	G	H	L	W
ACZ48188	A/chicken/Mexico/31381-991/1994	H5N2	Avian	Mexico	1994//	L→F	V	A	S	G	H	L	W
ACL80009	A/chicken/Michoacan/28159-530/1995	H5N2	Avian	Mexico	1995//	L	V	A	S→N	G	H	L	W
ACL79939	A/chicken/Queretero/14588-19/1995	H5N2	Avian	Mexico	1995//	L	V	A	S→N	G	H	L	W
ACZ48216	A/chicken/Queretero/22019-853/1996	H5N2	Avian	Mexico	1996//	L	V	A	S→N	G	H	L	W
ACL79993	A/chicken/Queretero/7653-20/1995	H5N2	Avian	Mexico	1995//	L	V	A	S→N	G	H	L	W
ACZ48206	A/chicken/Tabasco/234-8289/1998	H5N2	Avian	Mexico	1998//	L	V	A	S→N	G	H	L	W
ADM33953	A/chicken/Bangladesh/1151-9/2010	H5N1	Avian	Bangladesh	2010//	L	V	A	S→N	G	H	L	W
AGC96285	A/chicken/Bangladesh/10410/2011	H5N1	Avian	Bangladesh	2011//	L	V	A	S→N	G	H	L	W
AGG52893	A/chicken/Bangladesh/12VIR-7140-5/2012	H5N1	Avian	Bangladesh	2012/01/21	L	V→A	A	S→N	G	H	L	W
AGG52899	A/chicken/Bangladesh/12VIR-7140-8/2012	H5N1	Avian	Bangladesh	2012/02/14	L	V→A	A	S	G	H	L	W
AFK10238	A/chicken/India/241272/2010	H5N1	Avian	India	2010/01/18	L	V	A	S→N	G	H	L	W
BAF37965	A/chicken/Ibaraki/1/2005	H5N2	Avian	Japan	2005//	L→F	V	A	S→N	G	H	L	W
ABB54697	A/crested eagle/Belgium/01/2004	H5N1	Avian	Belgium	2004//	L→I	V	A	S→N	G	H	L	W
ABI84972	A/tern/South Africa/1961	H5N3	Avian	South Africa	1961//	L	V	A	S→N	G	H	L	W
ACU16668	A/chicken/Egypt/083/2008	H5N1	Avian	Egypt	2008/01/02	L	V	A	S→N	G	H	L	W
ACR58642	A/chicken/Egypt/0836/2008	H5N1	Avian	Egypt	2008/01/15	L	V	A	S→N	G	H	L	W
ADL57399	A/chicken/Egypt/9402-CLEVB213/2007	H5N1	Avian	Egypt	2007//	L	V	A	S→N	G	H	L	W
CBW54857	A/chicken/Egypt/1/2008	H5N1	Avian	Egypt	2008//	L	V	A	S→N	G	H	L	W
CBW54859	A/chicken/Egypt/1/2009	H5N1	Avian	Egypt	2009//	L	V	A	S→N	G	H	L	W
CBW54861	A/chicken/Egypt/Q1011/2010	H5N1	Avian	Egypt	2010//	L	V	A	S→N	G	H	L	W
CBW54863	A/chicken/Egypt/Q1182/2010	H5N1	Avian	Egypt	2010//	L	V	A	S→N	G	H	L	W
CBW54865	A/chicken/Egypt/Q1185/2010	H5N1	Avian	Egypt	2010//	L	V	A	S→N	G	H	L	W
AFP99804	A/chicken/Egypt/07202-NLQP/2007	H5N1	Avian	Egypt	2007/12/19	L	V	A	S→N	G	H	L	W
AFP99808	A/chicken/Egypt/0859-NLQP/2008	H5N1	Avian	Egypt	2008/01/31	L	V	A	S→N	G	H	L	W
AFP99816	A/chicken/Egypt/09519S-NLQP/2009	H5N1	Avian	Egypt	2009/05/09	L	V	A	S→N	G	H	L	W
AFP99824	A/chicken/Egypt/10127s/2010	H5N1	Avian	Egypt	2010/02/24	L	V	A	S→N	G	H	L	W
AFP99826	A/chicken/Egypt/1031/2010	H5N1	Avian	Egypt	2010/01/29	L	V	A	S→N	G	H	L	W
AFP99828	A/chicken/Egypt/115AD/2011	H5N1	Avian	Egypt	2011/02/26	L	V	A	S→N	G	H	L	W
AGC96331	A/chicken/Egypt/Q1995D/2010	H5N1	Avian	Egypt	2010/07/23	L	V	A	S→N	G	H	L	W
AFW17402	A/chicken/El Fayoum/CAI31/2010	H5	Avian	Egypt	2010/03/01	L	V	A	S→N	G	H	L	W
AFW18209	A/chicken/El Fayoum/CAI45/2011	H5	Avian	Egypt	2011/06/07	L	V	A	S→N	G	H	L	W
AFW18316	A/chicken/Giza/CAI15/2008	H5N1	Avian	Egypt	2008/06/01	L	V	A	S→N	G	H	L	W
AFW18327	A/chicken/Giza/CAI17/2009	H5N1	Avian	Egypt	2009/07/01	L	V	A	S→N	G	H	L	W
AFW18371	A/chicken/Giza/CAI22/2008	H5N1	Avian	Egypt	2008/06/30	L	V	A	S→N	G	H	L	W
AFW18382	A/chicken/Giza/CAI23/2008	H5N1	Avian	Egypt	2008/06/30	L	V	A	S→N	G	H	L	W
AFW18393	A/chicken/Giza/CAI24/2008	H5N1	Avian	Egypt	2008/09/30	L	V	A	S→N	G	H	L	W
AFW17424	A/chicken/Giza/CAI37/2009	H5N1	Avian	Egypt	2009/05/20	L	V	A	S→N	G	H	L	W
AFW18250	A/chicken/Giza/CAI6/2008	H5N1	Avian	Egypt	2008/07/01	L	V	A	S→N	G	H	L	W
AFW18261	A/chicken/Giza/CAI7/2008	H5N1	Avian	Egypt	2008/03/01	L	V	A	S→N	G	H	L	W
AFW18272	A/chicken/Giza/CAI8/2008	H5N1	Avian	Egypt	2008/04/01	L	V	A	S→N	G	H	L	W
AFW18283	A/chicken/Menofia/CAI10/2010	H5N1	Avian	Egypt	2010/09/01	L	V	A	S→N	G	H	L	W
AFW17369	A/chicken/Menofia/CAI28/2009	H5N1	Avian	Egypt	2009/10/01	L	V	A	S→N	G	H	L	W
AFW17380	A/chicken/Menofia/CAI29/2009	H5N1	Avian	Egypt	2009/10/01	L	V	A	S→N	G	H	L	W
AFW17391	A/chicken/Menofia/CAI30/2010	H5N1	Avian	Egypt	2010/03/01	L	V	A	S→N	G	H	L	W
AFW17413	A/chicken/Menofia/CAI34/2010	H5N1	Avian	Egypt	2010/04/21	L	V	A	S→N	G	H	L	W
AFW18415	A/chicken/Menofia/CAI35/2010	H5N1	Avian	Egypt	2010/04/21	L	V	A	S→N	G	H	L	W
AFW18426	A/chicken/Menofia/CAI36/2010	H5N1	Avian	Egypt	2010/04/21	L	V	A	S→N	G	H	L	W
AFW18448	A/chicken/Menofia/CAI39/2010	H5N1	Avian	Egypt	2010/03/03	L	V	A	S→N	G	H	L	W
AFW18185	A/chicken/Menofia/CAI42/2009	H5N1	Avian	Egypt	2009/05/25	L	V	A	S→N	G	H	L	W
AFW18196	A/chicken/Menofia/CAI43/2009	H5N1	Avian	Egypt	2009/05/25	L	V	A	S→N	G	H	L	W
AFW18294	A/chicken/Qalubia/CAI12/2008	H5N1	Avian	Egypt	2008/06/30	L	V	A	S→N	G	H	L	W
AFW18305	A/chicken/Qalubia/CAI14/2008	H5N1	Avian	Egypt	2008/03/01	L	V	A	S→N	G	H	L	W
AFW17334	A/chicken/Qalubia/CAI18/2008	H5N1	Avian	Egypt	2008/06/30	L	V	A	S→N	G	H	L	W
AFW18338	A/chicken/Qalubia/CAI19/2008	H5N1	Avian	Egypt	2008/06/30	L	V	A	S→N	G	H	L	W
AFW18349	A/chicken/Qalubia/CAI20/2008	H5N1	Avian	Egypt	2008/06/30	L	V	A	S→N	G	H	L	W
AFW18360	A/chicken/Qalubia/CAI21/2008	H5N1	Avian	Egypt	2008/06/30	L	V	A	S→N	G	H	L	W
AFW18239	A/chicken/Qalubia/CAI5/2008	H5N1	Avian	Egypt	2008/06/30	L	V	A	S→N	G	H	L	W
AFW17312	A/chicken/Sharkia/CAI13/2009	H5	Avian	Egypt	2009/06/30	L	V	A	S→N	G	H	L	W
AFW17324	A/chicken/Sharkia/CAI16/2009	H5N1	Avian	Egypt	2009/06/01	L	V	A	S→N	G	H	L	W
AFW17358	A/chicken/Sharkia/CAI27/2009	H5N1	Avian	Egypt	2009/11/01	L	V	A	S→N	G	H	L	W
AFW18228	A/chicken/Sharkia/CAI3/2009	H5N1	Avian	Egypt	2009/09/01	L	V	A	S→N	G	H	L	W
AFW18437	A/chicken/Sharkia/CAI38/2009	H5N1	Avian	Egypt	2009/05/20	L	V	A	S→N	G	H	L	W
AFW18174	A/chicken/Sharkia/CAI41/2009	H5N1	Avian	Egypt	2009/05/25	L	V	A	S→N	G	H	L	W
AFW18217	A/duck/El Fayoum/CAI1/2010	H5N1	Avian	Egypt	2010/03/01	L	V	A	S→N	G	H	L	W
AFW17293	A/duck/El Fayoum/CAI9/2010	H5N1	Avian	Egypt	2010/03/01	L	V	A	S→N	G	H	L	W
AFW17303	A/duck/Qalubia/CAI11/2010	H5N1	Avian	Egypt	2010/03/01	L	V	A	S→N	G	H	L	W
ACZ48182	A/chicken/El Salvador/102711-2/2001	H5N1	Avian	El Salvador	2001//	L→F	V	A	S→N	G	H	L	W
ACZ36842	A/chicken/Guatemala/194573/2002	H5N2	Avian	Guatemala	2002//	L→F	V	A	S→N	G	H	L	W
ACZ48180	A/chicken/Guatemala/45511-1/2000	H5N2	Avian	Guatemala	2000//	L→F	V	A	S→N	G	H	L	W
ACT20724	A/chicken/Iran/53-3/2008	H5N1	Avian	Iran	2008//	L	V→A	A	S	G	H	L	W
BAH79560	A/chicken/Taiwan/1209/2003	H5N2	Avian	Taiwan	2003//	L	V	A	S→N	G	H	L	W
BAH79571	A/chicken/Taiwan/A703-1/2008	H5N2	Avian	Taiwan	2008//	L	V	A	S→N	G	H	L	W
AGO02519	A/chicken/Taiwan/0101/2012	H5N2	Avian	Taiwan	2012-01-05	L	V	A	S→N	G	H	L	W
AGO02530	A/chicken/Taiwan/A1997/2012	H5N2	Avian	Taiwan	2012-02-15	L	V	A	S→N	G	H	L	W
ACZ48230	A/tern/South Africa/1959	H5N3	Avian	South Africa	1959//	L	V	A	S→N	G	H	L	W
ACZ48232	A/tern/South Africa/1961	H5N3	Avian	South Africa	1961//	L	V	A	S→N	G	H	L	W
AER09708	A/chicken/Korea/SJ378/2011	H5N1	Avian	South korea	2011/01/	L	V	A→T	S	G	H	L	W
