# Supplementary material for: Adamantane-Resistant Influenza A Viruses in the World (1902–2013): Frequency and Distribution of M2 Gene Mutations
Source: PLoS One. 2015 Mar 13;10(3):e0119115. doi: 10.1371/journal.pone.0119115 (PMC4358984; doi:10.1371/journal.pone.0119115)
Supplement: S4 Table — (XLSX) [file pone.0119115.s004.xlsx]

## Sheet: Sheet1
S4 Table. Accession numbers and adamantane resistance mutations of M2 protein sequences from H7 subtype influenza A viruses used in this study.
Accume number	Virus name	Subtype	Host	Country/region	Isolation year	M2 adamantane resistance mutations
						L26	V27	A30	S31	G34	H37	L38	W41
AAO92786	A/Chicken/NJ/118555-2/01	H7N2	Avian	USA	2001//	L	V	A	S→N	G	H	L	W
AAD25198	A/Chicken/New York/6777-3/97	H7N2	Avian	USA	1997//	L	V→A	A	S	G	H	L	W
ACD56491	A/Guinea fowl/New York/23165-12/2005	H7N2	Avian	USA	2005/03/04	L	V→A	A	S→N	G	H	L	W
ACF22520	A/Muscovy duck/New York/23165-13/2005	H7N2	Avian	USA	2005/03/04	L	V→A	A	S→N	G	H	L	W
ACC55276	A/New York/107/2003	H7N2	Human	USA	2003//	L	V→A	A	S→N	G	H	L	W
AAO92780	A/avian/NY/118353-1/2001	H7N2	Avian	USA	2001//	L	V	A	S→N	G	H	L	W
AAO92782	A/avian/NY/76247-3/00	H7N2	Avian	USA	2000//	L	V→F	A	S→N	G	H	L	W
AAO92784	A/avian/NY/81746-5/00	H7N2	Avian	USA	2000//	L	V	A	S→N	G	H	L	W
ADA61039	A/avian/New York/Sg-00344/2000	H7N2	Avian	USA	2000//	L	V	A	S→N	G	H	L	W
ADA61047	A/avian/New York/Sg-00348/2000	H7N2	Avian	USA	2000//	L	V	A	S→N	G	H	L	W
ADA61049	A/avian/New York/Sg-00351/2000	H7N2	Avian	USA	2000//	L	V	A	S→N	G	H	L	W
ADA61051	A/avian/New York/Sg-00353/2000	H7N2	Avian	USA	2000//	L	V	A	S→N	G	H	L	W
ADA61053	A/avian/New York/Sg-00354/2000	H7N2	Avian	USA	2000//	L	V	A	S→N	G	H	L	W
ADA61057	A/avian/New York/Sg-00357/2001	H7N2	Avian	USA	2001//	L	V→A	A	S	G	H	L	W
ADA61059	A/avian/New York/Sg-00362/2001	H7N2	Avian	USA	2001//	L	V→F	A	S→N	G	H	L	W
ADA61061	A/avian/New York/Sg-00365/2001	H7N2	Avian	USA	2001//	L	V	A	S→N	G	H	L	W
ADA61063	A/avian/New York/Sg-00368/2001	H7N2	Avian	USA	2001//	L	V→F	A	S→N	G	H	L	W
ADA61065	A/avian/New York/Sg-00371/2001	H7N2	Avian	USA	2001//	L	V	A	S→N	G	H	L	W
ADA61069	A/avian/New York/Sg-00376/2001	H7N2	Avian	USA	2001//	L	V	A	S→N	G	H	L	W
ADA61105	A/avian/New York/Sg-00405/2003	H7N2	Avian	USA	2003//	L	V	A	S→N	G	H	L	W
ADB97882	A/avian/New York/Sg-00417/2003	H7N2	Avian	USA	2003//	L	V	A	S→N	G	H	L	W
ADB97886	A/avian/New York/Sg-00419/2003	H7N2	Avian	USA	2003//	L	V	A	S→N	G	H	L	W
ACF25786	A/chicken/FL/90348-4/2001	H7N2	Avian	USA	2001//	L	V→I	A	S→N	G	H	L	W
AAO92788	A/chicken/NJ/118878-5/2001	H7N2	Avian	USA	2001//	L	V	A	S→N	G	H	L	W
AAO92816	A/chicken/NJ/30749-3/2000	H7N2	Avian	USA	2000//	L	V	A	S→N	G	H	L	W
ADA61033	A/chicken/New Jersey/Sg-00341/2000	H7N2	Avian	USA	2000//	L	V	A	S→N	G	H	L	W
ADA61075	A/chicken/New Jersey/Sg-00379/2001	H7N2	Avian	USA	2001//	L	V	A	S→N	G	H	L	W
ADA61077	A/chicken/New Jersey/Sg-00380/2001	H7N2	Avian	USA	2001//	L	V	A	S→N	G	H	L	W
ACF76335	A/chicken/New York/23165-10/2005	H7N2	Avian	USA	2005/03/04	L	V→A	A	S→N	G	H	L	W
ACF76346	A/chicken/New York/23165-11/2005	H7N2	Avian	USA	2005/03/04	L	V→A	A	S→N	G	H	L	W
ACC61889	A/chicken/New York/23165-6/2005	H7N2	Avian	USA	2005/03/04	L	V→A	A	S→N	G	H	L	W
ACC63364	A/chicken/New York/23165-7/2005	H7N2	Avian	USA	2005/03/04	L	V→A	A	S→N	G	H	L	W
ACO95571	A/chicken/New York/23165-9/2005	H7N2	Avian	USA	2005/03/04	L	V→A	A	S→N	G	H	L	W
ACF22509	A/environment/New York/23165-1/2005	H7N2	environment	USA	2005/03/04	L	V→A	A	S→N	G	H	L	W
AEK65378	A/environment/New York/23165-3/2005	H7N2	environment	USA	2005/03/04	L	V→A	A	S→N	G	H	L	W
ACC63353	A/environment/New York/23165-4/2005	H7N2	environment	USA	2005/03/04	L	V→A	A	S→N	G	H	L	W
ACF76324	A/environment/New York/23165-5/2005	H7N2	environment	USA	2005/03/04	L	V→A	A	S→N	G	H	L	W
ACF25509	A/environmental/NY/268925-10/2003	H7N2	environment	USA	2003//	L	V	A	S→N	G	H	L	W
ACF25753	A/guinea fowl/NJ/119063-8/2001	H7N2	Avian	USA	2001//	L	V	A	S→N	G	H	L	W
ADA61081	A/guinea fowl/New Jersey/Sg-00382/2001	H7N2	Avian	USA	2001//	L	V	A	S→N	G	H	L	W
ADA61035	A/quail/New Jersey/Sg-00342/2000	H7N2	Avian	USA	2000//	L	V	A	S→N	G	H	L	W
AEK65389	A/turkey/New York/23165-8/2005	H7N2	Avian	USA	2005/03/04	L	V→A	A	S→N	G	H	L	W
AAO92852	A/turkey/VA/67/02	H7N2	Avian	USA	2002//	L	V→A	A	S	G	H	L	W
ACF25764	A/unknown/NY/120485-5/2001	H7N2	unknown	USA	2001//	L	V	A	S→N	G	H	L	W
AEK65455	A/unknown/New York/38651/2005	H7N2	unknown	USA	2005/06/27	L	V→A	A	S→N	G	H	L	W
ACZ48250	A/chicken/Pakistan/2/2004	H7N3	Avian	Pakistan	2004//	L→F	V	A	S	G	H	L	W
ACZ48252	A/chicken/Pakistan/3/2004	H7N3	Avian	Pakistan	2004//	L→F	V	A	S	G	H	L	W
ACZ36792	A/chicken/Brescia/1902	H7N7	Avian	Italy	1902//	L	V	A	S→N	G	H	L	W
ABY26185	A/mallard/Italy/250/02	H7N1	Avian	Italy	2002//	L	V→I	A	S→N	G	H	L	W
AGL95092	A/Taiwan/S02076/2013	H7N9	Avian	Taiwan	2013/04/22	L	V	A	S→N	G	H	L	W
AGL95102	A/Taiwan/T02081/2013	H7N9	Avian	Taiwan	2013/04/22	L	V	A	S→N	G	H	L	W
AGS42064	A/Changsha/1/2013	H7N9	Human	China	2013-03-22	L	V	A	S→N	G	H	L	W
AGS42052	A/Changsha/2/2013	H7N9	Human	China	2013-04-29	L	V	A	S→N	G	H	L	W
AGX00946	A/Guangdong/1/2013	H7N9	Human	China	2013-08-10	L	V	A	S→N	G	H	L	W
AGQ88514	A/Jiangsu/1/2013	H7N9	Human	China	2013-04-20	L	V	A	S→N	G	H	L	W
AGO51401	A/Jiangsu/1/2013	H7N9	Human	China	2013-04-20	L	V	A	S→N	G	H	L	W
AGO51389	A/Jiangsu/2/2013	H7N9	Human	China	2013-04-20	L	V	A	S→N	G	H	L	W
AGO51436	A/Nanchang/1/2013	H7N9	Human	China	2013-04-24	L	V	A	S→N	G	H	L	W
AGN69478	A/Wuxi/1/2013	H7N9	Human	China	2013-03-31	L	V	A	S→N	G	H	L	W
AGN69466	A/Wuxi/2/2013	H7N9	Human	China	2013-03-31	L	V	A	S→N	G	H	L	W
AGO51376	A/Zhejiang/32/2013	H7N9	Human	China	2013-04-01	L	V→A	A	S→N	G	H	L→M	W
AGK82161	A/Fujian/1/2013	H7N9	Avian	China	2013/04/24	L	V	A	S→N	G	H	L	W
AGI60299	A/Hangzhou/1/2013	H7N9	Avian	China	2013/03/24	L	V	A	S→N	G	H	L	W
AGJ73507	A/Nanjing/1/2013	H7N9	Avian	China	2013/03/28	L	V	A	S→N	G	H	L	W
AGL44442	A/Shanghai/02/2013	H7N9	Avian	China	2013/03/05	L	V	A	S→N	G	H	L	W
AGI60291	A/Shanghai/4664T/2013	H7N9	Avian	China	2013/03/05	L	V	A	S→N	G	H	L	W
AGJ51956	A/Zhejiang/DTID-ZJU01/2013	H7N9	Avian	China	2013/04/03	L	V	A	S→N	G	H	L	W
AGM16244	A/Zhejiang/HZ1/2013	H7N9	Avian	China	2013/04/	L	V	A	S→N	G	H	L	W
AGJ72865	A/chicken/Zhejiang/DTID-ZJU01/2013	H7N9	Avian	China	2013/04/	L	V	A	S→N	G	H	L	W
AGJ73512	A/environment/Nanjing/2913/2013	H7N6	Avian	China	2013/03/29	L	V	A	S→N	G	H	L	W
AGR49343	A/chicken/Guangdong/SD641/2013	H7N9	Avian	China	2013-05-03	L	V	A	S→N	G	H	L	W
AGR49355	A/chicken/Jiangsu/S002/2013	H7N9	Avian	China	2013-04-16	L	V	A	S→N	G	H	L	W
AGR49367	A/chicken/Jiangsu/SC035/2013	H7N9	Avian	China	2013-04-16	L	V	A	S→N	G	H	L	W
AGR49379	A/chicken/Jiangsu/SC099/2013	H7N9	Avian	China	2013-04-16	L	V	A	S→N	G	H	L	W
AGR49391	A/chicken/Jiangsu/SC537/2013	H7N9	Avian	China	2013-04-16	L	V	A	S→N	G	H	L	W
AGR49403	A/chicken/Jiangxi/SD001/2013	H7N9	Avian	China	2013-05-03	L	V	A	S→N	G	H	L	W
AGQ81700	A/chicken/Rizhao/515/2013	H7N9	Avian	China	2013	L	V	A	S→N	G	H	L	W
AGQ81702	A/chicken/Rizhao/867/2013	H7N9	Avian	China	2013	L	V	A	S→N	G	H	L	W
AGQ81704	A/chicken/Rizhao/871/2013	H7N9	Avian	China	2013	L	V	A	S→N	G	H	L	W
AGQ81706	A/chicken/Rizhao/875/2013	H7N9	Avian	China	2013	L	V	A	S→N	G	H	L	W
AGU70017	A/chicken/Shanghai/017/2013	H7N9	Avian	China	2013-04-01	L→V	V	A	S→N	G	H	L	W
AGU70005	A/chicken/Shanghai/019/2013	H7N9	Avian	China	2013-04-01	L	V	A	S→N	G	H	L	W
AGR49415	A/chicken/Shanghai/S1053/2013	H7N9	Avian	China	2013-04-03	L	V	A	S→N	G	H	L	W
AGR49427	A/chicken/Shanghai/S1055/2013	H7N9	Avian	China	2013-04-03	L	V	A	S→N	G	H	L	W
AGR49439	A/chicken/Shanghai/S1076/2013	H7N9	Avian	China	2013-04-03	L	V	A	S→N	G	H	L	W
AGR49451	A/chicken/Shanghai/S1077/2013	H7N9	Avian	China	2013-04-03	L	V	A	S→N	G	H	L	W
AGR49463	A/chicken/Shanghai/S1078/2013	H7N9	Avian	China	2013-04-03	L	V	A	S→N	G	H	L	W
AGR49475	A/chicken/Shanghai/S1079/2013	H7N9	Avian	China	2013-04-03	L	V	A	S→N	G	H	L	W
AGR49487	A/chicken/Shanghai/S1080/2013	H7N9	Avian	China	2013-04-03	L	V	A	S→N	G	H	L	W
AGR49499	A/chicken/Shanghai/S1358/2013	H7N9	Avian	China	2013-04-03	L	V	A	S→N	G	H	L	W
AGR49510	A/chicken/Shanghai/S1410/2013	H7N9	Avian	China	2013-04-03	L	V	A	S→N	G	H	L	W
AGR49522	A/chicken/Shanghai/S1413/2013	H7N9	Avian	China	2013-04-03	L	V	A	S→N	G	H	L	W
AGR49534	A/chicken/Zhejiang/SD007/2013	H7N9	Avian	China	2013-04-22	L	V	A	S→N	G	H	L	W
AGR49546	A/chicken/Zhejiang/SD019/2013	H7N9	Avian	China	2013-04-11	L	V	A	S→N	G	H	L	W
AGR49558	A/chicken/Zhejiang/SD033/2013	H7N9	Avian	China	2013-04-11	L	V	A	S→N	G	H	L	W
AGR49570	A/duck/Anhui/SC702/2013	H7N9	Avian	China	2013-04-16	L	V	A	S→N	G	H	L	W
AGR49582	A/duck/Zhejiang/SC410/2013	H7N9	Avian	China	2013-04-16	L	V	A	S→N	G	H	L	W
AGR49726	A/homing pigeon/Jiangsu/SD184/2013	H7N9	Avian	China	2013-04-20	L	V	A	S→N	G	H	L	W
AGR49738	A/pigeon/Shanghai/S1069/2013	H7N9	Avian	China	2013-04-02	L	V	A	S→N	G	H	L	W
AGR49750	A/pigeon/Shanghai/S1421/2013	H7N9	Avian	China	2013-04-03	L	V	A	S→N	G	H	L	W
AGR49762	A/pigeon/Shanghai/S1423/2013	H7N9	Avian	China	2013-04-03	L	V	A	S→N	G	H	L	W
AGR49774	A/wild pigeon/Jiangsu/SD001/2013	H7N9	Avian	China	2013-04-17	L	V	A	S→N	G	H	L	W
AGR49594	A/environment/Fujian/SC337/2013	H7N9	Environment	China	2013-04-30	L	V	A	S→N	G	H	L	W
AGR49606	A/environment/Henan/SC232/2013	H7N9	Environment	China	2013-04-24	L	V	A	S→N	G	H	L	W
AGR49618	A/environment/Henan/SD429/2013	H7N9	Environment	China	2013-04-24	L	V	A	S→N	G	H	L	W
AGR49630	A/environment/Shandong/SD038/2013	H7N9	Environment	China	2013-05-03	L	V	A	S→N	G	H	L	W
AGR49642	A/environment/Shandong/SD039/2013	H7N9	Environment	China	2013-05-03	L	V	A	S→N	G	H	L	W
AGR49654	A/environment/Shandong/SD049/2013	H7N9	Environment	China	2013-05-03	L	V	A	S→N	G	H	L	W
AGR49666	A/environment/Shanghai/S1088/2013	H7N9	Environment	China	2013-04-03	L	V	A	S→N	G	H	L	W
AGR49678	A/environment/Shanghai/S1436/2013	H7N9	Environment	China	2013-04-03	L	V	A	S→N	G	H	L	W
AGR49690	A/environment/Shanghai/S1437/2013	H7N9	Environment	China	2013-04-03	L	V	A	S→N	G	H	L	W
AGR49702	A/environment/Shanghai/S1438/2013	H7N9	Environment	China	2013-04-03	L	V	A	S→N	G	H	L	W
AGR49714	A/environment/Shanghai/S1439/2013	H7N9	Environment	China	2013-04-03	L	V	A	S→N	G	H	L	W
AGO02493	A/environment/Wuxi/1/2013	H7N9	Environment	China	2013-04-02	L	V	A	S→N	G	H	L	W
AGQ81600	A/chicken/Wenzhou/189/2013	H7N7	Avian	China	2013	L	V	A	S→N	G	H	L	W
AGQ81610	A/chicken/Wenzhou/269/2013	H7N7	Avian	China	2013	L	V	A	S→N	G	H	L	W
AGQ81612	A/chicken/Wenzhou/275/2013	H7N7	Avian	China	2013	L	V	A	S→N	G	H	L	W
AGQ81652	A/chicken/Wenzhou/278/2013	H7N7	Avian	China	2013	L	V	A	S→N	G	H	L	W
AGQ81614	A/chicken/Wenzhou/279/2013	H7N7	Avian	China	2013	L	V	A	S→N	G	H	L	W
AGQ81654	A/chicken/Wenzhou/299/2013	H7N7	Avian	China	2013	L	V	A	S→N	G	H	L	W
AGQ81616	A/chicken/Wenzhou/305/2013	H7N7	Avian	China	2013	L	V	A	S→N	G	H	L	W
AGQ81618	A/chicken/Wenzhou/323/2013	H7N7	Avian	China	2013	L	V	A	S→N	G	H	L	W
AGQ81620	A/chicken/Wenzhou/331/2013	H7N7	Avian	China	2013	L	V	A	S→N	G	H	L	W
AGR33905	A/chicken/Wenzhou/334b/2013	H7N7	Avian	China	2013	L	V	A	S→N	G	H	L	W
AGQ81624	A/chicken/Wenzhou/602/2013	H7N7	Avian	China	2013	L	V	A	S→N	G	H	L	W
AGQ81604	A/chicken/Wenzhou/610/2013	H7N7	Avian	China	2013	L	V	A	S→N	G	H	L	W
AGQ81626	A/chicken/Wenzhou/624/2013	H7N7	Avian	China	2013	L	V	A	S→N	G	H	L	W
AGQ81606	A/chicken/Wenzhou/626/2013	H7N7	Avian	China	2013	L	V	A	S→N	G	H	L	W
AGQ81628	A/chicken/Wenzhou/634/2013	H7N7	Avian	China	2013	L	V	A	S→N	G	H	L	W
AGQ81630	A/chicken/Wenzhou/640/2013	H7N7	Avian	China	2013	L	V	A	S→N	G	H	L	W
AGQ81632	A/chicken/Wenzhou/645/2013	H7N7	Avian	China	2013	L	V	A	S→N	G	H	L	W
AGQ81634	A/chicken/Wenzhou/658/2013	H7N7	Avian	China	2013	L	V	A	S→N	G	H	L	W
AGQ81636	A/chicken/Wenzhou/662/2013	H7N7	Avian	China	2013	L	V	A	S→N	G	H	L	W
AGQ81638	A/chicken/Wenzhou/666/2013	H7N7	Avian	China	2013	L	V	A	S→N	G	H	L	W
AGQ81640	A/chicken/Wenzhou/678/2013	H7N7	Avian	China	2013	L	V	A	S→N	G	H	L	W
AGQ81642	A/chicken/Wenzhou/685/2013	H7N7	Avian	China	2013	L	V	A	S→N	G	H	L	W
AGQ81644	A/chicken/Wenzhou/690/2013	H7N7	Avian	China	2013	L	V	A	S→N	G	H	L	W
AGQ81646	A/chicken/Wenzhou/698/2013	H7N7	Avian	China	2013	L	V	A	S→N	G	H	L	W
AGQ81598	A/chicken/Wenzhou/89/2013	H7N7	Avian	China	2013	L	V	A	S→N	G	H	L	W
AGQ81602	A/pigeon/Wenzhou/397/2013	H7N7	Avian	China	2013	L	V	A	S→N	G	H	L	W
AGQ81622	A/pigeon/Wenzhou/497/2013	H7N7	Avian	China	2013	L	V	A	S→N	G	H	L	W
AGQ81648	A/silkie chicken/Wenzhou/792/2013	H7N7	Avian	China	2013	L	V	A	S→N	G	H	L	W
AGQ81608	A/silkie chicken/Wenzhou/793/2013	H7N7	Avian	China	2013	L	V	A	S→N	G	H	L	W
AGQ81650	A/silkie chicken/Wenzhou/816/2013	H7N7	Avian	China	2013	L	V	A	S→N	G	H	L	W

## Sheet: Sheet3
H7 M2 Mutation(total 830 seqence)
accume number	virus	subtype	host	country/region	date	M2
						E16	L26	V27	A30	S31	G34	H37	L38	W41	D44	M65
	UntitledFASTA-H7mu-whole(830total,2012-06.07)
Untitled-FASTA-H7-M2-whole(release date 20120608-20130608) (159total)(20130608download-clust
Untitled-FASTA-H7-M2-whole(release date 20130609-20131031) (157total)(20131102download-clust.fas
