# Supplementary material for: Adamantane-Resistant Influenza A Viruses in the World (1902–2013): Frequency and Distribution of M2 Gene Mutations
Source: PLoS One. 2015 Mar 13;10(3):e0119115. doi: 10.1371/journal.pone.0119115 (PMC4358984; doi:10.1371/journal.pone.0119115)
Supplement: S5 Table — (XLSX) [file pone.0119115.s005.xlsx]

## Sheet: Sheet1
S5 Table.Accession numbers and adamantane resistance mutations of M2 protein sequences from H9 subtype influenza A viruses used in this study.
Accume number	virus name	Subtype	Host	Country/region	Isolation year	M2 adamantane resistance mutations
						L26	V27	A30	S31	G34	H37	L38	W41
AAP04511	A/Chicken/Shanghai/F/98	H9N2	Avian	China	1998//	L	V	A	S→N	G	H	L	W
ABV47678	A/Guinea fowl/Shantou/1677/2000	H9N2	Avian	China	2000//	L	V	A	S→N	G	H	L	W
AEO52444	A/chicken/Anhui/10/2009	H9N2	Avian	China	2009/10/16	L	V	A	S→N	G	H	L	W
ACN59830	A/chicken/Anhui/2/2002	H9N2	Avian	China	2002/12/20	L	V	A	S→N	G	H	L	W
ACY29983	A/chicken/Beijing/1/2006	H9N2	Avian	China	2006//	L	V	A→T	S	G	H	L	W
ACY29979	A/chicken/Beijing/20/2006	H9N2	Avian	China	2006//	L	V	A→T	S	G	H	L	W
AAY52573	A/chicken/Beijing/8/98	H9N2	Avian	China	1998//	L	V	A→E	S→N	G	H	L	W
ABI94775	A/chicken/Beijing/nl/2002	H9N2	Avian	China	2002//	L	V	A	S→N	G	H	L	W
AEE73588	A/chicken/China/AH-10-01/2010	H9N2	Avian	China	2010/12/02	L	V	A	S→N	G	H	L	W
AEO52464	A/chicken/Dawang/1/2011	H9N2	Avian	China	2011/01/31	L	V	A	S→N	G	H	L	W
AAY52527	A/chicken/Guangdong/21/02	H9N2	Avian	China	2002//	L	V→A	A	S	G	H	L	W
AET10157	A/chicken/Guangdong/ZCY/2011	H9N2	Avian	China	2011/07/	L	V	A	S→N	G	H	L	W
AET10167	A/chicken/Guangdong/ZHJ/2011	H9N2	Avian	China	2011/06/	L	V	A	S→N	G	H	L	W
ACY29977	A/chicken/Hebei/0329/2007	H9N2	Avian	China	2007//	L	V	A	S→N	G	H	L	W
ACY29969	A/chicken/Hebei/LC/2008	H9N2	Avian	China	2008//	L	V→A	A	S	G	H	L	W
ACN59820	A/chicken/Henan/1/2002	H9N2	Avian	China	2002/02/10	L	V→A	A	S	G	H	L	W
AAY52553	A/chicken/Henan/5/98	H9N2	Avian	China	1998//	L	V	A	S→N	G	H	L	W
AEO52434	A/chicken/Hubei/10/2009	H9N2	Avian	China	2009/10/16	L	V	A	S→N	G	H	L	W
ACN59760	A/chicken/Jiangsu/1/2004	H9N2	Avian	China	2004/03/10	L	V	A	S→N	G	H	L	W
AET10129	A/chicken/Jiangsu/Q3/2010	H9N2	Avian	China	2010/02/	L	V	A	S→N	G	H	L	W
AEO52474	A/chicken/Jiawang/2/2011	H9N2	Avian	China	2011/02/15	L	V	A	S→N	G	H	L	W
AEO52454	A/chicken/Qianzhou/12/2010	H9N2	Avian	China	2010/12/18	L	V	A	S→N	G	H	L	W
ACN59700	A/chicken/Shandong/1/2004	H9N2	Avian	China	2004/11/10	L	V→A	A	S	G	H	L	W
ACY29959	A/chicken/Shandong/1231/2008	H9N2	Avian	China	2008/12/31	L	V	A	S→N	G	H	L	W
ACY29961	A/chicken/Shandong/22/2008	H9N2	Avian	China	2008//	L	V	A	S→N	G	H	L	W
ACH68520	A/chicken/Shandong/B4/2007	H9N2	Avian	China	2007//	L	V	A	S→N	G	H	L	W
ADK35387	A/chicken/Shandong/FX/2009	H9N2	Avian	China	2009/04/18	L	V	A	S→N	G	H	L	W
ADK35383	A/chicken/Shandong/HY/2009	H9N2	Avian	China	2009/02/12	L	V	A	S→N	G	H	L	W
ACY29957	A/chicken/Shandong/LY/2006	H9N2	Avian	China	2006//	L	V	A	S→N	G	H	L	W→R
ADK35381	A/chicken/Shandong/PD/2009	H9N2	Avian	China	2009/01/10	L	V	A	S→N	G	H	L	W
ADK35389	A/chicken/Shandong/SG1/2009	H9N2	Avian	China	2009/08/23	L	V	A	S→N	G	H	L	W
ADK35391	A/chicken/Shandong/SG2/2009	H9N2	Avian	China	2009/11/27	L	V	A	S→N	G	H	L	W
ADK35385	A/chicken/Shandong/WL/2009	H9N2	Avian	China	2009/03/28	L	V	A	S→N	G	H	L	W
ABV46666	A/chicken/Shantou/1138/2004	H9N2	Avian	China	2004//	L	V	A	S→N	G	H	L	W
ABV46463	A/chicken/Shantou/1404/2003	H9N2	Avian	China	2003//	L	V	A	S→N	G	H	L	W
ABV48534	A/chicken/Shantou/1579/2000	H9N2	Avian	China	2000//	L	V	A	S→N	G	H	L	W
ABV47029	A/chicken/Shantou/19465/2005	H9N2	Avian	China	2005//	L	V	A	S→N	G	H	L	W
ABV47062	A/chicken/Shantou/22504/2005	H9N2	Avian	China	2005//	L	V	A	S→N	G	H	L	W
ABV46485	A/chicken/Shantou/2686/2003	H9N2	Avian	China	2003//	L	V→A	A	S	G	H	L	W
ABV46419	A/chicken/Shantou/4608/2002	H9N2	Avian	China	2002//	L	V→A	A	S	G	H	L	W
ABV46814	A/chicken/Shantou/4726/2004	H9N2	Avian	China	2004//	L	V	A	S→N	G	H	L	W
ABV46441	A/chicken/Shantou/944/2003	H9N2	Avian	China	2003//	L	V→A	A	S	G	H	L	W
AAY52571	A/chicken/Shijiazhuang/2/98	H9N2	Avian	China	1998//	L	V	A	S→N	G	H	L	W
AEO52524	A/chicken/Shuanggou/1/2011	H9N2	Avian	China	2011/01/31	L	V	A	S→N	G	H	L	W
AEO52384	A/chicken/Taixing/10/2010	H9N2	Avian	China	2010/10/11	L	V	A	S→N	G	H	L	W
ADZ45210	A/chicken/Tibet/S1/2009	H9N2	Avian	China	2009/09/10	L	V	A	S→N	G	H	L	W
ADZ45221	A/chicken/Tibet/S4/2009	H9N2	Avian	China	2009/09/10	L	V	A	S→N	G	H	L	W
AEO52504	A/chicken/Tongshan/1/2011	H9N2	Avian	China	2011/01/31	L	V	A	S→N	G	H	L	W
AEO52424	A/chicken/Wuxi/7/2010	H9N2	Avian	China	2010/07/10	L	V	A	S→N	G	H	L	W
AEO52374	A/chicken/Xiangshui/1/2011	H9N2	Avian	China	2011/01/31	L	V	A	S→N	G	H	L	W
AEO52484	A/chicken/Xigou/1/2011	H9N2	Avian	China	2011/01/31	L	V	A	S→N	G	H	L	W
AEO52414	A/chicken/Yangzhou/11/2010	H9N2	Avian	China	2010/11/16	L	V	A	S→N	G	H	L	W
AEO52514	A/chicken/Yongcheng/1/2011	H9N2	Avian	China	2011/01/31	L	V	A	S→N	G	H	L	W
AEY75687	A/chicken/Zhejiang/329/2011	H9N2	Avian	China	2011/03/	L	V	A	S→N	G	H	L	W
AEY75676	A/chicken/Zhejiang/607/2011	H9N2	Avian	China	2011/06/	L	V	A	S→N	G	H	L	W
AEY75665	A/chicken/Zhejiang/611/2011	H9N2	Avian	China	2011/06/	L	V	A	S→N	G	H	L	W
ACL12398	A/chicken/Zhejiang/HJ/2007	H9N2	Avian	China	2007//	L	V→A	A	S	G	H	L	W
AET10138	A/chicken/Zhejiang/Q1D4/2010	H9N2	Avian	China	2010/02/	L	V	A	S→N	G	H	L	W
ACF04722	A/chicken/Zibo/B1/2008	H9N2	Avian	China	2008//	L	V	A	S→N	G	H	L	W
ADD21532	A/common teal/Shanghai/46F/2008	H9N2	Avian	China	2008/10/	L	V	A	S→N	G	H	L	W
ADD21536	A/common teal/Shanghai/48F/2008	H9N2	Avian	China	2008/10/	L	V	A	S→N	G	H	L	W
ACN59870	A/duck/Jiangsu/3/2005	H9N2	Avian	China	2005/01/10	L	V	A	S→N	G	H	L	W
ACN59860	A/duck/Jiangsu/9/2004	H9N2	Avian	China	2004/10/15	L	V	A	S→N	G	H	L	W
ADZ45232	A/duck/Tibet/S2/2009	H9N2	Avian	China	2009/09/10	L	V	A	S→N	G	H	L	W
AEO52404	A/duck/Wuxi/7/2010	H9N2	Avian	China	2010/07/10	L	V	A	S→N	G	H	L	W
AEX25325	A/equine/Guangxi/3/2011	H9N2	equine	China	2011/03/18	L	V	A	S→N	G	H	L	W
ADD21528	A/gadwall/Shanghai/44T/2008	H9	Avian	China	2008/10/	L	V	A	S→N	G	H	L	W
ABV48457	A/partridge/Shantou/22102/2005	H9N2	Avian	China	2005//	L	V	A→T	S	G	H	L	W
ABV48360	A/partridge/Shantou/645/2001	H9N2	Avian	China	2001//	L	V	A	S→N	G	H	L	W
ABV48446	A/pheasant/Shantou/21583/2005	H9N2	Avian	China	2005//	L	V	A→T	S	G	H	L	W
AEO52494	A/pigeon/Xuzhou/1/2011	H9N2	Avian	China	2011/01/31	L	V	A	S→N	G	H	L	W
ABB90184	A/quail/Nanchang/2-0460/2000	H9N2	Avian	China	2000/02/17	L	V→A	A	S	G	H	L	W
AEO52394	A/quail/Wuxi/7/2010	H9N2	Avian	China	2010/07/10	L	V	A	S→N	G	H	L	W
ADD21488	A/scaly thrush/Shanghai/4F/2007	H9	Avian	China	2007/04/	L	V	A	S→N	G	H	L	W
ABV46933	A/silky chicken/Shantou/1169/2005	H9N2	Avian	China	2005//	L	V→A	A	S	G	H	L	W
ABV48556	A/silky chicken/Shantou/1818/2000	H9N2	Avian	China	2000//	L	V	A	S→N	G	H	L	W
ABV48644	A/silky chicken/Shantou/2619/2001	H9N2	Avian	China	2001//	L	V	A	S→N	G	H	L	W
ABV46655	A/silky chicken/Shantou/999/2004	H9N2	Avian	China	2004//	L	V	A	S→N	G	H	L	W
ACV74288	A/swine/Shandong/8/2003	H9N2	swine	China	2003//	L	V	A	S→N	G	H	L	W
ADK98487	A/swine/Taizhou/5/2008	H9N2	swine	China	2008/10/	L	V	A	S→N	G	H	L	W
ADK98498	A/swine/Yangzhou/1/2008	H9N2	swine	China	2008/11/	L	V	A	S→N	G	H	L	W
ADF56637	A/swine/Shandong/fNY/2003	H9N2	swine	China	2003//	L	V	A	S→N	G	H	L	W
AGE15511	A/brambling/Beijing/16/2012	H9N2	Avian	China	2012/11/07	L	V	A	S→N	G	H	L	W
AGL51129	A/chicken/Guangdong/LG1/2013	H9N2	Avian	China	2013/01/	L	V	A	S→N	G	H	L	W
AEB71232	A/chicken/Shandong/01/2009	H9N2	Avian	China	2009/02/	L	V	A	S→N	G	H	L	W
AEB71204	A/chicken/Shandong/01/2010	H9N2	Avian	China	2010/01/	L	V	A	S→N	G	H	L	W
AEB71206	A/chicken/Shandong/02/2008	H9N2	Avian	China	2008/12/	L	V	A	S→N	G	H	L	W
AEB71208	A/chicken/Shandong/02/2009	H9N2	Avian	China	2009/09/	L	V	A	S→N	G	H	L	W
AEB71210	A/chicken/Shandong/02/2010	H9N2	Avian	China	2010/02/	L	V	A	S→N	G	H	L	W
AEB71216	A/chicken/Shandong/BD/2010	H9N2	Avian	China	2010/05/	L	V	A	S→N	G	H	L	W
AEB71218	A/chicken/Shandong/H/2009	H9N2	Avian	China	2009/05/	L	V	A	S→N	G	H	L	W
AEB71220	A/chicken/Shandong/KD/2009	H9N2	Avian	China	2009/01/	L	V	A	S→N	G	H	L	W
AGC74244	A/chicken/Shanghai/C1/2012	H9N2	Avian	China	2012/01/	L	V	A	S→N	G	H	L	W
AGC74246	A/chicken/Shanghai/C2/2012	H9N2	Avian	China	2012/01/	L	V	A	S→N	G	H	L	W
AGC74248	A/chicken/Shanghai/C3/2012	H9N2	Avian	China	2012/01/	L	V	A	S→N	G	H	L	W
AGI55583	A/duck/Shanghai/C163/2009	H9N2	Avian	China	2009/11/04	L	V	A	S→N	G	H	L	W
AGI55585	A/duck/Shanghai/C164/2009	H9N2	Avian	China	2009/11/04	L	V	A	S→N	G	H	L	W
AGI55581	A/duck/Shanghai/C60/2007	H9N2	Avian	China	2007/12/25	L	V	A	S→N	G	H	L	W
AGI55682	A/swine/Henan/Y1/2009	H9N2	Swine	China	2009/07/02	L	V	A	S→N	G	H	L	W
AGI55684	A/swine/Shanghai/Y1/2009	H9N2	Swine	China	2009/10/13	L	V	A	S→N	G	H	L	W
AGS08823	A/chicken/Guangxi/G8/2009	H9N2	Avian	China	2009-11-01	L	V	A	S→N	G	H	L	W
AGY14286	A/chicken/Hunan/1/2012	H9N2	Avian	China	2012-02-01	L	V	A	S→N	G	H	L	W
AGY14274	A/chicken/Hunan/12/2011	H9N2	Avian	China	2011-12-03	L	V	A	S→N	G	H	L	W
AGQ81692	A/chicken/Rizhao/1313/2013	H9N2	Avian	China	2013	L	V	A	S→N	G	H	L	W
AGQ81694	A/chicken/Rizhao/1339/2013	H9N2	Avian	China	2013	L	V	A	S→N	G	H	L	W
AGQ81696	A/chicken/Rizhao/1363/2013	H9N2	Avian	China	2013	L	V	A	S→N	G	H	L	W
AGQ81698	A/chicken/Rizhao/1436/2013	H9N2	Avian	China	2013	L	V	A	S→N	G	H	L	W
AGQ81674	A/chicken/Rizhao/15/2013	H9N2	Avian	China	2013	L	V	A	S→N	G	H	L	W
AGQ81680	A/chicken/Rizhao/249/2013	H9N2	Avian	China	2013	L	V	A	S→N	G	H	L	W
AGQ81682	A/chicken/Rizhao/437/2013	H9N2	Avian	China	2013	L	V	A	S→N	G	H	L	W
AGQ81676	A/chicken/Rizhao/55/2013	H9N2	Avian	China	2013	L	V	A	S→N	G	H	L	W
AGQ81684	A/chicken/Rizhao/651/2013	H9N2	Avian	China	2013	L	V	A	S→N	G	H	L	W
AGQ81686	A/chicken/Rizhao/723/2013	H9N2	Avian	China	2013	L	V	A	S→N	G	H	L	W
AGQ81688	A/chicken/Rizhao/811/2013	H9N2	Avian	China	2013	L	V	A	S→N	G	H	L	W
AGQ81678	A/chicken/Rizhao/85/2013	H9N2	Avian	China	2013	L	V	A	S→N	G	H	L	W
AGQ81690	A/chicken/Rizhao/853/2013	H9N2	Avian	China	2013	L	V	A	S→N	G	H	L	W
AGU01999	A/chicken/Shanghai/020/2013	H9N2	Avian	China	2013-04-01	L	V	A	S→N	G	H	L	W
AGQ81658	A/chicken/Wenzhou/253/2013	H9N2	Avian	China	2013	L	V	A	S→N	G	H	L	W
AGQ81656	A/chicken/Wenzhou/598/2013	H9N2	Avian	China	2013	L	V	A	S→N	G	H	L	W
AGQ81660	A/chicken/Wenzhou/606/2013	H9N2	Avian	China	2013	L	V	A	S→N	G	H	L	W
AGQ81662	A/chicken/Wenzhou/614/2013	H9N2	Avian	China	2013	L	V	A	S→N	G	H	L	W
AGQ81664	A/chicken/Wenzhou/642/2013	H9N2	Avian	China	2013	L	V	A	S→N	G	H	L	W
AGO87199	A/duck/Hunan/S4111/2011	H9N2	Avian	China	2011-11-11	L	V	A	S→N	G	H	L	W
AGQ81666	A/silkie chicken/Wenzhou/812/2013	H9N2	Avian	China	2013	L	V	A	S→N	G	H	L	W
ABM21867	A/chicken/Dubai/338/2001	H9N2	Avian	United Arab Emirates(Dubai)	2001//	L	V→A	A	S	G	H	L	W
ABM21869	A/chicken/Dubai/339/2001	H9N2	Avian	United Arab Emirates(Dubai)	2001//	L	V→A	A	S	G	H	L	W
ABM21871	A/chicken/Dubai/383/2002	H9N2	Avian	United Arab Emirates(Dubai)	2002//	L	V→A	A	S	G	H	L	W
ABM21873	A/chicken/Dubai/463/2003	H9N2	Avian	United Arab Emirates(Dubai)	2003//	L	V	A	S→N	G	H	L	W
ABM21861	A/quail/Dubai/301/2000	H9N2	Avian	United Arab Emirates(Dubai)	2000//	L	V→A	A	S	G	H	L	W
ABM21863	A/quail/Dubai/302/2000	H9N2	Avian	United Arab Emirates(Dubai)	2000//	L	V→A	A	S	G	H	L	W
ABM21865	A/quail/Dubai/303/2000	H9N2	Avian	United Arab Emirates(Dubai)	2000//	L	V→A	A	S	G	H	L	W
AGO17839	A/chicken/Dubai/339/2001	H9N2	Avian	United Arab Emirates	2001	L	V→A	A	S	G	H	L	W
AGF69009	A/pheasant/United Arab Emirates/D1307.B/2011	H9N2	Avian	United Arab Emirates	2011-06-15	L	V	A	S→N	G	H	L	W
AGF69031	A/pheasant/United Arab Emirates/D1521/2011	H9N2	Avian	United Arab Emirates	2011-07-24	L	V	A	S→N	G	H	L	W
AGF69042	A/white bellied bustard/United Arab Emirates/D1520/2011	H9N2	Avian	United Arab Emirates	2011-07-24	L	V	A	S→N	G	H	L	W
ABA12429	A/chicken/Hong Kong/FY313/2000	H9N2	Avian	Hong Kong	2000//	L	V	A	S→N	G	H	L	W
ABB58930	A/chicken/HongKong/NT142/03	H9N2	Avian	Hong Kong	2003//	L	V	A	S→N	G	H	L	W
AAU11181	A/chicken/HongKong/NT142/03	H9N2	Avian	Hong Kong	2003//	L	V	A	S→N	G	H	L	W
ABB58928	A/Gf/HK/SSP607/2003	H9N2	Avian	Hong Kong	2003//	L	V	A	S→N	G	H	L	W
AAU11203	A/chicken/HongKong/YU427/03	H9N2	Avian	Hong Kong	2003//	L	V	A	S→N	G	H	L	W
AGQ81524	A/chicken/Hong Kong/CRA45/2010	H9N2	Avian	Hong Kong	2010	L	V	A	S→N	G	H	L	W
AGQ81526	A/chicken/Hong Kong/CRA45W/2010	H9N2	Avian	Hong Kong	2010	L	V	A	S→N	G	H	L	W
AGQ81552	A/chicken/Hong Kong/CSW445W/2011	H9N2	Avian	Hong Kong	2011	L	V	A→S	S→N	G	H	L	W
AGQ81560	A/chicken/Hong Kong/CSW530/2011	H9N2	Avian	Hong Kong	2011	L	V	A	S→N	G	H	L	W
AGQ81562	A/chicken/Hong Kong/CSW533/2011	H9N2	Avian	Hong Kong	2011	L	V	A	S→N	G	H	L	W
AGQ81502	A/chicken/Hong Kong/FL96/2010	H9N2	Avian	Hong Kong	2010	L	V	A	S→N	G	H	L	W
AGQ81588	A/chicken/Hong Kong/FY105W/2012	H9N2	Avian	Hong Kong	2012	L	V	A	S→N	G	H	L	W
AGQ81504	A/chicken/Hong Kong/FY64W/2010	H9N2	Avian	Hong Kong	2010	L	V	A	S→N	G	H	L	W
AGQ81566	A/chicken/Hong Kong/FY6W/2012	H9N2	Avian	Hong Kong	2012	L	V	A	S→N	G	H	L	W
AGQ81464	A/chicken/Hong Kong/FY85/2008	H9N2	Avian	Hong Kong	2008	L	V	A	S→N	G	H	L	W
AGQ81582	A/chicken/Hong Kong/HH117/2012	H9N2	Avian	Hong Kong	2012	L	V	A	S→N	G	H	L	W
AGQ81506	A/chicken/Hong Kong/HH8/2010	H9N2	Avian	Hong Kong	2010	L	V	A	S→N	G	H	L	W
AGQ81576	A/chicken/Hong Kong/JV17/2012	H9N2	Avian	Hong Kong	2012	L	V	A	S→N	G	H	L	W
AGQ81594	A/chicken/Hong Kong/JV231W/2012	H9N2	Avian	Hong Kong	2012	L	V	A	S→N	G	H	L	W
AGQ81536	(A/chicken/Hong Kong/JV75/2011	H9N2	Avian	Hong Kong	2011	L	V	A	S→N	G	H	L	W
AGQ81416	A/chicken/Hong Kong/NKR133/2006	H9N2	Avian	Hong Kong	2006	L	V	A	S→N	G	H	L	W
AGQ81538	A/chicken/Hong Kong/NT148W/2011	H9N2	Avian	Hong Kong	2011	L	V	A	S→N	G	H	L	W
AGQ81540	A/chicken/Hong Kong/NT149W/2011	H9N2	Avian	Hong Kong	2011	L	V	A	S→N	G	H	L	W
AGQ81466	A/chicken/Hong Kong/NT155/2008	H9N2	Avian	Hong Kong	2008	L	V	A	S→N	G	H	L	W
AGQ81544	A/chicken/Hong Kong/NT180W/2011	H9N2	Avian	Hong Kong	2011	L	V	A	S→N	G	H	L	W
AGQ81592	A/chicken/Hong Kong/NT266/2012	H9N2	Avian	Hong Kong	2012	L	V	A	S→N	G	H	L	W
AGQ81468	A/chicken/Hong Kong/NT270/2008	H9N2	Avian	Hong Kong	2008	L	V	A	S→N	G	H	L	W
AGQ81470	A/chicken/Hong Kong/NT272/2008	H9N2	Avian	Hong Kong	2008	L	V	A	S→N	G	H	L	W
AGQ81550	A/chicken/Hong Kong/NT305W/2011	H9N2	Avian	Hong Kong	2011	L	V	A	S→N	G	H	L	W
AGQ81418	A/chicken/Hong Kong/NT406/2006	H9N2	Avian	Hong Kong	2006	L	V	A	S→N	G	H	L	W
AGQ81530	A/chicken/Hong Kong/TC18/2011	H9N2	Avian	Hong Kong	2011	L	V	A	S→N	G	H	L	W
AGQ81564	A/chicken/Hong Kong/TC8/2012	H9N2	Avian	Hong Kong	2012	L	V	A	S→N	G	H	L	W
AGQ81424	A/chicken/Hong Kong/TFB130/2006	H9N2	Avian	Hong Kong	2006	L	V	A	S→N	G	H	L	W
AGQ81404	A/chicken/Hong Kong/TP18/2005	H9N2	Avian	Hong Kong	2005	L	V	A	S→N	G	H	L	W
AGQ81546	A/chicken/Hong Kong/TSTB32W/2011	H9N2	Avian	Hong Kong	2011	L	V	A	S→N	G	H	L	W
AGQ81406	A/chicken/Hong Kong/WF163/2005	H9N2	Avian	Hong Kong	2005	L	V	A	S→N	G	H	L	W
AGQ81572	A/chicken/Hong Kong/WF1W/2012	H9N2	Avian	Hong Kong	2012	L	V	A	S→N	G	H	L	W
AGQ81408	A/chicken/Hong Kong/WF204/2005	H9N2	Avian	Hong Kong	2005	L	V	A	S→N	G	H	L	W
AGQ81570	A/chicken/Hong Kong/WF3/2012	H9N2	Avian	Hong Kong	2012	L	V	A	S→N	G	H	L	W
AGQ81590	A/chicken/Hong Kong/YO117W/2012	H9N2	Avian	Hong Kong	2012	L	V	A	S→N	G	H	L	W
AGQ81574	A/chicken/Hong Kong/YO12W/2012	H9N2	Avian	Hong Kong	2012	L	V	A	S→N	G	H	L	W
AGQ81548	A/chicken/Hong Kong/YO151W/2011	H9N2	Avian	Hong Kong	2011	L	V	A	S→N	G	H	L	W
AGQ81558	A/chicken/Hong Kong/YO173W/2011	H9N2	Avian	Hong Kong	2011	L	V	A	S→N	G	H	L	W
AGQ81532	A/chicken/Hong Kong/YO28/2011	H9N2	Avian	Hong Kong	2011	L	V	A	S→N	G	H	L	W
AGQ81568	A/chicken/Hong Kong/YO6/2012	H9N2	Avian	Hong Kong	2012	L	V	A	S→N	G	H	L	W
AGQ81496	A/chicken/Hong Kong/YU106W/2009	H9N2	Avian	Hong Kong	2009	L	V	A	S→G	G	H	L	W
AGQ81498	A/chicken/Hong Kong/YU119/2009	H9N2	Avian	Hong Kong	2009	L	V	A	S→G	G	H	L	W
AGQ81578	A/chicken/Hong Kong/YU148/2012	H9N2	Avian	Hong Kong	2012	L	V	A	S→N	G	H	L	W
AGQ81580	A/chicken/Hong Kong/YU150W/2012	H9N2	Avian	Hong Kong	2012	L	V	A	S→N	G	H	L	W
AGQ81534	A/chicken/Hong Kong/YU158/2011	H9N2	Avian	Hong Kong	2011	L	V	A	S→N	G	H	L	W
AGQ81514	A/chicken/Hong Kong/YU214/2010	H9N2	Avian	Hong Kong	2010	L	V	A	S→N	G	H	L	W
AGQ81516	A/chicken/Hong Kong/YU218/2010	H9N2	Avian	Hong Kong	2010	L	V	A	S→N	G	H	L	W
AGQ81518	A/chicken/Hong Kong/YU219/2010	H9N2	Avian	Hong Kong	2010	L	V	A	S→N	G	H	L	W
AGQ81542	A/chicken/Hong Kong/YU250W/2011	H9N2	Avian	Hong Kong	2011	L	V	A	S→N	G	H	L	W
AGQ81584	A/chicken/Hong Kong/YU262W/2012	H9N2	Avian	Hong Kong	2012	L	V	A	S→N	G	H	L	W
AGQ81476	A/chicken/Hong Kong/YU341/2008	H9N2	Avian	Hong Kong	2008	L	V	A	S→N	G	H	L	W
AGQ81586	A/chicken/Hong Kong/YU344/2012	H9N2	Avian	Hong Kong	2012	L	V	A	S→N	G	H	L	W
AGQ81478	A/chicken/Hong Kong/YU471W/2008	H9N2	Avian	Hong Kong	2008	L	V	A	S→N	G	H	L	W
AGQ81554	A/chicken/Hong Kong/YU551W/2011	H9N2	Avian	Hong Kong	2011	L	V	A	S→N	G	H	L	W
AGQ81428	A/pheasant/Hong Kong/NT458/2006	H9N2	Avian	Hong Kong	2006	L	V	A	S→N	G	H	L	W
AGQ81410	A/pheasant/Hong Kong/SF529/2005	H9N2	Avian	Hong Kong	2005	L	V	A	S	G	H	L	W
AGQ81456	A/pheasant/Hong Kong/WF288W/2007	H9N2	Avian	Hong Kong	2007	L	V	A	S	G	H	L	W
AGQ81430	A/silkie chicken/Hong Kong/SF202/2006	H9N2	Avian	Hong Kong	2006	L	V	A→T	S	G	H	L	W
AGQ81462	A/silkie chicken/Hong Kong/YU335/2007	H9N2	Avian	Hong Kong	2007	L	V	A	S→N	G	H	L	W
AGQ81556	A/silkie chicken/Hong Kong/YU595W/2011	H9N2	Avian	Hong Kong	2011	L	V	A	S→N	G	H	L	W
ADD97102	A/chicken/Iran/AF110/2009	H9N2	Avian	Iran	2009/03/	L	V	A	S→N	G	H	L	W
ADD97106	A/chicken/Iran/AS110/2009	H9N2	Avian	Iran	2009/03/	L	V	A	S→N	G	H	L	W
ADQ74932	A/chicken/Iran/AS120/2007	H9N2	Avian	Iran	2007/05/	L	V	A	S→N	G	H	L	W
ACR56268	A/chicken/Iran/TH186/2007	H9N2	Avian	Iran	2007/03/	L	V	A	S→N	G	H	L	W
ACR56258	A/chicken/Iran/TH77/1998	H9N2	Avian	Iran	1998//	L	V	A	S→N	G	H	L	W
ACR56272	A/chicken/Iran/TH84/2005	H9N2	Avian	Iran	2005/02/	L	V	A	S→N	G	H	L	W
ACR56266	A/chicken/Iran/TH85/2006	H9N2	Avian	Iran	2006/03/	L	V	A	S→N	G	H	L	W
AFP82954	A/chicken/Iran/AGH-B3/2012	H9N2	Avian	Iran	2012/03/10	L	V	A	S→N	G	H	L	W
AFP82956	A/chicken/Iran/AGH-B4/2012	H9N2	Avian	Iran	2012/03/12	L	V	A	S→N	G	H	L	W
AFQ60229	A/chicken/Iran/EBGV-88/2010	H9N2	Avian	Iran	2010-02-01	L	V→A	A	S	G	H	L	W
ACJ68631	A/chicken/Israel/114/2007	H9N2	Avian	Israel	2007/01/11	L	V→A	A	S	G	H	L	W
ACR24400	A/chicken/Israel/375/2007	H9N2	Avian	Israel	2007/03/06	L	V→A	A	S	G	H	L	W
ABS50750	A/chicken/Israel/793/2005	H9N2	Avian	Israel	2005//	L	V→A	A	S	G	H	L	W
ABS50752	A/chicken/Israel/853/2005	H9N2	Avian	Israel	2005//	L	V→A	A	S	G	H	L	W
ABS50756	A/chicken/Israel/909/2005	H9N2	Avian	Israel	2005//	L	V→A	A	S	G	H	L	W
ACR24414	A/chicken/Israel/953/2007	H9N2	Avian	Israel	2007/11/29	L	V→A	A	S	G	H	L	W
BAF46520	A/chicken/Osaka/aq19/2001	H9N2	Avian	Japan	2001//	L	V	A→T	S	G	H	L	W
BAF46480	A/chicken/Yokohama/aq45/2002	H9N2	Avian	Japan	2002//	L	V	A	S→N	G	H	L	W
BAN15816	A/African Stonechat/Vietnam/8/2009	H9N2	Avian	Viet Nam	2009/11/	L	V	A	S→N	G	H	L	W
BAN15781	A/Japanese Quail/Vietnam/4/2009	H9N2	Avian	Viet Nam	2009/11/	L	V	A	S→N	G	H	L	W
BAN15792	A/Rock Pigeon/Vietnam/6/2009	H9N2	Avian	Viet Nam	2009/11/	L	V	A	S→N	G	H	L	W
BAM34001	A/chicken/Vietnam/OIE-1611/2012	H9N2	Avian	Viet Nam	2012/04/19	L	V	A	S→N	G	H	L	W
BAM73598	A/chicken/Vietnam/OIE-2468/2012	H9N2	Avian	Viet Nam	2012/08/13	L	V	A	S→N	G	H	L	W
BAM71828	A/duck/Vietnam/OIE-2749/2012	H9N8	Avian	Viet Nam	2012/08/14	L	V	A	S→N	G	H	L	W
BAN63400	A/chicken/Quang Ninh/26/2013	H9N2	Avian	Viet Nam	2013-04-10	L	V	A	S→N	G	H	L	W
BAN66746	A/muscovy duck/Vietnam/LBM417/2013	H9N2	Avian	Viet Nam	2013-05-07	L	V	A	S→N	G	H	L	W
AGI41073	A/environment/Bangladesh/907/2009	H9N2	Environment	Bangladesh	2009-01-07	L	V	A	S→N	G	H	L	W
AGI41217	A/duck/Bangladesh/1231/2009	H9N2	Avian	Bangladesh	2009-02-03	L	V	A	S→N	G	H	L	W
AGI40939	A/pigeon/Bangladesh/4303/2009	H9N2	Avian	Bangladesh	2009-08-10	L	V	A	S→N	G	H	L	W
AGO17899	A/quail/Bangladesh/907/2009	H9N2	Avian	Bangladesh	2009	L	V	A	S→N	G	H	L	W
AGI40904	A/chicken/Bangladesh/5209/2009	H9N2	Avian	Bangladesh	2009-12-27	L	V	A	S→N	G	H	L	W
AGI41028	A/chicken/Bangladesh/10401/2011	H9N2	Avian	Bangladesh	2011-02-19	L	V	A	S→N	G	H	L	W
AGI40825	A/chicken/Bangladesh/10411/2011	H9N2	Avian	Bangladesh	2011-02-19	L	V	A	S→N	G	H	L	W
AGI41140	A/chicken/Bangladesh/10450/2011	H9N2	Avian	Bangladesh	2011-02-19	L	V	A	S→N	G	H	L	W
AGI40880	A/chicken/Bangladesh/10897/2011	H9N2	Avian	Bangladesh	2011-05-29	L	V	A	S→N	G	H	L	W
AGI41061	A/chicken/Bangladesh/11154/2011	H9N2	Avian	Bangladesh	2011-06-28	L	V	A	S→N	G	H	L	W
AGI40744	A/chicken/Bangladesh/11309/2011	H9N2	Avian	Bangladesh	2011-06-30	L	V	A	S→N	G	H	L	W
AGI41085	A/chicken/Bangladesh/11315/2011	H9N2	Avian	Bangladesh	2011-06-30	L	V	A	S→N	G	H	L	W
AGI41164	A/chicken/Bangladesh/13916/2011	H9N2	Avian	Bangladesh	2011-11-24	L	V	A	S→N	G	H	L	W
AGI40848	A/chicken/Bangladesh/13962/2011	H9N2	Avian	Bangladesh	2011-11-24	L	V	A	S→N	G	H	L	W
AGI41152	A/chicken/Bangladesh/8411/2010	H9N2	Avian	Bangladesh	2010-08-06	L	V	A	S→N	G	H	L	W
AGI40813	A/chicken/Bangladesh/8413/2010	H9N2	Avian	Bangladesh	2010-08-06	L	V	A	S→N	G	H	L	W
AGI40836	A/chicken/Bangladesh/8415/2010	H9N2	Avian	Bangladesh	2010-08-06	L	V	A	S→N	G	H	L	W
AGI40858	A/chicken/Bangladesh/8725/2010	H9N2	Avian	Bangladesh	2010-09-01	L	V	A	S→N	G	H	L	W
AGI41196	A/chicken/Bangladesh/8731/2010	H9N2	Avian	Bangladesh	2010-09-01	L	V	A	S→N	G	H	L	W
AGI41106	A/environment/Bangladesh/5745/2010	H9N2	Environment	Bangladesh	2010-01-20	L	V	A	S→N	G	H	L	W
AGI40892	A/environment/Bangladesh/8202/2010	H9N2	Environment	Bangladesh	2010-08-07	L→F	V	A	S→N	G	H	L	W
AGI40996	A/environment/Bangladesh/8463/2010	H9N2	Environment	Bangladesh	2010-09-01	L	V	A	S→N	G	H	L	W
AGI40868	A/environment/Bangladesh/8465/2010	H9N2	Environment	Bangladesh	2010-09-01	L	V	A	S→N	G	H	L	W
AGI40916	A/chicken/Bangladesh/8996/2010	H9N2	Avian	Bangladesh	2010-10-15	L	V	A	S→N	G	H	L	W
AGI40975	A/chicken/Bangladesh/9029/2010	H9N2	Avian	Bangladesh	2010-10-15	L	V	A	S→N	G	H	L	W
AGI41118	A/chicken/Bangladesh/9334/2010	H9N2	Avian	Bangladesh	2010-11-15	L	V	A	S→N	G	H	L	W
AGI40803	A/environment/Bangladesh/9306/2010	H9N2	Environment	Bangladesh	2010-11-15	L	V	A	S→N	G	H	L	W
AGI41128	A/environment/Bangladesh/9350/2010	H9N2	Environment	Bangladesh	2010-11-15	L	V	A	S→N	G	H	L	W
AGI41040	A/environment/Bangladesh/9457/2010	H9N2	Environment	Bangladesh	2010-12-09	L	V	A	S→N	G	H	L	W
AGI40779	A/environment/Bangladesh/10234/2011	H9N2	Environment	Bangladesh	2011-02-08	L	V	A	S→N	G	H	L	W
AGI40963	A/environment/Bangladesh/10306/2011	H9N2	Environment	Bangladesh	2011-02-19	L	V	A	S→N	G	H	L	W
AGI40767	A/environment/Bangladesh/10307/2011	H9N2	Environment	Bangladesh	2011-02-19	L	V	A	S→N	G	H	L	W
AGI40732	A/environment/Bangladesh/10313/2011	H9N2	Environment	Bangladesh	2011-02-19	L	V	A	S→N	G	H	L	W
AGI41018	A/environment/Bangladesh/10316/2011	H9N2	Environment	Bangladesh	2011-02-19	L	V	A	S→N	G	H	L	W
AGI40755	A/environment/Bangladesh/11173/2011	H9N2	Environment	Bangladesh	2011-06-28	L	V	A	S→N	G	H	L	W
AGI40791	A/environment/Bangladesh/11597/2011	H9N2	Environment	Bangladesh	2011-07-20	L	V	A	S→N	G	H	L	W
AGI41206	A/environment/Bangladesh/12068/2011	H9N2	Environment	Bangladesh	2011-08-14	L	V	A	S→N	G	H	L	W
AGI41052	A/environment/Bangladesh/12093/2011	H9N2	Environment	Bangladesh	2011-08-14	L	V	A	S→N	G	H	L	W
AGI41097	A/environment/Bangladesh/12103/2011	H9N2	Environment	Bangladesh	2011-08-14	L	V	A	S→N	G	H	L	W
AGI40987	A/environment/Bangladesh/12116/2011	H9N2	Environment	Bangladesh	2011-08-14	L	V	A	S→N	G	H	L	W
AGI41008	A/environment/Bangladesh/12119/2011	H9N2	Environment	Bangladesh	2011-08-14	L	V	A	S→N	G	H	L	W
AFO38612	A/chicken/Korea/A33/2009	H9N2	Avian	South Korea	2009-03-01	L	V→A	A	S	G	H	L	W
AFO38642	A/duck/Korea/A70/2008	H9N2	Avian	South Korea	2008-12-01	L	V→A	A	S	G	H	L	W
