# Supplementary material for: Adamantane-Resistant Influenza A Viruses in the World (1902–2013): Frequency and Distribution of M2 Gene Mutations
Source: PLoS One. 2015 Mar 13;10(3):e0119115. doi: 10.1371/journal.pone.0119115 (PMC4358984; doi:10.1371/journal.pone.0119115)
Supplement: S6 Table — (XLSX) [file pone.0119115.s006.xlsx]

## Sheet: Sheet1
S6 Table. Accession numbers and adamantane resistance mutations of M2 protein sequences from H2, H4, H6, H10, H11, and H17 subtype influenza A viruses used in this study.
Accume number	Virus name	Subtype	Host	Country/region	Isolation year	M2 adamantane resistance mutations
						L26	V27	A30	S31	G34	H37	L38	W41
AAA43301	A/Korea/426/1968	H2N2	Human	South Korea	1968//	L	V	A	S	G	H	L→F	W
ACZ48108	A/chicken/Guatemala/270475-4/2003	H4N2	Avian	Guatemala	2003//	L→F	V	A	S→N	G	H	L	W
AGB84775	A/duck/Jiangsu/1-15/2011	H4N2	Avian	China	2011/01/12	L	V	A	S→N	G	H	L	W
BAM75587	A/duck/Vietnam/OIE-3469/2012	H4N6	Avian	Viet Nam	2012/10/09	L→I	V	A	S→N	G	H	L	W
ABD35616	A/chicken/Taiwan/0114/04	H6N1	Avian	Taiwan	2004//	L	V	A	S→N	G	H	L	W
ABD35618	A/chicken/Taiwan/0305/04	H6N1	Avian	Taiwan	2004//	L	V	A	S→N	G	H	L	W
ABD35588	A/chicken/Taiwan/0329/01	H6N1	Avian	Taiwan	2001//	L	V→A	A	S→N	G	H	L	W
ABD35610	A/chicken/Taiwan/1203/03	H6N1	Avian	Taiwan	2003//	L	V	A	S→N	G	H	L	W
ABD35574	A/chicken/Taiwan/165/99	H6N1	Avian	Taiwan	1999//	L	V	A	S→N	G	H	L	W
ABD35628	A/chicken/Taiwan/A342/05	H6N1	Avian	Taiwan	2005//	L	V	A	S→N	G	H	L	W
ABD35606	A/chicken/Taiwan/A37/02	H6N1	Avian	Taiwan	2002//	L	V	A	S→N	G	H	L	W
ABD35622	A/chicken/Taiwan/ch1006/04	H6N1	Avian	Taiwan	2004//	L	V	A	S→N	G	H	L	W
ABD35570	A/chicken/Taiwan/ns2/99	H6N1	Avian	Taiwan	1999//	L	V	A	S→N	G	H	L	W
AGI55815	A/chicken/Taiwan/CF16/2009	H6N1	Avian	Taiwan	2009/06/19	L	V	A	S→N	G	H	L	W
AGI55860	A/chicken/Taiwan/CF17/2009	H6N1	Avian	Taiwan	2009/06/19	L	V	A	S→N	G	H	L	W
AGI55803	A/chicken/Taiwan/CF18/2009	H6N1	Avian	Taiwan	2009/06/19	L	V	A	S→N	G	H	L	W
AGI55745	A/chicken/Taiwan/CF19/2009	H6N1	Avian	Taiwan	2009/06/19	L	V	A	S→N	G	H	L	W
AGI55767	A/chicken/Taiwan/CF22/2009	H6N1	Avian	Taiwan	2009/07/03	L	V	A	S→N	G	H	L	W
AGI55688	A/chicken/Taiwan/CF24/2009	H6N1	Avian	Taiwan	2009/07/03	L	V	A	S→N	G	H	L	W
AGH30592	A/chicken/Taiwan/TC128/2010	H6N1	Avian	Taiwan	2010/12/14	L	V	A	S→N	G	H	L	W
AGH30646	A/chicken/Taiwan/TC135/2010	H6N1	Avian	Taiwan	2010/12/14	L	V	A	S→N	G	H	L	W
AGH30615	A/chicken/Taiwan/TC147/2010	H6N1	Avian	Taiwan	2010/12/14	L	V	A	S→N	G	H	L	W
ABS54246	A/guinea fowl/Shantou/20773/2005	H6N1	Avian	China	2005//	L	V	A→T	S	G	H	L	W
ABS54142	A/turkey/Shantou/752/2004	H6N1	Avian	China	2004//	L	V	A	S→N	G	H	L	W
ADF29681	A/Muscovy duck/Fujian/FZ01/2008	H6N6	Avian	China	2008/03/17	L	V→I	A	S→N	G	H	L	W
ADG44682	A/mallard/Jiangxi/6285/2004	H6N8	Avian	China	2004//	L	V	A	S→N	G	H	L	W
BAM76307	A/duck/Vietnam/OIE-3061/2012	H6N2	Avian	Viet Nam	2012/10/09	L→I	V	A	S→N	G	H	L	W
BAM76357	A/duck/Vietnam/OIE-3479/2012	H6N2	Avian	Viet Nam	2012/10/09	L→I	V	A	S→N	G	H	L	W
BAN82432	A/muscovy duck/Quang Ninh/3/2013	H6N2	Avian	Viet Nam	2013-4-10	L	V	A	S→N	G	H	L	W
BAM22630	A/duck/Vietnam/OIE-0483/2012	H10N7	Avian	Viet Nam	2012/02/21	L	V→I	A	S→N	G	H	L	W
AFP89320	A/duck/Jiangsu/10-d4/2011	H11N3	Avian	China	2011/10/	L	V→A	A	S	G	H	L	W
AGQ81344	A/duck/Yunnan/1282/2007	H11N9	Avian	China	2007	L	V	A	S→N	G	H	L	W
AFC35442	A/little yellow-shouldered bat/Guatemala/060/2010	H17N10	bat	Guatemala	2010/09/	L	V→I	A	S→N	G	H	L	W
AFC35422	A/little yellow-shouldered bat/Guatemala/153/2009	H17N10	bat	Guatemala	2009/05/	L	V→I	A	S→N	G	H	L	W
AFC35432	A/little yellow-shouldered bat/Guatemala/164/2009	H17N10	bat	Guatemala	2009/05/	L	V→I	A	S→N	G	H	L	W
